# Supplementary material for: Comparative transcriptome analysis provides insights into molecular pathway and genes associated with head-type formation and phenotypic divergence in Chinese cabbage
Source: Front Genet. 2023 May 9;14:1190752. doi: 10.3389/fgene.2023.1190752 (PMC10203174; doi:10.3389/fgene.2023.1190752)
Supplement: Supplementary file 1 [file Table2.XLSX]

## Sheet: 全部基因
unique and common DEGs in different cultivars
Gene categories	Pathway	gene name	gene ID	Swiss_Prot_annotation
common DEGs in diploid cabbage and tetraploid cabbage.	Auxin	ABF	BraA02g014770.3C.gene	ABSCISIC ACID-INSENSITIVE 5-like protein 4 OS=Arabidopsis thaliana OX=3702 GN=ABF1 PE=1 SV=1
	Auxin	ABF	BraA06g003820.3C.gene	ABSCISIC ACID-INSENSITIVE 5-like protein 6 OS=Arabidopsis thaliana OX=3702 GN=ABF3 PE=1 SV=1
	Auxin	ABF	BraA01g042940.3C.gene	ABSCISIC ACID-INSENSITIVE 5-like protein 7 OS=Arabidopsis thaliana OX=3702 GN=ABF4 PE=1 SV=1
	Auxin	ABI	BraA01g039670.3C.gene	Protein phosphatase 2C 56 OS=Arabidopsis thaliana OX=3702 GN=ABI1 PE=1 SV=2
	Cytokinin	ARR	BraA05g005770.3C.gene	Two-component response regulator ARR2 OS=Arabidopsis thaliana OX=3702 GN=ARR2 PE=1 SV=1
	Cytokinin	ARR	BraA01g031100.3C.gene	Two-component response regulator ARR5 OS=Arabidopsis thaliana OX=3702 GN=ARR5 PE=1 SV=2
	Cytokinin	ARR	BraA09g022320.3C.gene	Two-component response regulator ARR9 OS=Arabidopsis thaliana OX=3702 GN=ARR9 PE=1 SV=1
	Cytokinin	ARR	BraA03g008290.3C.gene	Two-component response regulator ARR9 OS=Arabidopsis thaliana OX=3702 GN=ARR9 PE=1 SV=1
	Brassinosteroids	BEH	BraA07g028010.3C.gene	BES1/BZR1 homolog protein 1 OS=Arabidopsis thaliana OX=3702 GN=BEH1 PE=1 SV=1
	Transcription factor	BHLH	BraA02g004820.3C.gene	Transcription factor bHLH28 OS=Arabidopsis thaliana OX=3702 GN=BHLH28 PE=2 SV=1
	Brassinosteroids	BKI	BraA06g041830.3C.gene	BRI1 kinase inhibitor 1 OS=Arabidopsis thaliana OX=3702 GN=BKI1 PE=1 SV=1
	Ethylene	BSK	BraA09g002530.3C.gene	Serine/threonine-protein kinase BSK1 OS=Arabidopsis thaliana OX=3702 GN=BSK1 PE=1 SV=1
	Ethylene	BSK	BraA05g027980.3C.gene	Serine/threonine-protein kinase BSK2 OS=Arabidopsis thaliana OX=3702 GN=BSK2 PE=1 SV=1
	Brassinosteroids	BZR	BraA06g041230.3C.gene	Protein BRASSINAZOLE-RESISTANT 2 OS=Arabidopsis thaliana OX=3702 GN=BZR2 PE=1 SV=1
	Brassinosteroids	BZR	BraA01g000130.3C.gene	Protein BRASSINAZOLE-RESISTANT 2 OS=Arabidopsis thaliana OX=3702 GN=BZR2 PE=1 SV=1
	Ethylene	EBF	BraA01g000150.3C.gene	EIN3-binding F-box protein 2 OS=Arabidopsis thaliana OX=3702 GN=EBF2 PE=1 SV=1
	Ethylene	EBF	BraA06g024300.3C.gene	Ethylene-responsive transcription factor 1B OS=Arabidopsis thaliana OX=3702 GN=ERF1B PE=1 SV=2
	Ethylene	EBF	BraA02g014480.3C.gene	Ethylene-responsive transcription factor 2 OS=Arabidopsis thaliana OX=3702 GN=ERF2 PE=2 SV=1
	Ethylene	EBF	BraA09g064990.3C.gene	Ethylene-responsive transcription factor 2 OS=Arabidopsis thaliana OX=3702 GN=ERF2 PE=2 SV=1
	Auxin	GH	BraA03g008320.3C.gene	Indole-3-acetic acid-amido synthetase GH3.10 OS=Arabidopsis thaliana OX=3702 GN=GH3.10 PE=2 SV=1
	Auxin	GH	BraA10g019770.3C.gene	Indole-3-acetic acid-amido synthetase GH3.17 OS=Arabidopsis thaliana OX=3702 GN=GH3.17 PE=1 SV=1
	Auxin	GH	BraA10g022070.3C.gene	Indole-3-acetic acid-amido synthetase GH3.17 OS=Arabidopsis thaliana OX=3702 GN=GH3.17 PE=1 SV=1
	Gibberellin	GID	BraA05g040050.3C.gene	Gibberellin receptor GID1A OS=Arabidopsis thaliana OX=3702 GN=GID1A PE=1 SV=1
	Auxin	IAA	BraA07g026840.3C.gene	Auxin-responsive protein IAA16 OS=Arabidopsis thaliana OX=3702 GN=IAA16 PE=1 SV=1
	Auxin	IAA	BraA03g005710.3C.gene	Auxin-responsive protein IAA17 OS=Arabidopsis thaliana OX=3702 GN=IAA17 PE=1 SV=2
	Auxin	IAA	BraA10g033710.3C.gene	Auxin-responsive protein IAA17 OS=Arabidopsis thaliana OX=3702 GN=IAA17 PE=1 SV=2
	Auxin	IAA	BraA10g022120.3C.gene	Auxin-responsive protein IAA2 OS=Arabidopsis thaliana OX=3702 GN=IAA2 PE=1 SV=3
	Auxin	LAX	BraA07g038660.3C.gene	Auxin transporter-like protein 1 OS=Arabidopsis thaliana OX=3702 GN=LAX1 PE=2 SV=1
	Auxin	LAX	BraA05g007290.3C.gene	Auxin transporter-like protein 3 OS=Arabidopsis thaliana OX=3702 GN=LAX3 PE=2 SV=1
	Auxin	LAX	BraA06g041650.3C.gene	Auxin-induced protein 10A5 OS=Glycine max OX=3847 PE=2 SV=1
	Auxin	LAX	BraA04g030640.3C.gene	Auxin-induced protein 10A5 OS=Glycine max OX=3847 PE=2 SV=1
	Transcription factor ABA、GA、JA	PIF	BraA10g011930.3C.gene	Transcription factor PIF4 OS=Arabidopsis thaliana OX=3702 GN=PIF4 PE=1 SV=1
	Transcription factor ABA、GA、JA	PIF	BraA01g030800.3C.gene	Transcription factor PIF5 OS=Arabidopsis thaliana OX=3702 GN=PIF5 PE=1 SV=1
	Abscisic acid	PP1CA	BraA09g047720.3C.gene	Protein phosphatase 2C 3 OS=Arabidopsis thaliana OX=3702 GN=AIP1 PE=1 SV=1
	Abscisic acid	PP2CA	BraA06g014960.3C.gene	Protein phosphatase 2C 37 OS=Arabidopsis thaliana OX=3702 GN=PP2CA PE=1 SV=1
	Abscisic acid	PYL	BraA04g003520.3C.gene	Abscisic acid receptor PYL1 OS=Arabidopsis thaliana OX=3702 GN=PYL1 PE=1 SV=1
	Abscisic acid	PYL	BraA03g052950.3C.gene	Abscisic acid receptor PYL1 OS=Arabidopsis thaliana OX=3702 GN=PYL1 PE=1 SV=1
	Abscisic acid	PYL	BraA07g017040.3C.gene	Abscisic acid receptor PYL4 OS=Arabidopsis thaliana OX=3702 GN=PYL4 PE=1 SV=1
	Abscisic acid	PYL	BraA04g027160.3C.gene	Abscisic acid receptor PYL4 OS=Arabidopsis thaliana OX=3702 GN=PYL4 PE=1 SV=1
	Abscisic acid	PYL	BraA03g045210.3C.gene	Abscisic acid receptor PYL4 OS=Arabidopsis thaliana OX=3702 GN=PYL4 PE=1 SV=1
	Abscisic acid	PYL	BraA03g045150.3C.gene	Abscisic acid receptor PYL5 OS=Arabidopsis thaliana OX=3702 GN=PYL5 PE=1 SV=1
	Abscisic acid	PYL	BraA08g015400.3C.gene	Abscisic acid receptor PYL5 OS=Arabidopsis thaliana OX=3702 GN=PYL5 PE=1 SV=1
	Abscisic acid	PYL	BraA03g046670.3C.gene	Abscisic acid receptor PYL6 OS=Arabidopsis thaliana OX=3702 GN=PYL6 PE=1 SV=1
	Abscisic acid	PYL	BraA02g033740.3C.gene	Abscisic acid receptor PYL8 OS=Arabidopsis thaliana OX=3702 GN=PYL8 PE=1 SV=1
	Abscisic acid	PYL	BraA06g032660.3C.gene	Abscisic acid receptor PYL8 OS=Arabidopsis thaliana OX=3702 GN=PYL8 PE=1 SV=1
	Abscisic acid	PYL	BraA06g041620.3C.gene	Abscisic acid receptor PYL8 OS=Arabidopsis thaliana OX=3702 GN=PYL8 PE=1 SV=1
	Abscisic acid	PYL	BraA03g020010.3C.gene	Abscisic acid receptor PYL9 OS=Arabidopsis thaliana OX=3702 GN=PYL9 PE=1 SV=1
	Abscisic acid	PYR1	BraA02g030240.3C.gene	Abscisic acid receptor PYR1 OS=Arabidopsis thaliana OX=3702 GN=PYR1 PE=1 SV=1
	Auxin	SAUR	BraA03g002100.3C.gene	Auxin-responsive protein SAUR20 OS=Arabidopsis thaliana OX=3702 GN=SAUR20 PE=2 SV=1
	Auxin	SAUR	BraA07g026930.3C.gene	Auxin-responsive protein SAUR21 OS=Arabidopsis thaliana OX=3702 GN=SAUR21 PE=2 SV=1
	Auxin	SAUR	BraA01g004230.3C.gene	Auxin-responsive protein SAUR21 OS=Arabidopsis thaliana OX=3702 GN=SAUR21 PE=2 SV=1
	Auxin	SAUR	BraA03g014680.3C.gene	Auxin-responsive protein SAUR21 OS=Arabidopsis thaliana OX=3702 GN=SAUR21 PE=2 SV=1
	Auxin	SAUR	BraA09g055720.3C.gene	Auxin-responsive protein SAUR23 OS=Arabidopsis thaliana OX=3702 GN=SAUR23 PE=2 SV=1
	Auxin	SAUR	BraA07g024750.3C.gene	Auxin-responsive protein SAUR32 OS=Arabidopsis thaliana OX=3702 GN=SAUR32 PE=2 SV=1
	Auxin	SAUR	BraA02g007460.3C.gene	Auxin-responsive protein SAUR32 OS=Arabidopsis thaliana OX=3702 GN=SAUR32 PE=2 SV=1
	Auxin	SAUR	BraA10g028350.3C.gene	Auxin-responsive protein SAUR50 OS=Arabidopsis thaliana OX=3702 GN=SAUR50 PE=1 SV=1
	Auxin	SAUR	BraA03g058470.3C.gene	Auxin-responsive protein SAUR50 OS=Arabidopsis thaliana OX=3702 GN=SAUR50 PE=1 SV=1
	Abscisic acid	SRK	BraA09g049120.3C.gene	Serine/threonine-protein kinase SRK2D OS=Arabidopsis thaliana OX=3702 GN=SRK2D PE=1 SV=1
	Abscisic acid	SRK	BraA06g044690.3C.gene	Serine/threonine-protein kinase SRK2E OS=Arabidopsis thaliana OX=3702 GN=SRK2E PE=1 SV=1
	Abscisic acid	SRK	BraA07g041080.3C.gene	Serine/threonine-protein kinase SRK2G OS=Arabidopsis thaliana OX=3702 GN=SRK2G PE=1 SV=2
	Abscisic acid	SRK	BraA07g036860.3C.gene	Serine/threonine-protein kinase SRK2I OS=Arabidopsis thaliana OX=3702 GN=SRK2I PE=1 SV=1
	Transcription factor BR、SA	TGA	BraA08g034980.3C.gene	Transcription factor TGA4 OS=Arabidopsis thaliana OX=3702 GN=TGA4 PE=1 SV=2
	Transcription factor BR、SA	TGA	BraA10g006100.3C.gene	Transcription factor TGA7 OS=Arabidopsis thaliana OX=3702 GN=TGA7 PE=1 SV=1
	Transcription factor BR、SA	TGA	BraA03g003750.3C.gene	Transcription factor TGA7 OS=Arabidopsis thaliana OX=3702 GN=TGA7 PE=1 SV=1
	Jasmonic acid	TIFY	BraA10g011520.3C.gene	Protein TIFY 10B OS=Arabidopsis thaliana OX=3702 GN=TIFY10B PE=1 SV=1
	Jasmonic acid	TIFY	BraA08g012630.3C.gene	Protein TIFY 10B OS=Arabidopsis thaliana OX=3702 GN=TIFY10B PE=1 SV=1
	Jasmonic acid	TIFY	BraA02g003280.3C.gene	Protein TIFY 11B OS=Arabidopsis thaliana OX=3702 GN=TIFY11B PE=1 SV=1
	Jasmonic acid	TIFY	BraA09g056680.3C.gene	Protein TIFY 3B OS=Arabidopsis thaliana OX=3702 GN=TIFY3B PE=1 SV=1
unique DEGs in diploid cabbage	Abscisic acid	ABI	BraA01g009460.3C.gene	Protein phosphatase 2C 77 OS=Arabidopsis thaliana OX=3702 GN=ABI2 PE=1 SV=1
	Transcription factor	bHLH	BraA09g040870.3C.gene	Transcription factor bHLH28 OS=Arabidopsis thaliana OX=3702 GN=BHLH28 PE=2 SV=1
	Ethylene	ERF	BraA09g022350.3C.gene	Ethylene-responsive transcription factor 15 OS=Arabidopsis thaliana OX=3702 GN=ERF15 PE=2 SV=1
	Auxin	GH	BraA01g009450.3C.gene	Indole-3-acetic acid-amido synthetase GH3.5 OS=Arabidopsis thaliana OX=3702 GN=GH3.5 PE=1 SV=1
	Auxin	IAA	BraA02g007440.3C.gene	Auxin-responsive protein IAA14 OS=Arabidopsis thaliana OX=3702 GN=IAA14 PE=1 SV=2
	Auxin	IAA	BraA08g010620.3C.gene	Auxin-responsive protein IAA7 OS=Arabidopsis thaliana OX=3702 GN=IAA7 PE=1 SV=1
	Jasmonic acid	MYB	BraA10g014950.3C.gene	Transcription factor MYC4 OS=Arabidopsis thaliana OX=3702 GN=MYC4 PE=1 SV=1
	Abscisic acid	PYR	BraA10g027790.3C.gene	Abscisic acid receptor PYR1 OS=Arabidopsis thaliana OX=3702 GN=PYR1 PE=1 SV=1
	Abscisic acid	SAG	BraA05g024080.3C.gene	Probable protein phosphatase 2C 78 OS=Arabidopsis thaliana OX=3702 GN=SAG113 PE=1 SV=1
	Auxin	SAUR	BraA09g000950.3C.gene	Auxin-responsive protein SAUR24 OS=Arabidopsis thaliana OX=3702 GN=SAUR24 PE=2 SV=1
	Auxin	SAUR	BraA05g013460.3C.gene	Auxin-responsive protein SAUR32 OS=Arabidopsis thaliana OX=3702 GN=SAUR32 PE=2 SV=1
	Auxin	SAUR	BraA10g016990.3C.gene	Auxin-responsive protein SAUR50 OS=Arabidopsis thaliana OX=3702 GN=SAUR50 PE=1 SV=1
	Transcription factor BR、SA	TGA	BraA01g018010.3C.gene	Transcription factor TGA3 OS=Arabidopsis thaliana OX=3702 GN=TGA3 PE=1 SV=1
	Transcription factor BR、SA	TGA	BraA07g002710.3C.gene	Transcription factor TGA4 OS=Arabidopsis thaliana OX=3702 GN=TGA4 PE=1 SV=2
unique DEGs in tetraploid cabbage	cytokinin	AHP	BraA10g022050.3C.gene	Histidine-containing phosphotransfer protein 2 OS=Arabidopsis thaliana OX=3702 GN=AHP2 PE=1 SV=1
	Abscisic acid	ARF	BraA06g044360.3C.gene	Auxin response factor 7 OS=Arabidopsis thaliana OX=3702 GN=ARF7 PE=1 SV=2
	cytokinin	ARR	BraA10g022060.3C.gene	Two-component response regulator ARR4 OS=Arabidopsis thaliana OX=3702 GN=ARR4 PE=1 SV=1
	cytokinin	ARR	BraA01g002030.3C.gene	Two-component response regulator ARR7 OS=Arabidopsis thaliana OX=3702 GN=ARR7 PE=1 SV=1
	Ethylene	BRI	BraA10g002840.3C.gene	Protein BRASSINOSTEROID INSENSITIVE 1 OS=Arabidopsis thaliana OX=3702 GN=BRI1 PE=1 SV=1
	Ethylene	BSK	BraA05g031540.3C.gene	Serine/threonine-protein kinase BSK3 OS=Arabidopsis thaliana OX=3702 GN=BSK3 PE=1 SV=1
	Brassinosteroids	BZR	BraA03g040670.3C.gene	BES1/BZR1 homolog protein 2 OS=Arabidopsis thaliana OX=3702 GN=BEH2 PE=1 SV=1
	Brassinosteroids	BZR	BraA10g022080.3C.gene	Protein BRASSINAZOLE-RESISTANT 1 OS=Arabidopsis thaliana OX=3702 GN=BZR1 PE=1 SV=1
	Ethylene	CTR	BraA03g022510.3C.gene	Serine/threonine-protein kinase CTR1 OS=Arabidopsis thaliana OX=3702 GN=CTR1 PE=1 SV=1
	Ethylene-responsive transcription factor	EBF	BraA03g024950.3C.gene	EIN3-binding F-box protein 2 OS=Arabidopsis thaliana OX=3702 GN=EBF2 PE=1 SV=1
	Ethylene-responsive transcription factor	ERF	BraA09g061870.3C.gene	Ethylene-responsive transcription factor ERF094 OS=Arabidopsis thaliana OX=3702 GN=ERF094 PE=2 SV=1
	Ethylene	ERS	BraA10g025540.3C.gene	Ethylene response sensor 2 OS=Arabidopsis thaliana OX=3702 GN=ERS2 PE=1 SV=2
	Auxin	IAA	BraA06g044670.3C.gene	Auxin-responsive protein IAA12 OS=Arabidopsis thaliana OX=3702 GN=IAA12 PE=1 SV=1
	Auxin	IAA	BraA08g026970.3C.gene	Auxin-responsive protein IAA16 OS=Arabidopsis thaliana OX=3702 GN=IAA16 PE=1 SV=1
	Auxin	IAA	BraA02g012200.3C.gene	Auxin-responsive protein IAA19 OS=Arabidopsis thaliana OX=3702 GN=IAA19 PE=1 SV=2
	Auxin	IAA	BraA06g014700.3C.gene	Auxin-responsive protein IAA7 OS=Arabidopsis thaliana OX=3702 GN=IAA7 PE=1 SV=1
	Transcription factor ABA、GA、JA	PIF	BraA06g036380.3C.gene	Transcription factor PIF4 OS=Arabidopsis thaliana OX=3702 GN=PIF4 PE=1 SV=1
	Abscisic acid	PYL	BraA09g000440.3C.gene	Abscisic acid receptor PYL6 OS=Arabidopsis thaliana OX=3702 GN=PYL6 PE=1 SV=1
	Auxin	SAUR	BraA01g028580.3C.gene	Auxin-responsive protein SAUR20 OS=Arabidopsis thaliana OX=3702 GN=SAUR20 PE=2 SV=1
	Auxin	SAUR	BraA04g028450.3C.gene	Auxin-responsive protein SAUR20 OS=Arabidopsis thaliana OX=3702 GN=SAUR20 PE=2 SV=1
	Auxin	SAUR	BraA09g050440.3C.gene	Auxin-responsive protein SAUR24 OS=Arabidopsis thaliana OX=3702 GN=SAUR24 PE=2 SV=1
	Auxin	SAUR	BraA09g005890.3C.gene	Auxin-responsive protein SAUR36 OS=Arabidopsis thaliana OX=3702 GN=SAUR36 PE=2 SV=1
	Auxin	SAUR	BraA10g032490.3C.gene	Auxin-responsive protein SAUR50 OS=Arabidopsis thaliana OX=3702 GN=SAUR50 PE=1 SV=1
	Auxin	SAUR	BraA05g040420.3C.gene	Auxin-responsive protein SAUR50 OS=Arabidopsis thaliana OX=3702 GN=SAUR50 PE=1 SV=1
	Abscisic acid	SRK	BraA09g064090.3C.gene	Serine/threonine-protein kinase SRK2B OS=Arabidopsis thaliana OX=3702 GN=SRK2B PE=1 SV=1
	BR、SA Transcription factor	TGA	BraA02g020000.3C.gene	Transcription factor TGA3 OS=Arabidopsis thaliana OX=3702 GN=TGA3 PE=1 SV=1
	Jasmonic acid	TIFY	BraA06g013190.3C.gene	Protein TIFY 11A OS=Arabidopsis thaliana OX=3702 GN=TIFY11A PE=1 SV=1
	Jasmonic acid	TIFY	BraA10g015660.3C.gene	Protein TIFY 7 OS=Arabidopsis thaliana OX=3702 GN=TIFY7 PE=1 SV=2
	Jasmonic acid	TIFY	BraA02g009110.3C.gene	Protein TIFY 9 OS=Arabidopsis thaliana OX=3702 GN=TIFY9 PE=1 SV=1
	Ethylene	XTH	BraA07g038770.3C.gene	Xyloglucan endotransglucosylase/hydrolase protein 22 OS=Arabidopsis thaliana OX=3702 GN=XTH22 PE=1 SV=1
	Ethylene	XTH	BraA10g003090.3C.gene	Xyloglucan endotransglucosylase/hydrolase protein 22 OS=Arabidopsis thaliana OX=3702 GN=XTH22 PE=1 SV=1
