# Supplementary material for: Comparative transcriptome analysis provides insights into molecular pathway and genes associated with head-type formation and phenotypic divergence in Chinese cabbage
Source: Front Genet. 2023 May 9;14:1190752. doi: 10.3389/fgene.2023.1190752 (PMC10203174; doi:10.3389/fgene.2023.1190752)
Supplement: Supplementary file 2 [file Table3.XLSX]

## Sheet: Table S3
Table S4 Common DEGs in abscisic acid and Auxin pathway for comparison group of tetraploid cabbage and tetraploid type cabbage
Pathway	基因名称	基因ID	2XD	4XD	2XS	4XS
Auxin	GH3.17	BraA10g019770.3C.gene	43.4031	37.4389	264.905	195.585
Auxin	IAA16	BraA07g026840.3C.gene	0.377167	0.266781	2.71196	1.89992
Auxin	IAA17	BraA03g005710.3C.gene	17.0571	22.5235	47.026	55.4318
Auxin	LAX1	BraA07g038660.3C.gene	16.523	13.9624	102.53	77.7071
Auxin	LAX	BraA04g030640.3C.gene	2.62834	2.56306	11.3372	7.14683
Auxin	SAUR21	BraA07g026930.3C.gene	0.750949	1.39335	3.43184	5.23357
Auxin	SAUR21	BraA01g004230.3C.gene	15.3068	10.6886	39.0542	45.0651
Auxin	SAUR21	BraA03g014680.3C.gene	5.16409	3.78966	37.4006	20.9751
Auxin	GH3.10	BraA03g008320.3C.gene	10.0058	10.479	2.05383	2.60144
Auxin	GH3.10	BraA10g022070.3C.gene	15.6168	21.4044	4.10936	3.16441
Auxin	IAA2	BraA10g033710.3C.gene	18.7101	23.998	4.90076	6.11024
Auxin	IAA3	BraA10g022120.3C.gene	11.949	11.5916	3.72341	4.7976
Auxin	LAX3	BraA05g007290.3C.gene	28.6813	26.301	2.0133	0.246736
Auxin	LAX	BraA06g041650.3C.gene	50.9774	48.8473	18.6457	16.7821
Auxin	SAUR20	BraA03g002100.3C.gene	3.66429	2.62369	1.13824	0.498643
Auxin	SAUR23	BraA09g055720.3C.gene	7.65071	8.69993	1.71666	0.725492
Auxin	SAUR32	BraA07g024750.3C.gene	21.9733	5.80249	1.57586	0.0714777
Auxin	SAUR32	BraA02g007460.3C.gene	8.80636	7.91461	1.64258	1.77177
Auxin	SAUR50	BraA10g028350.3C.gene	9.7155	8.42978	0.572403	0.716262
Auxin	SAUR50	BraA03g058470.3C.gene	27.6185	23.1677	13.9438	12.665
Abscisic acid	PYL1	BraA03g052950.3C.gene	32.5149	23.3832	79.1592	56.5803
Abscisic acid	PYL4	BraA07g017040.3C.gene	1.61869	1.17568	17.8942	15.541
Abscisic acid	PYL5	BraA03g045150.3C.gene	3.65257	4.30092	82.906	80.2604
Abscisic acid	PYL5	BraA08g015400.3C.gene	3.48052	4.04187	29.2924	33.6537
Abscisic acid	PYR1	BraA02g030240.3C.gene	2.43005	3.45237	13.8331	12.9294
Abscisic acid	SRK2G	BraA07g041080.3C.gene	2.76508	1.23009	9.31878	7.98316
Abscisic acid	AIP1	BraA07g036860.3C.gene	31.0244	30.4938	142.301	149.33
Abscisic acid	ABF3	BraA06g003820.3C.gene	0.633082	0.472508	12.6756	6.6215
Abscisic acid	ABI1	BraA01g039670.3C.gene	10.5893	7.44373	77.6736	49.839
Abscisic acid	ABF1	BraA02g014770.3C.gene	8.16945	4.97054	2.14354	2.1697
Abscisic acid	ABF4	BraA01g042940.3C.gene	18.6536	19.4172	6.66914	7.05448
Abscisic acid	PP1CA	BraA09g047720.3C.gene	21.198	18.759	4.9858	5.09052
Abscisic acid	PP2CA	BraA06g014960.3C.gene	81.6561	75.7772	29.3161	37.2894
Abscisic acid	PYL1	BraA04g003520.3C.gene	5.40589	4.91355	1.92913	1.86656
Abscisic acid	PYL4	BraA04g027160.3C.gene	71.3689	84.8661	18.943	17.1522
Abscisic acid	PYL4	BraA03g045210.3C.gene	45.5648	52.0133	24.4134	19.6185
Abscisic acid	PYL6	BraA03g046670.3C.gene	0.816806	1.02259	0.190169	0.239913
Abscisic acid	PYL8	BraA02g033740.3C.gene	34.5427	34.7926	18.6211	13.9148
Abscisic acid	PYL8	BraA06g032660.3C.gene	25.6064	17.4908	12.1222	8.99217
Abscisic acid	PYL8	BraA06g041620.3C.gene	3.00611	3.27592	0.524614	0.966895
Abscisic acid	PYL9	BraA03g020010.3C.gene	33.8701	51.287	2.70987	2.87445
Abscisic acid	SRK2D	BraA09g049120.3C.gene	82.1063	57.6154	44.3158	26.9585
Abscisic acid	SRK2E	BraA06g044690.3C.gene	87.5604	46.071	22.0504	9.10274
