# Supplementary material for: Comparative transcriptome analysis provides insights into molecular pathway and genes associated with head-type formation and phenotypic divergence in Chinese cabbage
Source: Front Genet. 2023 May 9;14:1190752. doi: 10.3389/fgene.2023.1190752 (PMC10203174; doi:10.3389/fgene.2023.1190752)
Supplement: Supplementary file 4 [file Table5.XLS]

## Sheet: Supplemental table 5
#ID	T1	T10	T11	T12	T13	T14	T15	T16	T17	T18	T19	T2	T20	T21	T22	T23	T24	T25	T26	T27	T28	T29	T3	T30	T31	T32	T33	T34	T35	T36	T4	T5	T6	T7	T8	T9
#ID	T1	T10	T11	T12	T13	T14	T15	T16	T17	T18	T19	T2	T20	T21	T22	T23	T24	T25	T26	T27	T28	T29	T3	T30	T31	T32	T33	T34	T35	T36	T4	T5	T6	T7	T8	T9
BraA01g000030.3C.gene	1.38592	1.72263	1.8725	2.02665	0.928599	0.729732	0.770811	1.93681	0.83311	1.45096	0.953676	1.23724	1.05205	1.08769	1.08043	0.926938	1.47024	1.91941	1.52533	1.99678	1.71953	2.82066	0.667663	2.16195	1.93219	1.24226	1.09999	0.61085	0.551785	0.718493	1.26705	0.835247	1.42201	0.478678	0.607331	1.01275
BraA01g000040.3C.gene	62.7589	77.7424	123.979	110.454	122.714	132.316	135.067	175.876	140.846	165.413	98.0978	62.4039	97.5497	134.855	101.225	98.6763	108.678	190.074	113.951	130.12	132.278	131.166	59.3255	129.984	138.378	172.21	134.242	180.246	176.019	168.98	122.95	62.5416	68.5589	47.1006	56.1369	55.3438
BraA01g000050.3C.gene	1.14506	5.50572	1.26488	0.536829	2.9697	3.83848	3.49175	4.58792	6.82918	6.22351	2.01873	1.24462	1.30289	0.941569	3.40209	2.8656	2.3974	12.6302	1.76327	5.59587	0.980162	0.509182	2.27305	0.70553	1.86931	2.48691	2.7832	7.56492	6.33802	5.23165	1.73474	3.46225	3.49392	2.55919	1.56589	3.1705
BraA01g000070.3C.gene	34.6178	38.6015	26.4758	25.5764	22.0288	17.5589	26.0072	15.657	18.6674	17.1318	1.65439	27.9743	3.38518	3.56968	2.97009	2.89568	3.60891	2.22656	2.19954	2.81844	35.1142	19.7839	25.1588	25.6762	20.312	11.1954	18.6878	13.6322	14.2023	12.0061	32.3057	34.7082	20.6191	30.7973	36.565	28.9067
BraA01g000090.3C.gene	6.53643	11.3493	7.9051	7.4538	10.0316	12.681	12.083	12.2087	13.7407	12.8145	8.11902	6.77249	5.83386	6.53013	5.91806	5.56797	4.46178	9.42697	6.72868	6.84904	3.81625	4.56507	7.39628	3.93447	4.16132	7.46158	5.80834	14.0744	11.8023	12.4401	7.22256	10.4943	10.373	7.10011	7.16232	7.66827
BraA01g000100.3C.gene	10.8878	13.3745	26.2678	32.6497	22.4226	31.0252	39.866	18.7877	14.8916	17.0696	13.1499	11.0683	9.27796	19.8053	17.0953	14.3014	11.5745	21.3477	17.199	19.3416	46.0839	39.1294	6.8478	47.5335	35.428	40.9909	36.9795	33.3044	22.3174	29.2534	28.7268	10.362	5.44217	4.51989	6.1355	6.0933
BraA01g000120.3C.gene	0.386786	0.797319	0	0	0.539689	0	0	1.26025	1.31316	1.56151	0.192356	0	0.181494	0.229983	0	0	0.198321	0.315182	0.508467	0.300413	0	0	0.365577	0	0	0.194448	0.486708	2.27344	1.47087	1.13625	0	1.11085	0.704607	0.437777	0	0.255546
BraA01g000130.3C.gene	63.2982	23.7292	34.6325	52.9738	46.1128	50.4325	47.0317	25.5642	30.9188	41.092	29.1873	88.5124	25.8256	27.0477	29.3242	26.952	26.6278	31.2869	26.9574	22.5947	28.2286	55.6776	77.2306	43.0591	66.0077	77.5015	63.8262	68.3347	50.5116	68.6524	41.9128	40.3931	35.6682	53.5166	60.0807	49.8725
BraA01g000150.3C.gene	81.6807	30.5715	71.093	82.4609	67.2589	79.1629	67.9153	28.5092	36.5783	44.6673	32.4207	99.5506	34.719	29.9105	36.614	28.9709	25.9666	39.8639	36.9837	31.9998	22.1417	49.2448	87.1408	43.981	43.6291	55.4944	34.3044	47.5598	41.8215	55.4561	64.0039	54.4348	52.346	70.9074	66.165	59.2819
BraA01g000170.3C.gene	6.49332	18.9446	14.4054	17.1387	23.5275	18.2859	26.8312	27.1885	21.4832	21.0574	11.1209	6.8485	9.24479	12.4917	14.2686	19.2196	16.758	19.1519	21.8789	20.9736	14.5686	12.1537	7.88391	14.6628	11.1775	9.23437	9.06737	12.0861	11.6532	11.6088	15.7249	14.7592	14.1356	9.68027	7.03028	7.26132
BraA01g000190.3C.gene	2.51808	10.7763	1.54784	1.18215	2.43411	2.76075	3.77861	10.7473	8.12072	8.75593	2.03048	2.17218	2.02327	2.0457	3.71227	6.17095	5.06257	13.3583	9.36545	9.93694	0.882461	0.662145	5.11762	0.906984	0.750644	0.673669	0.839704	3.90408	3.98832	3.74336	1.89645	8.95649	9.10439	4.56898	3.4324	5.28969
BraA01g000200.3C.gene	442.51	196.96	270.544	369.79	148.609	116.219	117.981	41.8212	67.2288	76.17	476.979	542.366	398.811	226.737	278.618	330.094	451.986	39.257	258.963	212.899	255.585	112.464	384.44	136.852	187.63	220.821	250.996	69.6509	59.9522	76.1374	411.906	313.866	260.786	475.407	724.943	731.883
BraA01g000210.3C.gene	0	4.41966	2.61206	3.27571	0	0	0	2.07233	2.36057	0	2.67335	3.06506	0	0	2.21865	1.85789	1.86084	0	2.18604	3.49769	0	0	2.45327	2.99728	0	1.00799	7.15632	3.39019	0	2.85562	8.54602	2.76775	1.98873	1.96858	2.95591	2.10407
BraA01g000230.3C.gene	0.939924	2.23136	0.364177	0.268831	0.641914	0.252482	0.714581	2.3303	1.33703	1.59833	0.847323	0.249832	0.997366	0.269223	1.00066	0.872	0.483966	2.26331	1.22027	2.18934	0.143927	0.06189	0.991189	0.083759	0.077431	0.20084	0.188341	0.492218	0.412827	1.12323	0.340527	2.37135	2.31495	0.763401	0.878826	1.01095
BraA01g000240.3C.gene	2.8096	2.74707	5.33522	4.78364	2.34608	1.43838	1.22869	2.52116	3.16331	1.95528	2.18829	2.00064	1.96141	2.6789	2.49387	1.84276	1.60545	2.99181	4.17493	2.89964	4.5267	4.33413	1.98602	5.69947	7.57343	2.04628	6.10744	2.13631	2.85061	1.74809	3.43737	2.48443	2.85668	2.00314	1.12792	2.19491
BraA01g000270.3C.gene	2.18018	4.42834	9.47128	13.6604	19.3162	21.7038	20.07	12.6229	13.6308	10.851	132.354	2.17745	123.617	135.091	110.752	95.693	107.625	101.323	73.9332	86.9538	6.48799	15.1122	1.95828	11.7605	14.7795	22.5643	16.2428	17.7541	16.9294	15.2584	14.9233	4.41227	4.6043	1.97606	2.34336	1.93443
BraA01g000330.3C.gene	27.7403	170.394	66.808	56.8043	103.425	102.336	139.784	160.254	169.249	142.862	21.9113	23.0106	23.0889	22.6751	55.8723	67.9108	46.3044	162.258	88.3778	73.6426	81.039	63.0583	53.8653	88.2694	64.8234	54.5963	64.9727	101.365	110.285	91.113	70.7647	115.735	83.5213	65.8284	31.1468	54.8422
BraA01g000340.3C.gene	18.8109	5.19514	4.01915	3.88157	0.8925	0.571075	1.94878	0	0.408406	0.457951	0.40644	14.0485	2.27921	0.814337	9.229	6.52392	6.14949	0	3.96375	1.94543	0.282837	0	17.7106	0	1.06958	0	0.421787	0	0	0	7.68022	3.81431	6.61247	22.6925	26.3449	13.3613
BraA01g000350.3C.gene	50.4936	38.6274	110.23	125.863	109.768	172.819	108.337	66.5792	63.4121	67.9248	302.841	75.2935	294.717	298.597	362.66	343.399	433.195	449.615	342.477	386.728	50.5711	42.456	49.5331	29.3668	94.699	72.3436	99.7576	65.7571	50.3745	94.4439	90.1288	48.7466	39.0087	73.5868	100.222	38.0598
BraA01g000390.3C.gene	3.6234	7.69196	1.47413	1.86912	4.57067	4.07212	3.47436	8.96656	11.9252	5.78144	3.25354	2.81998	3.11217	2.98031	14.6706	8.84608	16.3094	9.69453	7.2036	11.7964	0.554468	0.465833	4.83443	3.15914	2.17321	2.66358	1.34676	7.42788	10.3674	3.91902	4.23496	7.33241	10.1502	3.93154	5.64328	5.1597
BraA01g000420.3C.gene	3.61149	11.7712	6.45988	6.86793	12.3365	16.983	15.8461	19.566	17.3363	16.4131	4.93758	2.05665	6.01625	7.69305	9.24162	7.60155	8.5462	17.6	11.9148	14.7593	5.9217	5.28624	5.68881	7.4735	6.9909	7.37399	6.48032	18.7656	19.6889	16.0949	7.5893	8.55693	9.36041	4.61263	5.69949	5.68588
BraA01g000480.3C.gene	35.222	33.2868	23.2678	18.9097	28.0395	25.0922	25.4031	20.5093	24.4218	27.5673	8.61091	36.8329	11.5396	8.56513	15.6302	22.3465	14.6609	12.2536	16.0495	11.7637	18.4234	15.672	48.4148	17.4446	21.724	16.9988	21.6117	25.8354	24.4747	25.888	20.0874	36.8008	34.7905	46.9885	52.6874	44.0169
BraA01g000540.3C.gene	15.1974	24.7882	14.9878	13.8661	15.9161	16.0512	15.0875	21.4182	19.8874	20.4424	23.9483	12.8655	23.1471	21.3154	25.4688	22.7913	23.0398	25.894	26.1743	22.7543	12.2544	7.07362	16.8704	9.7889	12.225	11.8819	13.573	19.0506	16.4558	17.3116	12.325	20.0243	20.8323	16.5381	15.068	14.4897
BraA01g000570.3C.gene	10.9268	17.4262	15.2364	16.2451	10.4956	11.3982	13.358	20.211	18.1781	16.7532	28.0329	8.95449	27.221	31.6388	24.6672	29.7334	33.4107	28.5248	26.1615	31.3688	13.7941	17.5648	12.8366	21.5761	6.44724	3.73878	6.80164	11.795	11.5877	10.0664	14.0256	15.6127	18.2404	12.3494	11.5947	11.947
BraA01g000630.3C.gene	140.062	116.981	71.0238	56.3948	57.2005	46.5733	38.4171	50.9823	55.2125	49.9021	159.703	124.405	181.349	115.392	190.452	201.293	213.251	91.2663	154.849	145.179	32.7318	12.1072	150.799	22.5627	42.2346	27.1264	46.2574	57.9705	43.5581	47.0178	63.8329	130.6	132.037	171.401	173.317	166.214
BraA01g000660.3C.gene	13.2855	8.89851	5.88165	9.78572	8.25718	6.70095	9.69211	2.3323	3.83964	4.46539	4.11047	7.80232	5.60402	4.05554	7.22089	4.33614	7.19448	2.3966	4.55621	3.95966	4.28965	3.91971	10.4843	2.12123	4.06544	2.70177	3.07546	1.17062	2.15569	2.37798	9.38884	9.12523	11.5345	10.1084	11.5716	7.49383
BraA01g000670.3C.gene	26.7231	3.24895	10.4319	12.8887	2.76531	2.46624	1.26205	0.093507	0.398491	0.690738	5.53042	34.6759	5.87095	6.85266	2.97884	4.36297	5.30907	0.05545	1.70196	0.703731	10.9174	7.41365	22.6538	7.07042	12.23	4.39646	13.4895	0.97108	0.382278	2.50533	14.2153	7.49508	9.94426	14.4004	28.3068	13.5967
BraA01g000680.3C.gene	0.692646	1.05205	0.359398	0.572547	0.289832	0.307099	0.365133	0.698518	0.606508	0.39161	0.7851	0.96837	0.605152	0.63494	0.493026	0.368362	0.561379	0.777724	0.605551	0.75746	0.183213	0.236042	0.724096	0.234515	0.40725	0.414981	0.295639	0.389911	0.355272	0.516591	0.80818	0.742821	0.904286	0.596453	0.54958	0.584936
BraA01g000690.3C.gene	2.30144	0.383556	1.53745	2.18667	0.785033	0	0.94619	0	0.891605	0	4.36584	1.70395	5.92959	4.12512	2.20173	3.24021	2.98943	1.0888	1.82573	1.0493	1.25919	0.644337	2.36529	0.540222	2.0245	0.444213	1.08671	0	0.192691	0.159723	2.4345	1.22597	1.47781	1.91098	3.40138	1.32784
BraA01g000700.3C.gene	471.155	42.6053	490.911	452.312	127.836	137.754	125.611	53.2967	68.5471	120.053	39.3888	644.192	69.2073	137.966	44.7835	40.6447	51.5176	7.6921	19.7682	30.4927	2044.91	1798.41	292.096	1299.31	1036.45	680.322	773.362	540.204	419.443	643.958	625.904	73.0402	99.9727	154.132	328.325	212.54
BraA01g000720.3C.gene	7.09769	26.0411	17.1425	8.5937	21.8906	22.3689	22.4282	26.0596	27.1036	23.2253	10.9633	6.1388	13.194	11.2121	22.1852	21.4125	26.2843	11.442	18.4574	26.2733	12.5595	6.02122	14.5238	11.8106	9.63731	10.2852	12.084	22.6233	33.1241	17.8846	25.5539	32.9071	27.1567	17.4814	14.0059	21.9796
BraA01g000730.3C.gene	6.26865	25.4606	5.49927	4.00583	13.2453	11.6823	15.1429	23.2051	20.3694	17.062	5.60607	3.63313	8.20214	4.63686	11.819	10.1271	13.1619	29.4695	20.8272	27.6232	3.59512	1.88038	8.9906	3.37579	6.20198	6.29688	6.50798	15.6637	17.7792	16.1538	5.62389	19.4698	19.5159	7.99802	7.81034	11.4967
BraA01g000750.3C.gene	11.6441	40.5253	30.2516	27.035	44.0801	55.7012	66.0815	65.7744	58.103	59.3018	25.5983	12.6625	21.3079	26.9042	26.1272	31.0567	28.6033	61.5989	39.5592	37.8478	27.5006	22.2582	12.7143	27.8346	24.7116	39.6117	35.4129	57.6502	48.0856	58.5357	33.3343	21.8587	19.2434	16.2706	12.7693	13.6051
BraA01g000760.3C.gene	8.41261	47.9376	1.10621	1.19157	7.94633	7.50425	10.4776	32.5329	29.6915	23.7572	1.52422	2.26332	3.49505	0.941726	7.81079	15.489	8.4039	29.9418	18.3686	19.9954	0.096744	0	13.4103	0.361994	0.521409	1.52058	1.29191	14.135	13.3302	9.09287	1.46198	34.6781	35.0872	28.4566	13.045	23.9326
BraA01g000770.3C.gene	0.55651	5.79139	7.2914	6.36911	15.3852	19.591	10.0815	21.9784	22.4009	7.24519	4.85789	1.34933	2.3764	6.37746	6.39056	2.70909	3.82244	12.3907	9.24077	10.7251	4.94326	6.1629	3.46975	4.97688	12.1514	12.5647	13.8875	23.0293	13.4117	17.8575	7.1946	3.24265	9.02045	2.48895	2.30383	4.21725
BraA01g000790.3C.gene	17.5465	0.555121	11.5909	10.1266	4.43233	6.5232	0.707856	0.939854	0.876136	1.26465	4.63062	13.8084	7.94893	8.02143	9.9894	10.2329	16.6954	8.75472	8.50685	6.98919	1.99016	1.47906	6.50902	1.66049	7.81481	4.52789	7.63718	2.16302	2.44264	2.86327	10.7574	2.88751	4.53493	7.35138	7.5485	4.67985
BraA01g000830.3C.gene	80.9087	13.29	138.393	116.661	45.9399	60.2476	12.5402	9.74112	11.307	7.6762	36.9975	62.3406	34.2859	59.2233	57.5136	35.8525	25.775	13.788	27.4535	14.3461	41.1541	32.9516	41.3202	30.672	125.8	39.8913	110.766	3.41219	3.55354	4.6064	97.1993	32.8338	31.1815	63.6435	33.7942	49.0792
BraA01g000850.3C.gene	82.099	92.6614	65.3233	73.7396	60.2005	53.3458	65.314	58.6814	62.6264	63.7612	52.5315	81.3264	48.3798	52.8304	91.7408	103.25	82.3675	87.708	94.2307	79.0641	42.9929	36.8822	76.3781	29.794	69.4182	35.1181	62.6906	34.0306	39.772	37.1453	65.6401	74.3225	76.2135	83.0314	84.9778	79.0445
BraA01g000880.3C.gene	5.3323	3.07728	9.53433	14.9901	21.8544	18.0669	14.1044	2.7014	6.4948	9.57202	3.8838	5.99233	4.6063	5.74501	4.65511	2.32556	2.31415	0.638724	1.40672	1.02524	19.3496	35.8528	8.42157	31.0562	34.3472	48.7246	48.9113	19.7831	23.6602	25.1208	23.6759	8.86034	7.00147	4.16896	4.60201	6.29733
BraA01g000900.3C.gene	796.245	1136.34	862.609	1042.76	670.352	739.375	638.792	722.782	738.818	696.95	730.723	903.97	759.433	862.495	773.096	739.411	662.095	971.435	801.206	865.02	742.429	697.25	807.393	598.458	543.806	530.995	537.048	721.209	659.799	637.987	870.164	920.275	834.407	758.949	872.278	772.243
BraA01g000930.3C.gene	4.0403	4.69432	3.51477	2.27881	3.12309	3.30203	4.01912	3.68359	3.9497	3.7145	4.45442	4.39018	4.7449	4.04324	4.79527	5.9217	5.0036	5.71725	5.8646	5.25647	2.56253	1.37415	5.61064	2.19907	1.99785	1.64563	1.61052	2.92634	2.41232	2.11939	3.78275	4.13435	4.7701	4.67759	4.11671	4.79611
BraA01g000980.3C.gene	4.54025	6.22551	7.03553	7.95016	9.056	9.42384	6.62859	6.95839	9.05101	9.62337	4.04568	3.54885	2.94909	3.63574	4.32438	4.67491	3.10792	7.28639	4.3444	5.6633	6.2273	10.4713	6.7711	6.55875	6.81667	7.23522	9.91808	12.3507	14.3915	16.1276	7.89248	6.62663	4.90787	3.84771	3.79776	6.89688
BraA01g000990.3C.gene	111.904	119.48	169.242	205.474	156.409	195.045	168.352	191.655	186.801	177.942	161.004	111.902	159.381	199.312	125.657	93.1676	119.603	158.72	92.4411	103.948	284.621	264.968	102.844	269.079	197.939	259.811	254.613	396.376	375.015	358.184	186.891	112.689	115.29	90.9656	103.509	102.728
BraA01g001000.3C.gene	1.48412	0.284106	4.38663	4.36101	2.12439	1.26644	0.54616	0	0.646066	0.362625	7.59172	2.3742	5.96515	8.40644	1.85563	2.81022	1.27127	2.23261	2.45947	2.98284	3.10484	4.41522	0.613342	3.1516	1.99052	2.43104	2.27654	0.439659	0.480719	0	3.80135	0.663301	0.833346	0.684079	2.27941	0.988599
BraA01g001060.3C.gene	2.20663	5.01573	2.27746	2.56309	3.421	2.72414	3.21218	5.90117	5.18253	5.64964	4.43149	2.27446	3.6594	4.19599	3.52238	4.50256	4.57416	8.60917	5.7479	5.49933	1.64954	0.976227	2.43735	1.24962	1.55607	2.57853	2.72462	4.16084	3.04068	3.76775	2.40866	5.65222	4.21538	3.68397	2.08511	2.62523
BraA01g001080.3C.gene	16.62	6.36608	19.8585	11.5613	3.38498	3.99578	1.37113	1.24368	1.73664	0.800665	1.68718	13.3661	2.39629	6.40829	1.85995	1.21228	0.553932	0.404016	1.97754	2.37089	16.3207	5.10395	13.3265	6.68824	21.9193	4.66472	9.009	0.843495	0.326701	0.638876	12.9594	14.3615	10.1438	16.6063	9.66999	15.6005
BraA01g001100.3C.gene	2.79816	0.199032	1.05538	0.705863	0.108124	0	0.038536	0	0	0.064164	0.340629	3.02022	0.285688	0.03462	0.017749	0.081138	0.21956	0	0.107505	0.04501	0.525572	0.523745	1.15158	0.449962	0.187832	0.032388	0.057955	0.084591	0.013853	0	0.865855	0.118472	0.178066	0.486021	1.22297	0.381536
BraA01g001110.3C.gene	1647.76	655.853	904.207	753.537	479.163	352.984	367.298	195.632	279.052	293.556	1387.65	1765.77	1460.12	1169.32	1183.01	1223.92	1187.24	265.97	744.117	671.917	657.406	281.649	1471.28	409.948	492.756	250.265	465.013	177.592	137.515	167.102	829.705	810.384	900.324	1433.51	1678.12	1393.36
BraA01g001120.3C.gene	4.21481	3.51558	0	0	2.72421	0	0	4.76107	4.26568	0	0	0	0	0	3.30473	6.17844	9.88885	0	6.09531	8.66359	0.06617	5.02137	3.09312	0.508466	0.556564	6.43561	2.35333	2.81114	4.67062	6.41658	0	7.78381	1.7698	0	0	0.544943
BraA01g001150.3C.gene	23.8352	30.6619	29.5779	21.5012	38.5512	35.0369	31.1389	34.3486	30.1461	26.3761	329.464	30.7952	291.463	423.521	215.799	214.455	254.167	119.907	142.394	165.582	67.1333	72.054	28.3627	67.0918	60.2404	65.6918	68.4567	32.2451	29.923	33.9451	24.9027	22.5802	27.0942	19.9332	29.6706	23.4683
BraA01g001180.3C.gene	1.3429	9.03724	4.63576	5.0259	2.88423	3.4652	3.81776	8.88043	4.96295	5.01631	2.86907	1.41775	2.44039	3.43378	3.21914	3.17323	4.23798	10.8978	5.82744	6.56123	6.81586	5.00361	1.60041	6.68481	5.31051	3.42036	4.03373	5.9128	4.25781	4.50559	4.34857	4.46652	3.90801	1.78738	1.07964	1.36055
BraA01g001220.3C.gene	0.055414	6.65639	0.101907	0.26906	3.53824	5.76482	5.99444	4.35892	4.68529	2.44703	3.17534	0.069393	3.62317	1.22041	4.14067	3.1045	0.659032	33.3539	14.6834	17.6757	0.113908	0.0712	1.65674	0.11087	0.165625	0.893366	0.11416	6.84384	2.84749	5.9797	0.596185	2.84637	6.68015	0.796413	0.386444	0.785466
BraA01g001230.3C.gene	116.023	43.8559	101.538	99.252	56.337	37.9982	36.8528	15.076	17.3352	17.2628	55.0103	119.954	73.8566	71.2462	62.6927	54.604	72.3387	17.7906	45.7159	44.6873	242.39	179.625	103.842	175.433	243.823	116.921	170.432	24.8598	25.0867	29.8123	86.7699	76.3921	71.3872	91.0344	105.973	105.884
BraA01g001240.3C.gene	0.083477	3.43294	0.095654	0.066174	0.963128	0.902227	0.890423	2.59363	2.27992	1.51464	0.467742	0.204231	0.44735	0.333519	1.23407	1.72507	2.22938	3.49651	2.94912	2.7131	0.144822	0.038169	0.840924	0.104803	0.396886	0.386185	0.50153	1.10811	0.728248	0.672568	0.113823	1.70247	1.06416	0.840096	0.533141	0.374053
BraA01g001250.3C.gene	0.184762	6.19421	0.144219	0.198787	1.5716	1.12878	1.08771	3.5279	2.33329	2.63049	0.141168	0.115647	0.464781	0.052705	0.995477	2.05734	0.958777	9.0306	6.24245	7.64444	0	0	0.998434	0	0.058778	0.240402	0.074986	0.509713	0.532221	0.398233	0.207852	3.6585	2.95728	1.2061	0.577623	0.839132
BraA01g001260.3C.gene	2.12311	3.26605	2.03499	1.27068	1.20813	3.26215	1.82858	1.10377	1.33782	1.88603	1.00269	1.81187	1.61497	1.2615	2.95346	1.71487	1.12757	2.53654	2.9818	1.72481	6.298	5.68083	2.35317	4.96549	4.62374	2.50635	6.35805	3.22055	1.90694	4.68547	1.74458	4.37549	2.48553	1.78269	1.51656	1.68269
BraA01g001270.3C.gene	20.3271	10.1585	20.7343	19.2384	24.966	20.5213	22.1244	10.6269	12.0244	10.3306	8.39233	22.8873	11.7883	12.6464	19.239	12.5172	17.7626	13.6208	20.1867	23.3901	37.857	41.8566	17.2501	42.5015	43.2994	42.78	39.3611	18.4247	21.4026	21.6145	21.9941	13.8494	15.0958	16.3858	18.6768	18.0825
BraA01g001290.3C.gene	1.50749	7.9636	1.65754	1.331	2.87626	3.49854	3.61373	6.80753	9.98668	5.96464	0.669462	0.694283	0.691397	0.672303	1.46976	2.50276	2.93373	8.06503	3.41619	4.85108	1.15115	1.56113	2.45516	0.800398	2.78964	2.76594	3.12007	7.65487	6.28908	7.62584	1.84873	11.5842	7.74045	3.32325	2.62337	2.36541
BraA01g001300.3C.gene	2.94036	12.1564	1.15337	0.860597	3.49964	3.54236	2.31716	0.323427	1.08503	1.46771	1.95776	1.43852	1.11061	0.677109	0.356505	0.662032	0.695823	0.113771	0.131263	0.115294	0.264577	1.12271	4.15585	1.03807	1.85181	2.55549	2.39882	1.39091	1.48533	0.825555	1.78185	10.9057	5.95702	4.57478	1.58026	4.91148
BraA01g001310.3C.gene	0.467253	0.056843	0.479161	1.27619	1.07834	1.49693	1.60868	0.301206	0.497055	0.154968	1.44095	0.076382	1.67898	1.71009	0.78726	1.02775	1.82549	1.40992	1.4097	1.08773	0	0.370503	0.705827	0.00254	0.478395	0.263724	0.113218	0.355907	0.515918	0.216718	0.653945	0.039621	0.316397	0.224334	0.156976	0.165511
BraA01g001320.3C.gene	81.524	51.7734	74.3167	68.1641	41.7066	50.8938	36.7638	40.6951	34.0343	38.7223	74.3519	85.0607	77.3176	69.9119	54.6329	43.0429	49.3546	28.3127	38.4425	42.4459	56.4014	52.2502	70.9623	53.8537	62.4516	71.0568	59.678	68.3045	60.5886	66.3395	69.5148	52.8649	56.1793	55.2964	69.533	58.569
BraA01g001340.3C.gene	3.21592	2.33718	2.07483	1.38205	9.58752	9.88366	10.1067	5.56113	7.302	8.32829	2.16425	3.43006	1.65498	1.86201	0.64559	0.356199	1.11029	4.07503	0.854451	0.373342	3.37039	9.87254	2.27095	1.75329	4.68022	7.47104	8.41093	5.26179	5.93916	7.07352	3.73774	1.6843	1.81195	1.15876	0.736	0.50408
BraA01g001360.3C.gene	30.8483	9.86881	113.052	143.019	33.0335	45.8129	42.784	30.3314	31.5638	35.0811	23.3199	41.5846	17.0829	36.659	9.77022	6.05974	8.40989	10.2355	6.92271	5.69942	120.696	213.106	12.3026	169.418	21.3712	27.2019	26.5568	17.6562	22.0717	11.9082	113.346	9.07603	11.2984	10.2075	13.6738	8.30461
BraA01g001370.3C.gene	30.1647	63.3421	23.689	22.1645	30.6588	31.6821	36.001	71.2775	58.304	59.6295	38.9956	28.1073	37.2947	28.457	46.8817	55.2168	45.3921	53.9788	59.1412	59.5613	19.8026	13.9603	37.8815	15.6767	17.6009	14.0863	17.6446	32.5485	30.8416	26.8541	19.1162	66.4819	57.9379	52.2164	40.866	54.4132
BraA01g001380.3C.gene	0.134927	4.0333	0.142996	0.032629	0.41098	0.375671	0.407197	1.99309	1.91094	1.02808	0.208267	0.070349	0.261289	0	0.561955	0.987695	0.687065	3.73921	2.04421	1.50971	0.041269	0	0.116556	0	0.132293	0.159875	0.227147	0.816708	0.730695	0.992192	0.132346	2.73847	2.30803	0.525482	0.289356	0.303697
BraA01g001410.3C.gene	3.83237	74.2068	2.36674	1.01196	9.71243	7.04888	7.85283	41.8037	34.4419	28.1697	0.489235	2.22378	1.58366	0	5.98048	10.0822	15.4307	66.7936	24.769	36.4754	0	0	10.2285	1.00027	1.61755	0.767089	2.51926	9.94633	13.756	12.2946	2.30976	77.2573	48.1379	15.0229	6.93522	14.3342
BraA01g001420.3C.gene	0.913072	3.13907	0.275363	0.234333	0.969514	0.886441	0.709008	1.41731	1.27208	1.77922	0.551108	0.762169	0.228618	0.524028	3.26124	2.24787	3.48741	2.5751	3.07958	2.274	0.083254	0.28352	1.112	0.019727	0.554428	0.379624	0.612348	2.63922	2.30923	2.47187	0.585513	2.59317	1.91275	1.45535	0.87368	0.901929
BraA01g001460.3C.gene	3.23915	1.34707	2.68693	2.93668	0.487406	0.442619	0.473509	0.929035	1.66229	1.46378	0.130802	2.72363	0.613335	0.6401	0.454371	0.380183	0.386013	1.35539	1.11275	0.391281	49.5689	61.589	1.53763	71.016	6.98318	2.77724	5.79606	5.92141	3.31013	5.61574	1.77543	1.26174	2.32941	0.951775	2.24793	1.34035
BraA01g001490.3C.gene	0	0.088729	0.045578	0	2.41806	6.3765	0	1.49438	6.06362	0.153173	0	0	0.137734	0	4.70629	0.815016	1.94094	1.00195	2.39428	1.46211	0.068274	0.186963	0.353743	0.124453	1.57906	1.96258	4.26071	0.067761	0	0.035969	0.058387	0.770185	0.896814	0.22321	0	0.815433
BraA01g001500.3C.gene	4.19243	0	4.19906	5.66026	1.02915	1.24356	0.944655	0	0	0.081384	5.04958	4.07814	2.97308	6.45941	6.11012	2.26986	4.82438	0	1.38413	0.76415	2.24122	1.14427	0.908057	2.37793	2.06063	2.59761	1.92311	0.055346	0.035403	0.660623	7.28037	0	0.405802	2.04261	3.95004	0.902497
BraA01g001510.3C.gene	0.223331	0.343033	0.066215	0.328742	0.024232	0.121754	0.025909	0.054495	0.261856	0	0.050849	0	0.070218	0.113337	0.025035	0.190932	0	0.078589	0.099647	0.015304	0.874975	2.55002	0	2.65336	0.126216	0.064745	0.603324	0.058698	0.018753	0.050733	0.078848	0	0.262651	0.026708	0	0.053456
BraA01g001520.3C.gene	37.4457	28.7311	24.2518	16.1846	27.0063	28.6632	21.038	20.6234	24.1787	22.9906	10.7802	28.7453	13.9341	10.1745	11.9566	13.6661	12.3738	11.7441	12.6429	9.23641	32.9045	27.0823	36.8907	29.3861	51.6155	39.8028	43.4839	55.0481	41.2481	52.6021	20.8759	28.99	32.4789	39.5328	33.0444	37.6841
BraA01g001540.3C.gene	14.3431	1.0305	48.189	65.9502	28.8853	25.1353	23.037	4.06716	5.96007	9.81557	16.4326	29.7846	11.5227	21.8485	4.26107	4.45048	3.72027	1.78206	3.21627	3.227	53.5404	75.9256	7.7316	45.1512	57.6075	41.5475	43.2588	6.61533	9.90925	9.23362	47.5584	2.60301	1.94526	3.92079	9.04199	5.0325
BraA01g001550.3C.gene	152.793	263.789	163.406	154.131	208.377	211.08	217.685	188.976	156.833	142.478	171.788	134.377	169.761	198.043	205.547	177.537	205.759	302.007	235.039	239.437	103.761	112.936	164.882	79.1349	115.761	129.821	82.8066	85.352	101.219	77.1764	155.008	210.258	219.592	153.35	184.304	137.373
BraA01g001580.3C.gene	6.01406	22.8017	11.6087	10.0844	18.0145	17.1363	20.0611	30.8524	27.6654	24.2663	10.2475	6.49005	9.89723	8.97052	14.5179	14.9892	11.9906	36.5545	21.4149	23.0352	12.4522	8.00056	10.9255	9.23496	13.4173	17.8981	14.1181	23.8205	25.5808	23.6166	13.2214	15.2289	18.1141	9.73075	9.33452	10.4867
BraA01g001590.3C.gene	24.3677	68.6229	47.2992	44.1363	70.3001	92.0148	94.7826	58.0663	52.7778	54.1922	13.3276	18.3855	10.627	14.0779	7.72272	4.28924	5.35955	6.9329	7.00174	5.02471	12.3757	26.6628	14.9817	23.0293	16.1232	50.4556	32.5961	22.5367	26.0258	19.1176	53.6116	35.2132	25.7086	21.3998	15.7012	23.3138
BraA01g001610.3C.gene	0.308308	2.17262	0.084535	0.146831	1.37022	2.38827	2.82223	3.51615	1.09799	1.86869	0.79256	0	0.9234	0.313986	0.325566	0.647996	0	2.21776	1.35271	1.87063	0.037602	0.261772	0.31549	0	0.332905	1.70614	0.303793	1.78921	1.29086	4.0118	0.370119	0.961075	1.03296	0.658916	0.58078	0.645762
BraA01g001640.3C.gene	3.4398	2.79498	2.71007	3.34083	4.05148	4.05962	3.20963	4.096	4.13551	5.51986	0.328912	4.55951	1.94926	1.30799	2.13424	2.05247	0.029708	2.87779	1.27018	1.28418	5.83219	13.4409	2.74403	7.6406	6.13723	9.31729	5.34659	4.59783	7.52852	5.54078	4.99445	4.02806	4.50142	2.61575	3.16603	4.52088
BraA01g001700.3C.gene	0.122887	0.12561	3.68953	0.437473	1.73241	1.85061	0	0	0	0	1.72867	0.254463	3.7919	2.22224	4.4459	5.82108	1.8941	0.149704	3.15895	1.2519	1.46052	1.16074	0.151013	0.751764	7.72162	2.75602	4.01607	0	0	0	1.18301	0.55581	0.976538	1.59809	0.051099	1.77693
BraA01g001720.3C.gene	1.28432	4.62425	2.12559	2.51165	2.90915	5.24708	4.80248	9.87064	7.95273	9.34891	7.80893	1.61502	10.5471	6.37997	8.15306	13.9252	9.53307	19.4211	9.1511	8.97286	2.68582	3.5637	1.68978	2.21153	3.65154	6.51111	4.24794	11.2934	13.7083	8.86575	1.54798	6.5931	4.02051	4.24159	1.19706	3.46181
BraA01g001740.3C.gene	8.22643	3.89385	7.67214	16.3611	3.98573	3.81121	3.30855	2.73386	2.459	2.84257	7.66883	7.83296	8.11603	15.4023	4.37545	4.23479	7.42257	6.77053	4.04105	3.56084	11.4984	15.1195	2.9706	17.0597	6.85994	2.22119	11.6985	2.55229	2.55299	1.97402	7.98237	4.52089	3.85747	3.03168	4.1885	2.03545
BraA01g001750.3C.gene	12.9096	5.39724	40.7091	42.8772	19.6523	18.9719	13.029	13.6999	10.8917	11.5213	100.006	14.1717	88.7683	109.164	48.695	51.0681	56.0377	21.7484	42.666	43.384	37.8198	52.6531	7.35579	47.9149	30.5242	21.6054	30.9863	11.2378	9.64323	11.4859	37.765	5.22495	4.72265	4.20738	3.28338	5.64601
BraA01g001760.3C.gene	39.9907	25.0213	39.243	32.7285	23.1637	16.6149	19.6709	19.941	17.9064	22.9623	50.0407	42.414	45.7318	43.3589	41.8425	43.6665	42.9909	13.9289	28.7063	22.8816	29.0244	19.9039	34.5676	25.5775	22.7444	14.5238	21.525	13.6265	13.2573	13.6886	37.8101	26.4989	23.1901	37.3794	38.6484	34.5966
BraA01g001790.3C.gene	6.90173	3.84596	0.27902	0.449102	0.339157	0.078279	0.181774	0	0.122541	0.130756	3.27476	6.7286	3.05311	2.0238	3.02606	3.1393	5.80035	0.398061	2.39968	2.99491	0.166946	0.054789	7.19295	0.229207	0.473536	0.117567	0.488351	0.02256	0	0.044148	0.276363	5.50751	5.7617	9.60402	7.46701	8.21541
BraA01g001800.3C.gene	2.04661	5.69543	2.16716	2.77167	4.37243	4.35905	4.85758	3.97967	4.77922	3.63437	4.27522	1.48134	4.81177	4.47795	6.61281	6.59499	6.93368	8.22166	7.59899	8.51611	2.63917	2.97485	2.92845	2.65692	2.68223	3.43911	2.84119	2.59332	2.91958	3.05845	2.96099	5.6375	4.29507	3.37859	2.49724	1.98727
BraA01g001810.3C.gene	3.5183	7.12006	9.60969	9.25872	10.2545	8.19651	10.8681	11.9611	10.3157	10.0836	4.35841	4.45106	4.05743	4.03325	5.31369	6.39663	5.59531	7.27907	7.52716	6.06967	11.8392	10.3757	3.91766	12.6489	7.49985	7.00617	9.11781	7.49836	6.15753	8.49121	8.0157	8.18187	5.99116	4.45846	4.53839	3.59532
BraA01g001820.3C.gene	1.30198	5.36031	1.2486	1.49024	3.44254	3.01982	3.5113	5.09648	4.34642	4.0517	1.85725	1.73056	2.19314	1.56249	1.82556	2.93114	2.53327	5.0787	3.81157	4.37702	0.750711	1.15929	1.87199	0.622201	1.35581	2.38356	1.69219	2.57541	2.72303	3.52528	0.890903	4.44642	4.91966	1.79563	1.2685	2.2248
BraA01g001830.3C.gene	4.97608	11.2603	6.68603	4.73203	9.67955	8.96483	8.68616	10.8038	13.2002	12.048	7.40625	5.22199	8.24356	8.02452	8.08143	7.58346	7.71161	15.0714	11.1323	9.23377	3.86334	3.38149	6.06847	3.51287	4.37943	4.99848	5.66956	8.58885	8.61129	6.64208	6.66766	8.06184	10.2	6.60826	5.62894	5.56502
BraA01g001860.3C.gene	4.43626	0.471349	41.7446	51.9139	3.4925	2.31937	1.11072	0.201118	0.408425	0.69967	7.66163	3.37499	8.12692	26.2266	5.01927	3.17866	4.55012	1.86272	3.70795	3.70302	88.7359	103.103	1.81568	120.49	22.5264	10.1378	23.9478	1.05625	1.27132	2.5074	20.1212	0.611267	1.01485	0.601964	1.15195	0.440912
BraA01g001880.3C.gene	0.964779	1.24682	0.928887	0.641069	0.8432	0.804557	0.820218	0.996244	1.07222	0.864045	1.13509	1.00551	0.964083	0.805353	0.860347	1.64093	1.23873	1.15228	1.43938	1.58834	0.346123	0.180915	0.918626	0.659256	0.61309	0.419019	0.440875	0.420088	0.531392	0.508447	1.24654	0.762544	1.20176	0.900588	1.04206	0.899447
BraA01g001890.3C.gene	3.45505	5.84313	10.6713	6.79707	42.7227	20.2162	24.173	30.5237	23.6294	22.5963	22.3288	9.89426	23.798	27.6778	15.0431	32.7672	16.0692	42.8849	20.8931	13.5027	9.78184	10.4998	11.4181	9.4544	10.9188	25.7645	11.7904	13.3707	16.2578	13.0666	12.6281	3.06114	4.9544	5.62898	9.49227	4.89038
BraA01g001910.3C.gene	204.223	172.37	180.382	164.1	161.393	136.155	133.005	124.95	129.183	120.848	172.954	206.709	183.738	179.971	168.626	185.507	171.923	109.106	148.535	134.575	124.669	111.359	191.512	111.145	140.899	133.299	139.632	117.505	117.813	102.613	167.933	200.971	145.742	183.455	197.806	165.206
BraA01g001920.3C.gene	2.6521	6.1687	5.8999	7.78197	8.68611	9.33505	9.08756	10.5203	9.14232	9.98224	5.46674	3.01829	5.25868	5.33873	4.97178	4.11146	3.9699	9.39888	6.55116	6.99647	7.57049	10.4629	2.21854	11.1319	7.0964	10.6175	7.46402	13.4426	11.7396	11.162	8.30794	4.7446	4.42722	2.34151	2.17449	2.26995
BraA01g001950.3C.gene	1.26154	25.6295	0.512857	0.545043	14.7619	23.5489	25.3609	26.0907	25.2569	18.2428	0.426118	0.561168	1.61031	0.315329	3.01298	0.970805	1.1057	17.6175	6.16253	6.39243	0	0	3.37739	0.103764	0.624663	1.56338	0.718481	3.51333	6.5618	2.67293	2.54384	8.36958	12.7057	5.63881	1.48148	5.26622
BraA01g001960.3C.gene	3.38871	8.63368	6.77438	7.43286	8.11858	10.228	12.45	10.4009	11.3144	10.5531	5.12592	4.1216	4.28613	4.74679	5.27935	4.53251	5.08735	7.62453	6.03813	6.36249	11.6612	10.5064	5.04498	11.202	9.78761	11.2964	10.1428	12.0832	12.0053	10.7301	8.50952	5.54058	5.73595	4.52568	5.29178	4.8407
BraA01g001970.3C.gene	27.2847	29.4618	33.968	27.9986	60.4425	58.6766	52.8628	32.9656	32.2874	29.8484	20.6999	21.9598	19.0082	19.7101	14.4321	14.018	14.7484	21.4522	16.0741	17.4034	10.7781	19.1581	29.4745	12.6884	20.939	36.7252	23.651	40.3486	50.5137	51.1365	32.5216	25.9837	28.1474	23.5763	23.1714	28.9354
BraA01g001980.3C.gene	16.8471	12.0832	19.4012	17.1885	61.7623	45.702	36.7876	74.0687	58.5508	56.7412	12.7883	16.1195	12.2553	13.2671	8.87631	8.29247	8.89454	9.21529	8.77517	9.18208	23.0237	37.6888	17.8001	23.1448	27.2131	190.51	76.349	69.5804	124.771	126.257	18.3456	10.828	12.5078	11.6347	13.9414	12.2264
BraA01g001990.3C.gene	0	0.260337	0.068083	0	0.895814	0.815008	0.643805	0.473728	0.206133	0.299619	0.126492	0	0.019224	0.022825	0	0	0.052289	0.185057	0.072859	0	1.5141	1.78067	0.108758	1.18848	0.587366	0.225225	0.657044	0.351336	0.380096	0.232053	0.48056	0.182175	0.454449	0	0	0.011388
BraA01g002000.3C.gene	94.5704	52.7941	68.43	61.9351	40.8068	29.8747	35.2005	37.8915	36.0685	36.2967	82.3881	117.327	89.9689	68.8223	67.1635	80.1147	84.8034	37.8698	53.0768	54.1371	57.3489	35.3054	93.3741	44.3581	41.5348	25.4711	37.5084	26.5918	28.1009	27.1776	65.3936	66.7733	58.7995	83.237	108.859	108.184
BraA01g002010.3C.gene	12.1298	13.1043	19.411	19.0249	19.8967	16.6526	22.8333	15.8343	16.2906	20.7055	11.5219	14.7091	12.612	12.228	10.3743	11.1082	14.4209	11.012	9.10613	10.3435	16.1362	16.3113	15.3464	17.6246	18.4587	23.9527	18.8627	38.1055	23.2413	23.0229	18.9666	11.7573	11.6016	11.7211	12.3678	9.40558
BraA01g002030.3C.gene	83.7539	40.7066	91.2101	79.9779	56.5872	72.7793	50.7176	32.7079	41.7283	38.046	58.7308	78.6978	50.0712	51.9705	32.1329	28.3061	28.2539	40.5365	31.0072	31.7068	82.0853	84.5818	59.0594	91.0963	142.995	202.775	179.594	105.515	100.553	103.6	89.8902	54.3071	55.9521	54.2467	52.9234	68.6513
BraA01g002060.3C.gene	5.98216	1.87964	9.79128	14.2541	1.85528	1.42938	1.47669	2.97505	2.20363	2.04547	5.5071	8.4067	5.38242	9.44153	3.54919	2.00327	3.37632	3.72146	3.24143	4.07415	12.8686	15.6075	3.10791	14.3314	4.14386	1.72299	3.4401	2.10969	2.4475	2.2542	11.5376	1.99708	2.33554	2.00829	3.11488	2.37636
BraA01g002100.3C.gene	0.607018	0.524058	0.372794	1.00988	0.203158	0.312776	0.20556	0.247673	0.057631	0.047876	0.661556	0.599857	0.884484	0.842202	0.316351	0.334868	0.250425	0.342752	0.313056	0.504964	2.41391	3.48507	0.500762	1.88642	1.0176	1.35125	1.11745	0.658035	0.546941	1.41339	0.54417	0.703442	0.103205	0.087965	0.54386	0.148617
BraA01g002110.3C.gene	7.72459	4.34309	5.67694	8.02427	3.85919	2.86442	2.22179	1.58547	2.28288	2.60629	6.18588	6.9839	5.2947	8.65511	8.33332	7.22985	8.02698	5.29733	5.15822	6.52825	14.3626	21.3149	5.34584	12.8258	7.64271	9.92385	10.8705	5.70794	5.14601	7.10241	9.56746	3.23983	4.39492	5.12989	8.18175	4.03265
BraA01g002150.3C.gene	23.2594	24.3277	19.8466	19.2437	19.2988	19.3255	22.5416	24.3754	29.1925	25.6821	17.1958	19.6287	18.6918	19.0268	27.961	23.7395	22.2653	29.9468	23.1153	30.6834	13.3076	9.29815	26.6971	10.4058	17.0822	12.9856	15.633	29.4261	23.5882	17.6583	24.4978	25.4586	23.9932	21.3805	26.8101	21.7084
BraA01g002170.3C.gene	1.35231	3.17332	0.663082	2.57238	0.445061	0.163756	0.208016	0.947035	1.29754	0.392458	0.834434	1.31712	0.568862	3.76271	0.586356	0.275053	0.486253	5.95672	3.78373	3.92828	2.00663	4.27511	0.203054	5.13432	0.384178	0.094013	1.05248	0.949229	0.208247	0.570758	1.16719	1.78845	2.81631	0.028011	0.124658	0.249066
BraA01g002190.3C.gene	0.527059	0.086168	0.377138	0.327447	0.123623	0	0	0	0	0	0.840379	0.842265	0.234328	1.28206	0	0.185952	0	0.089042	0	0	1.99142	1.59427	0	1.38004	0.210978	0.074225	0.065391	0	0	0	0.062585	0	0.025463	0	0	0.021918
BraA01g002210.3C.gene	1.0326	0.84204	2.31727	1.09233	2.42831	2.05614	3.73733	3.57333	2.05099	2.46217	2.2906	1.5232	1.57871	1.7306	1.2323	1.51669	1.38495	0.776902	1.46775	1.47132	1.96864	1.69672	0.520885	1.85796	1.81887	1.88544	2.74014	1.47704	1.3369	1.69632	2.67257	0.359459	0.281828	0.291545	0.397922	0.190314
BraA01g002230.3C.gene	0.852834	1.80736	0.919249	0.890004	0.442856	1.0876	0.988558	0.777886	0.832344	0.570546	2.45175	0.580137	1.23429	3.41414	3.79851	2.61569	3.09851	2.23531	3.85828	4.85433	0.549208	0.854323	0.747539	0.332362	0.645634	0.752623	0.540224	0.861482	0.855486	0.801125	0.664761	1.0667	1.09182	0.526059	0.863398	0.613282
BraA01g002240.3C.gene	109.381	49.6603	71.4031	78.4966	33.2075	23.706	23.6189	17.2226	21.4761	20.9081	83.6673	113.91	95.7178	92.7025	96.8348	91.3709	100.077	17.0138	50.4981	38.5404	87.5749	55.4964	98.5173	59.577	71.6024	40.0209	62.1536	19.5949	19.4817	18.2613	75.568	63.2399	57.6997	90.1599	105.731	82.2626
BraA01g002250.3C.gene	6.18468	5.50084	7.63597	6.70634	7.48781	9.50299	7.85114	6.26079	6.50796	7.07173	10.9947	9.36776	7.65784	7.96506	5.52907	5.83673	7.09258	6.13503	5.14501	6.38514	5.48104	13.205	5.15201	9.35897	10.3181	14.3056	12.8441	11.2854	12.2931	13.4205	8.79758	6.33762	6.47118	4.12891	4.76196	4.3667
BraA01g002270.3C.gene	12.1184	8.34281	30.9787	10.1913	8.07254	8.4659	2.61794	0.343928	0.601956	0.790656	3.26099	8.07468	3.9345	2.03582	2.95511	2.30268	1.63368	1.12597	3.84984	0.548142	4.15579	5.19198	7.86905	2.48704	9.74606	4.55443	4.97093	0	0.29845	0	23.1427	6.45955	7.72769	7.21736	5.14665	6.37473
BraA01g002280.3C.gene	8.11679	3.63905	4.45097	6.96551	2.05916	2.47903	0.71178	0.702993	1.08254	0.927017	4.18573	10.16	3.33429	5.96694	1.55126	0.999373	2.42523	0.720885	1.20881	0.868845	3.22002	4.73293	5.52874	4.377	2.00686	2.31586	1.755	2.03696	2.08532	1.42087	3.62811	4.97981	3.27731	3.77839	4.37817	4.33107
BraA01g002290.3C.gene	2.06458	2.49867	3.15263	3.97029	4.24301	5.79648	4.70833	5.82423	4.37858	5.23465	2.25941	1.81503	2.339	2.85976	2.52988	2.76712	1.53267	5.6999	2.58035	3.1697	2.82735	4.71521	1.48794	3.32849	4.64046	6.96192	5.4851	8.23029	7.82103	9.24079	3.37117	1.18781	2.32778	1.40725	1.23626	1.24078
BraA01g002330.3C.gene	24.5357	11.8506	36.8768	30.019	18.3011	14.1832	13.0558	5.74515	2.45557	7.07881	6.90846	25.9582	6.64615	4.62621	5.93292	3.27416	3.17657	5.00694	4.05819	4.12575	0.444053	2.20215	17.1191	1.30286	5.8869	4.91869	9.03325	1.86355	2.17444	1.27771	31.3954	8.55458	11.0427	15.7	18.8659	10.2163
BraA01g002360.3C.gene	16.4433	129.012	12.5284	7.9866	61.4184	53.6119	62.4383	159.295	141.497	132.755	10.9593	8.92684	13.2043	7.78959	45.9219	45.8953	43.1854	114.366	90.5279	109.622	11.9903	10.1746	51.5134	13.87	11.8359	8.17007	12.9529	80.8821	90.9491	64.1465	13.3094	134.986	145.383	78.6252	39.1538	77.6606
BraA01g002390.3C.gene	39.9704	30.8043	80.1076	44.4994	57.5283	44.5415	40.5271	36.0482	41.7206	47.4662	24.2302	41.1599	29.6043	26.3445	28.9613	28.2283	25.7924	18.6406	25.5982	26.3197	121.262	103.199	43.8597	124.615	89.2765	56.4755	84.8093	45.8605	49.8809	46.3651	59.8366	48.8988	43.3193	40.8536	35.8415	48.8744
BraA01g002400.3C.gene	7.77551	12.1371	3.83458	4.03667	13.0971	9.77515	8.49265	4.98836	9.2838	6.19921	3.14235	5.88497	3.58564	2.98119	6.46557	5.14794	5.7304	7.70824	6.71587	6.72456	4.74611	6.07896	10.1378	4.51831	10.252	12.4389	9.85129	8.36526	7.38313	6.53722	5.85307	12.69	13.1333	9.56517	8.21094	11.1632
BraA01g002410.3C.gene	0.236441	5.18582	0	0.248674	1.36356	1.10466	1.3256	4.08283	2.99983	2.26836	0.072004	0.342175	0.394529	0.124094	2.66	0.853985	4.40585	5.27176	2.71318	5.19489	0.243192	0.138537	1.23532	0.339754	0.496385	0.256987	0.284376	2.14542	1.24089	3.13669	0.105139	5.31521	5.64747	3.73924	1.99447	1.35414
BraA01g002420.3C.gene	276.44	88.9533	166.074	167.14	86.5482	38.6708	39.9242	5.20643	9.70311	11.6969	39.5255	246.049	59.2335	77.2919	61.2125	51.7025	70.6249	5.91433	48.7474	45.296	375.066	327.38	247.92	392.76	421.719	126.278	311.414	7.55703	8.5302	12.9436	137.265	198.761	164.554	223.955	237.286	259.518
BraA01g002430.3C.gene	10.9118	6.13341	16.7337	20.3389	13.4184	13.0999	14.5135	10.8409	10.4801	9.65148	22.8599	11.6845	18.7801	23.6726	12.6645	11.3949	10.772	13.1973	12.74	14.2056	25.5729	33.239	9.21488	28.5798	18.2965	21.3664	16.6619	13.25	13.6848	11.792	18.6163	6.61929	10.569	6.51155	7.48819	8.1094
BraA01g002440.3C.gene	20.9119	6.96008	23.7949	30.1931	15.2981	15.5967	17.0219	6.3111	8.41826	7.79025	16.4873	27.3882	16.7687	24.4192	8.9863	7.029	9.84085	4.11827	4.2585	5.64786	27.4456	28.5254	14.3912	24.0114	23.0108	20.0328	21.2887	11.7752	10.7141	11.962	27.8238	8.79306	8.69791	11.457	15.7264	10.4825
BraA01g002450.3C.gene	1.0246	6.99206	0.519298	0.587089	2.17885	2.91105	3.47221	5.84976	6.9385	5.15693	0.477918	0.846392	0.658902	0.48975	0.924739	1.37845	1.62581	3.24077	1.85275	2.04227	0.624411	0.331356	1.27489	0.259498	1.13799	1.61625	1.13936	4.61575	4.97396	4.42213	0.905708	4.87554	4.72633	2.30513	1.51037	2.06189
BraA01g002460.3C.gene	0.593141	2.77928	0.094598	0.037377	0.598697	0.175723	1.57896	1.54654	1.28824	0.770289	0.182085	0.099963	0.182094	0.155173	1.02832	1.50279	0.200503	2.42444	1.53473	1.14	0.092657	0.052729	0.604487	0.062686	0.268774	0.593429	0.795713	0.991177	1.3317	1.59033	0.117646	2.58878	1.74771	0.843687	0.279795	0.572072
BraA01g002470.3C.gene	2.3213	1.46632	3.30849	4.37202	3.95862	4.30323	3.6328	0.927604	1.08981	1.03129	7.85956	2.65922	7.34828	8.36511	5.88338	5.0617	6.14821	4.57959	5.36256	6.31958	2.38248	3.66721	2.1601	2.20945	3.27375	3.45571	2.63563	0.664151	0.923715	0.954475	3.34786	1.16978	2.02564	1.65004	2.41071	2.01527
BraA01g002490.3C.gene	33.6478	224.017	98.6587	103.795	114.153	114.608	153.068	263.063	230.59	227.295	44.5463	33.6213	40.9262	45.3512	96.9066	122.184	84.089	193.191	132.971	129.731	221.618	117.737	44.7663	159.825	96.9451	62.6002	118.83	111.53	113.876	96.4385	90.6187	142.347	97.2572	79.2824	38.2963	71.0093
BraA01g002500.3C.gene	0.112958	1.40854	0.18493	0.264886	0.307249	0.270195	0.382511	1.12172	1.17122	0.641546	0.644053	0.122792	0.488232	0.659432	0.613733	0.30389	0.642647	0.771283	0.707998	1.12042	1.00563	1.85792	0.105467	0.657206	0.54236	1.01354	0.443887	0.594614	0.564426	0.716377	0.306301	0.741729	0.474966	0.227114	0.138888	0.152097
BraA01g002510.3C.gene	2.80414	1.22262	0.696578	1.18945	1.36151	3.31835	2.08885	1.41091	1.60912	0.85939	0.859479	3.43736	0.305243	0.431969	2.51185	0.466894	0.416637	4.74446	1.70171	0.665469	6.77712	19.9527	1.51165	7.21357	6.25286	7.29049	8.84644	6.22318	4.1316	5.71278	2.21363	1.16511	1.12581	0.479236	1.88061	0.813558
BraA01g002570.3C.gene	1163.86	236.065	672.014	619.249	268.754	280.321	173.2	31.9285	51.8526	51.3466	250.811	1250.06	243.09	175.931	81.5377	96.1715	77.0637	44.1308	43.1909	37.1168	155.419	389.704	915.212	211.337	430.06	703.882	557.596	92.5974	123.722	130.794	622.743	374.647	456.633	585.389	809.916	619.245
BraA01g002580.3C.gene	12.3115	21.566	18.4639	19.6577	23.1898	29.8129	30.0081	29.1053	31.9044	27.8899	12.473	12.9586	12.3242	11.8602	15.6662	16.5586	14.6452	25.4245	19.1074	21.4779	29.3951	33.4973	11.9547	28.7338	29.3212	29.8303	29.5275	27.7744	28.989	22.2625	24.4687	18.4314	16.8134	14.6544	12.5498	15.017
BraA01g002590.3C.gene	3.41837	7.79756	3.92903	3.38364	5.9302	5.32807	4.68812	6.0793	6.22029	7.13551	5.05975	3.04894	4.2683	5.37021	5.33653	4.28986	5.26959	12.417	8.3002	8.28671	2.39431	3.8157	3.79841	2.40689	5.61469	9.33453	5.3022	7.92009	7.78498	6.65691	3.86504	4.45282	4.84681	3.39985	3.01233	2.68342
BraA01g002600.3C.gene	10.4935	11.3344	16.3401	20.9647	12.228	19.9156	17.2004	16.7722	15.0004	16.3404	14.0324	9.93212	13.3779	16.3926	14.0011	8.68112	11.6695	24.8656	13.8707	15.6683	15.602	21.7613	8.89561	19.693	21.1037	28.991	22.4133	22.4752	19.3075	20.7854	17.0082	11.3618	7.37633	6.74989	7.57158	6.07184
BraA01g002610.3C.gene	1.31393	2.19173	1.15052	0.359061	1.85228	1.41855	2.5702	2.57996	3.59551	3.30039	1.70298	0.777929	0.854065	1.33255	8.11812	4.05834	6.75245	2.03008	3.15605	5.02155	0.357875	0.297191	1.62859	0.410963	0.985794	0.950675	0.731094	4.04579	3.24071	4.93035	1.59891	5.12448	3.35084	3.79887	2.50191	2.32646
BraA01g002640.3C.gene	3.41928	25.9571	0.909674	0.908924	9.51726	9.45857	11.9265	28.4361	32.4333	29.3131	2.12768	1.46468	3.34011	1.72147	9.41736	10.0184	8.26002	21.6485	16.4124	19.5253	0.229514	0.49279	9.30015	0.495126	1.83489	3.80981	2.80138	23.869	20.6635	22.6725	1.67287	22.6885	21.7127	9.77025	7.12683	9.10175
BraA01g002670.3C.gene	2.41772	7.789	3.74276	3.40049	3.75952	5.22191	5.8114	10.6091	9.4293	9.22362	5.95035	1.80472	5.46381	6.11106	10.3105	9.83157	10.2855	16.3008	12.0727	13.8527	7.58293	5.5933	4.06865	10.1166	4.02205	3.16953	3.8168	7.94757	9.86352	7.18261	4.31748	7.43998	8.57489	4.48256	3.59938	4.92154
BraA01g002680.3C.gene	24.173	19.1869	48.1821	43.9488	36.5717	39.2248	29.9264	30.9923	30.6883	30.0416	54.1236	24.8987	46.0416	49.8505	49.4226	41.5819	43.0763	31.7588	38.0853	36.0089	63.8924	93.9283	19.6576	83.4692	74.172	93.6239	91.0542	41.454	49.2898	44.7496	49.8008	19.4129	23.5129	19.8682	20.0254	16.8868
BraA01g002690.3C.gene	3.52291	8.98497	10.0016	9.48633	11.7648	11.3189	11.9819	15.4045	14.3702	15.2736	7.35965	3.35649	6.46597	7.95184	9.91423	8.78126	8.58055	14.0004	10.1478	11.6406	7.58141	6.72648	3.84095	8.48518	5.85256	6.97824	7.15714	10.4206	9.49095	10.8817	10.8131	6.75599	6.88567	4.1893	2.91287	3.65599
BraA01g002700.3C.gene	7.52423	5.01303	10.34	13.2923	7.58555	10.1331	9.47178	6.74114	8.7497	7.12627	6.40568	7.88369	8.14449	8.97153	7.85769	8.12541	5.68645	21.6751	11.4275	12.9295	12.8137	21.1722	5.99075	19.9208	11.8549	14.7858	14.7342	10.0923	10.7883	10.2747	13.0375	5.63778	7.25451	5.58411	4.45046	5.1663
BraA01g002750.3C.gene	0.294312	4.32549	0.435292	0.592189	1.70126	1.71263	1.99155	4.71176	4.38017	2.40959	0.104808	0.446241	0.64118	0.115872	2.04834	1.06014	0.79346	5.36385	2.0832	2.24063	1.01193	1.66931	0.815598	1.29098	1.23285	2.22499	2.07016	4.63905	4.57947	4.2644	0.776076	4.31528	3.92558	1.34799	0.768882	1.35086
BraA01g002760.3C.gene	1.93569	12.0359	4.01016	4.15204	5.97789	6.35916	7.57624	9.89317	9.65476	10.2312	3.09419	2.42318	2.35528	4.22836	4.61114	4.96471	4.77499	15.3126	8.69574	8.79382	3.8303	3.62199	3.50655	3.86125	3.31897	4.70786	3.93842	8.15951	8.9231	9.17345	3.28482	6.16685	6.10805	2.19247	2.60155	2.82972
BraA01g002770.3C.gene	75.427	5.20399	29.826	42.9873	2.23111	3.289	1.03435	0	0	0.13227	12.4071	59.1908	11.3407	10.989	5.64466	2.34771	6.07437	0	1.11625	0.383791	6.92174	12.6742	25.3922	16.3427	3.19636	0.585866	6.91303	0	0.059049	0.136165	24.5777	8.00836	6.79785	21.0368	16.5684	13.2119
BraA01g002780.3C.gene	28.4343	14.9474	25.9661	19.6594	17.6015	18.6371	12.0284	17.83	16.2704	17.068	44.622	21.2143	32.252	35.7717	21.7242	27.6754	17.3618	23.1386	25.7138	27.8702	17.4932	16.9822	21.117	16.8327	19.4047	20.2649	18.4071	12.0371	16.6454	12.1206	19.7527	11.368	10.4162	18.3929	12.4099	18.4608
BraA01g002790.3C.gene	17.3112	12.494	38.5417	56.3297	10.283	11.0011	12.5675	9.11931	10.8837	10.4392	59.1461	35.4306	51.1149	75.4844	36.1077	33.4221	31.4897	38.6087	22.8527	21.8019	18.9053	26.2195	6.03789	23.0895	17.0775	33.6655	31.7588	34.2546	19.4912	21.3706	33.2182	8.61142	9.96185	6.97452	9.91548	6.52179
BraA01g002800.3C.gene	1.381	20.4013	2.21835	1.13474	5.08787	6.42274	7.35883	17.7015	16.2062	13.7584	2.71181	0.897323	2.44891	1.91313	4.48289	4.40814	5.26809	19.4996	10.5864	11.8223	0.854209	0.37857	2.92392	0.943583	2.2967	3.73902	2.62477	12.5104	12.6826	9.2523	2.70147	10.9555	10.8383	4.2366	1.56474	4.37277
BraA01g002860.3C.gene	3.22493	3.93606	6.79743	6.30284	3.571	3.03066	3.13384	1.6996	2.31289	2.4649	1.75531	3.00004	1.56436	1.96316	1.05419	1.22167	1.46323	1.93053	1.62662	1.62734	2.09356	4.68183	3.26405	2.90895	3.41885	2.82961	4.40737	1.75643	1.53663	1.78144	4.65654	3.36093	3.34748	2.83284	1.59119	2.98783
BraA01g002870.3C.gene	0.641987	2.03755	0.114712	0.044226	0.35233	0.226925	0.358389	1.2573	0.300074	0.66451	0.117551	0.214188	0.356965	0.186623	0.739239	0.667212	1.67138	2.50867	1.62819	1.99291	0.140662	0.068818	0.544582	0.140012	0.319624	0.091125	0.023295	0.387099	0.2535	0.478208	0.21645	2.15363	1.23335	1.03406	0.450475	0.529465
BraA01g002880.3C.gene	5.19328	0.601866	8.98458	7.20249	2.57716	4.36732	1.64169	1.08648	1.04236	1.09018	1.45002	5.29542	1.50347	5.00026	2.38265	1.60296	0.406012	0.467508	0.921568	1.19646	5.67357	16.2286	6.08452	10.142	5.40151	3.22686	7.70829	1.64153	0.802583	0.836724	7.19625	2.09743	1.62568	2.23244	2.16576	1.75327
BraA01g002900.3C.gene	3.60911	10.5883	7.18778	4.63708	4.743	7.69845	5.74027	14.4797	11.0987	9.08679	9.21965	2.23228	7.92135	9.3688	6.40396	4.84639	7.96874	13.9424	9.47778	10.1064	14.7416	9.43969	3.92393	13.123	5.75447	3.01828	5.17903	9.9536	7.51556	7.24577	6.04901	7.32166	7.82518	3.97463	3.09097	4.19821
BraA01g002920.3C.gene	0.428035	1.08951	0.606035	0.404234	0.664679	0.652082	1.09143	1.83576	1.71303	2.52757	0.805229	0.103634	0.703934	1.11527	1.62002	2.00603	2.78856	2.75872	2.31332	1.82168	1.03993	0.664221	0.659401	0.312027	1.13056	0.658798	1.11272	1.31303	1.1673	0.449182	0.705452	1.09659	0.881038	0.508898	0.132675	0.545616
BraA01g002950.3C.gene	10.643	6.43771	6.18613	8.16857	6.08345	7.60299	8.35921	4.60797	7.18939	5.78199	10.0288	8.82661	9.75663	10.5221	8.18966	8.95225	8.05712	11.1598	6.14362	8.23938	3.19593	3.5213	10.1845	2.82787	3.44956	3.21395	4.4259	4.25756	5.56988	4.54271	7.23265	10.1099	11.7307	9.64833	7.47415	8.98858
BraA01g002960.3C.gene	8.03331	25.3979	5.09412	4.71371	17.4657	23.5171	23.6111	20.5472	21.674	21.8505	9.37147	7.85501	8.03188	6.54786	9.94608	9.55816	9.42317	12.3047	11.0041	12.6066	4.78699	7.43281	12.2922	6.63865	5.24805	9.26688	5.85961	22.5671	23.319	15.3085	8.0987	20.692	22.5185	14.6905	9.838	15.1032
BraA01g002970.3C.gene	158.153	133.539	162.817	168.279	176.009	177.122	166.813	159.008	147.316	154.187	93.7537	155.824	93.6457	85.4495	83.9642	87.7369	90.0838	58.7234	70.5429	73.642	136.359	134.143	169.698	115.965	159.716	175.358	155.764	158.837	156.313	142.389	182.748	166.758	166.436	172.208	168.131	160.388
BraA01g002980.3C.gene	32.6857	14.3563	22.2307	33.6062	24.2383	23.3665	22.0434	15.0049	19.6113	19.9341	10.983	31.5729	12.9957	14.5074	7.80966	7.63376	7.8697	5.47818	7.27015	5.86431	29.9132	29.4551	27.97	36.3596	41.5109	36.2572	38.8087	37.0028	39.4416	38.2689	25.0459	20.9276	22.9701	24.105	32.463	26.6148
BraA01g003000.3C.gene	1.12813	7.99409	2.85196	2.76946	6.79333	5.59621	5.67795	10.5795	10.7038	9.98229	3.80768	1.52485	2.55422	3.1785	4.31043	5.53148	5.97034	19.7038	7.84402	9.53799	1.91346	0.932585	3.44299	2.68209	1.7239	2.40637	2.63272	7.86686	7.73639	4.38754	3.58843	6.97652	6.45226	3.85707	2.18511	1.70894
BraA01g003020.3C.gene	2.73312	0.823734	3.97317	6.21243	1.09136	1.10628	0.743496	1.81994	1.19297	1.91345	1.26663	3.15801	1.03093	1.9811	0.486436	0.563435	0.647551	0.556423	0.726176	0.995789	4.63157	6.1953	1.14868	7.06921	2.29975	1.35119	2.16944	2.53446	2.87194	2.28813	4.77946	0.773546	0.982358	1.04252	1.07206	1.06651
BraA01g003040.3C.gene	44.903	34.4517	36.2717	43.0135	23.6765	24.2279	26.0047	26.8405	28.6763	27.9389	42.9658	49.6417	48.4469	54.2904	45.2868	37.5112	35.6576	35.0578	39.875	39.0928	51.2924	44.3809	38.4305	43.8383	34.0706	28.4206	27.1456	26.8172	23.4073	20.4928	41.5391	42.8212	35.0197	33.2406	37.5771	30.8605
BraA01g003050.3C.gene	4.74251	30.107	2.41931	1.40307	9.68615	12.2316	19.4915	22.0711	28.4645	23.9496	6.66852	3.18901	6.89726	2.2986	19.7246	18.6537	23.4733	11.6356	9.5118	21.3743	2.37953	0.58083	15.8667	0.893614	5.98176	4.21476	11.1001	18.5088	13.82	32.5585	4.36104	36.9584	43.2168	20.9674	21.4533	14.2769
BraA01g003070.3C.gene	19.4962	81.0917	8.66793	7.8343	61.5425	45.7715	53.9263	107.316	117.276	99.506	4.11673	6.44692	6.94549	3.1341	37.7691	23.9061	35.2642	21.2466	43.527	46.2937	1.43719	0.363749	50.5107	3.45702	12.7563	22.0362	15.7914	58.8276	76.3889	52.2079	14.4663	106.926	82.1392	59.0637	30.9066	52.605
BraA01g003080.3C.gene	45.3362	100.677	74.6829	95.7632	100.789	110.038	140.406	74.6522	64.9691	68.9543	129.414	42.1475	126.03	139.73	118.852	105.967	115.77	129.739	127.822	151.566	23.8196	44.9268	48.7326	31.2517	33.2642	55.8642	37.7654	45.3376	47.1996	49.5111	83.4702	72.441	92.3726	47.2055	35.5978	45.8514
BraA01g003090.3C.gene	10.2938	13.1343	24.7526	34.1715	21.9222	15.687	22.5359	18.9927	12.3669	14.3474	31.1367	15.2129	28.5388	32.8932	29.5733	22.312	29.3395	18.9553	24.5463	34.6198	15.8066	20.6165	10.4325	16.4707	15.291	17.852	15.4162	14.868	14.8277	14.2462	30.4363	14.018	16.1577	10.3908	9.64719	9.81211
BraA01g003100.3C.gene	3.20537	0.587404	3.2963	4.65845	1.06359	0.684155	0.746915	0.052013	0.14972	0.114483	4.08935	4.19044	3.50549	3.63238	2.35299	2.13838	2.24933	0.169825	0.980698	0.927693	2.16751	3.21852	2.06566	1.82196	1.87316	1.06113	1.49911	0.176904	0.095659	0.124299	2.89553	0.687678	0.722219	1.89516	3.31113	1.92111
BraA01g003150.3C.gene	17.7	16.2575	29.4021	39.4534	27.267	30.8132	32.9045	25.7398	27.439	28.4312	18.8249	17.346	17.6992	23.4673	18.5376	14.612	16.4312	25.2935	16.5984	18.2977	32.0265	38.2779	16.6265	31.746	37.261	45.8512	38.3076	41.228	40.9674	34.7479	37.8197	18.4723	15.389	11.0156	13.8773	12.3939
BraA01g003160.3C.gene	10.4156	29.826	11.6878	10.0101	23.509	23.5256	26.2023	28.4497	18.9177	15.5955	10.4427	6.14038	10.0777	7.82907	9.40831	10.9877	13.2965	18.9271	15.7694	17.6902	5.44458	5.79528	12.3246	7.70204	5.0977	17.2796	7.19264	15.5443	20.6315	16.732	8.21402	25.2689	22.4095	10.2564	9.01884	15.2521
BraA01g003210.3C.gene	28.3982	22.5386	37.494	42.9064	19.0877	20.2977	19.1441	23.9133	20.4509	21.867	45.8505	36.2159	40.2822	58.0317	30.7952	28.8866	31.1303	40.7631	34.3152	32.344	45.8257	46.5709	23.976	41.0841	30.644	29.8069	28.9508	24.3129	19.5617	21.0938	34.2094	19.5549	21.4283	17.3246	21.2259	16.6123
BraA01g003230.3C.gene	23.9417	4.43346	13.9525	40.376	2.35211	1.2626	2.76286	0.706608	0.282513	0.37642	21.4961	36.5371	28.0091	25.7626	9.1535	8.95741	10.7431	3.47092	6.96936	5.48118	13.9983	8.99178	4.58269	16.9789	4.84754	0.22079	5.72404	0.020164	0.190109	0.080062	18.3934	4.52106	3.81682	5.29227	4.02891	4.25114
BraA01g003250.3C.gene	6.03782	2.60198	5.94251	5.5185	2.4103	3.04206	3.84204	1.4269	2.06072	2.14935	2.18709	6.12695	2.67186	2.17536	1.94656	1.95172	0.924375	2.34662	1.24253	1.30116	6.05746	8.54523	6.735	6.77837	7.93477	6.74041	9.09782	2.55385	2.23662	3.87105	4.92048	5.24926	4.61927	5.7662	5.92322	5.55813
BraA01g003270.3C.gene	320.691	806.606	142.314	148.475	636.916	770.08	837.826	767.567	950.791	840.475	121.102	352.703	113.136	96.2309	117.573	139.013	117.508	238.405	133.292	143.262	87.3177	124.229	449.054	95.4692	165.072	360.015	230.299	971.177	917.534	786.625	209.819	707.5	611.988	517.234	415.586	518.07
BraA01g003280.3C.gene	2.22785	1.94922	1.30728	0.698978	0.105525	0.174535	0.354557	0.159344	0.10289	0.253731	0.448334	2.01083	0.509464	0.611282	0.457064	0.911539	0.488831	0.374017	0.62412	0.536961	1.71157	1.33576	3.84578	2.13147	0.286886	0.35357	0.868156	0.210312	0.277397	0.175955	0.692781	1.3243	1.75111	3.69865	4.4448	5.54603
BraA01g003290.3C.gene	22.8807	21.4471	26.4514	26.1664	21.1472	17.6091	16.2872	14.1718	14.8057	15.1651	13.6172	20.1438	16.611	14.2373	13.8618	3.35066	15.2386	20.0845	17.7839	14.0544	50.7595	44.323	12.454	55.1171	37.053	17.9552	30.8579	20.8304	21.3828	17.4709	25.2544	18.6088	19.8442	21.7448	19.8572	23.1447
BraA01g003300.3C.gene	15.896	2.6697	22.7987	31.2923	13.1913	11.5344	10.3566	3.25915	2.41593	4.29373	6.40315	15.8819	4.92031	7.13277	6.87735	2.85656	3.38622	1.45779	3.03361	3.5609	71.1902	97.3823	10.9753	88.9265	36.3494	21.3467	24.1748	4.87132	4.70248	8.36272	21.2625	3.82064	3.09554	5.47254	11.1382	9.89965
BraA01g003310.3C.gene	31.3561	1.49958	63.7528	67.1672	11.2359	10.8927	8.35343	0.399453	0.373247	1.02472	8.60825	25.1849	10.267	16.998	7.67888	4.94828	4.2955	0.099739	1.68529	1.2875	86.8303	122.345	13.8414	111.706	63.5609	18.4438	43.223	1.19049	0.995247	2.01359	49.6269	3.40753	4.87814	13.6255	11.8626	7.6818
BraA01g003350.3C.gene	2.44373	2.19107	0.727908	0.554984	3.20172	2.17018	1.9363	1.2061	1.48172	1.8879	0.710641	2.05858	1.9348	1.3627	1.3942	2.08304	2.4434	1.78642	4.35317	4.26824	0.312129	0.144716	3.75406	0.258525	1.97359	1.28115	1.65303	1.94667	1.52842	1.84085	0.678717	2.72839	3.41441	2.86638	3.32065	3.86439
BraA01g003360.3C.gene	24.1502	64.9092	24.2815	26.7826	34.8026	44.5981	37.276	60.5576	63.019	57.1741	26.155	28.3351	26.3925	24.9004	36.6738	27.985	32.7642	71.3358	51.0474	48.2288	20.4892	21.8887	34.8634	20.0055	27.6705	34.0433	25.9845	79.401	63.898	62.1056	30.3852	45.1075	49.2265	29.4034	31.3399	26.7084
BraA01g003380.3C.gene	8.64152	11.1422	11.6899	7.02571	10.9049	10.6454	7.17925	7.85344	7.76147	6.91042	9.02418	8.11002	9.79876	10.3641	9.84889	5.35028	7.40888	2.84311	5.67712	3.76684	18.0287	16.8887	10.6423	11.964	20.9157	13.162	17.294	16.1268	12.5765	17.8595	11.5911	10.5821	11.9234	9.31133	11.5524	9.69889
BraA01g003390.3C.gene	1.16952	2.55149	2.84617	4.0495	0.6312	2.65935	1.83481	9.02128	10.889	6.23606	0.098967	1.85682	0	0	0.473873	0	0	1.28096	0.64341	0	6.97468	3.70473	1.80527	3.77277	5.80237	4.27993	7.09295	8.78487	12.1316	5.48836	3.00751	2.1336	1.72128	0.482564	3.86899	0.761972
BraA01g003410.3C.gene	3.12921	3.60434	9.70616	20.8121	8.95945	5.30276	9.10577	3.10111	3.35414	4.78802	121.622	4.53135	121.435	128.664	106.607	109.234	124.295	11.5599	61.0844	61.101	30.1428	28.3656	3.87982	32.2287	8.15636	2.65312	3.9758	1.52239	1.92235	2.59908	11.2138	3.62682	3.19291	2.75767	5.12056	4.17765
BraA01g003430.3C.gene	7.08339	15.5889	12.4904	14.5402	18.8594	15.4328	21.584	27.7655	22.3709	23.6537	7.24314	7.81488	6.27712	6.58941	9.30294	11.8066	9.59382	15.3182	14.2616	11.7137	19.9449	16.0933	6.09925	18.9642	13.479	13.2623	15.0979	13.8139	15.5347	12.6822	13.4824	14.8388	10.3685	10.0541	6.13704	8.40876
BraA01g003440.3C.gene	5.57024	4.61153	9.51721	9.7503	9.49805	8.90859	10.5524	10.399	6.609	7.88414	16.0449	7.27639	14.7635	14.6741	11.2341	9.07191	8.64431	10.2592	9.25246	12.5029	13.3362	28.8509	5.90833	23.3125	13.9133	16.3551	13.1737	11.8645	13.0007	11.4396	10.3655	3.54997	6.95326	4.64058	6.33068	4.10985
BraA01g003460.3C.gene	116.433	326.547	191.851	197.03	200.539	288.128	320.31	626.886	534.463	617.769	163.569	123.427	163.732	195.802	195.754	224.244	217.521	737.365	284.306	328.978	196.742	167.35	103.087	202.757	180.344	191.058	220.324	420.724	364.572	373.358	228.049	187.084	180.412	115.371	99.372	90.992
BraA01g003490.3C.gene	55.5013	58.0321	30.9468	29.0593	44.4226	39.3338	40.1096	46.0366	46.0362	49.6386	64.3718	50.4119	59.0947	38.2243	64.3149	74.4576	68.7694	38.7737	66.8829	55.5432	32.8902	21.6312	55.1447	25.2403	30.9614	29.0269	31.468	44.0876	42.5675	58.3107	28.2145	66.4852	65.2167	72.1952	61.0963	65.2973
BraA01g003510.3C.gene	1.00258	5.31584	5.26083	2.86911	2.50291	7.11829	4.71622	10.8745	5.74014	7.08718	1.77251	2.66794	4.26237	2.41577	0.645807	0.620839	0	8.95546	2.02272	1.1825	0.384094	0.267059	1.23163	0.670654	1.0096	0.762267	1.57087	2.49487	3.34509	1.06463	3.32079	0.63816	0.445669	0.28047	0.172068	0.297866
BraA01g003530.3C.gene	0.620938	5.54636	0.287275	1.57083	1.37779	4.90462	4.62894	8.99594	15.8706	10.1685	0	1.31666	0.928945	0	3.525	0.314657	2.27717	21.2487	2.9753	2.21886	0	0	0.995824	0.196457	0.241628	0.286563	0.07755	5.22466	4.80159	3.28631	3.0506	4.42241	5.14335	3.74384	3.26155	1.20509
BraA01g003540.3C.gene	4.95572	28.7832	1.89751	2.30335	9.0732	15.7393	11.4439	40.7509	43.5578	31.9156	2.63093	4.92901	3.68236	0.152201	7.54431	8.61565	11.6868	50.8764	13.9421	13.5413	0.663258	0.207489	18.3096	0.454147	1.59743	3.71431	2.14879	30.618	26.4986	12.4697	4.52953	23.6562	25.0865	13.7865	13.2205	10.2087
BraA01g003550.3C.gene	1.37277	4.42063	0.941694	1.15962	2.6841	3.68299	5.55856	7.32612	5.64024	4.82304	1.35065	1.19923	2.61468	1.46461	4.81316	3.15086	1.87704	13.3655	6.33492	3.6942	2.72391	2.46886	1.49508	1.8033	1.73036	1.63902	1.70279	2.43992	1.28693	1.32666	1.43024	2.9923	2.84757	1.37777	3.358	0.902869
BraA01g003570.3C.gene	35.9148	28.0983	42.6892	45.8116	51.9861	33.7704	45.0941	40.1083	37.2784	40.2819	18.7822	38.4934	28.0637	22.7064	36.4437	48.2943	37.2892	13.9373	40.6663	33.4024	92.9178	43.3766	42.845	62.1226	87.6378	50.1014	68.7451	23.444	28.6001	28.7016	44.7335	36.2228	28.5352	50.9001	51.3854	52.7287
BraA01g003600.3C.gene	0.465388	0.176846	1.83776	0.636078	0.427946	0.286362	0.314912	0.019158	0.374026	0.076481	3.9272	0.324272	1.59673	2.6036	14.3847	4.37377	12.7863	0.247225	5.07704	3.77966	3.75671	0.811113	0.258819	2.74906	6.08007	0.469211	4.8023	0.206987	0.031477	0.02691	0.747805	0.143908	0	0.237704	0.220106	0.258522
BraA01g003610.3C.gene	31.3588	26.0984	15.4804	10.1952	24.5519	26.6171	28.5308	26.0436	32.3429	30.4021	15.0776	28.2362	13.436	12.4995	24.2147	24.0095	19.9459	29.0146	28.2027	25.0809	17.6812	12.803	40.2162	10.6595	34.3098	15.9824	33.5456	7.21279	7.97651	9.66736	12.6372	23.5228	34.4678	32.8532	39.5592	33.8801
BraA01g003630.3C.gene	5.06445	2.55344	8.58971	10.5507	7.98913	8.83558	7.9102	6.35304	5.71493	6.13378	2.64581	6.37753	3.31592	3.4913	3.30819	2.36477	2.3816	4.42537	3.89688	4.31631	10.7032	20.5019	3.12244	13.6666	14.1587	18.1015	18.057	8.10758	10.7326	9.81583	9.12133	1.63638	2.34927	2.86302	4.31111	2.12357
BraA01g003660.3C.gene	12.4704	55.5629	30.4629	30.6663	44.6612	40.8049	52.5716	77.4247	68.2837	71.7418	14.1051	9.64159	16.4547	14.9617	32.2274	22.5838	25.9422	61.9744	44.8998	37.6381	44.3837	29.441	16.2512	45.5547	38.0818	23.0497	37.4846	43.4355	45.0493	33.4983	28.931	43.5584	33.2247	27.3111	12.5611	22.2213
BraA01g003670.3C.gene	3.47248	8.79707	1.01101	1.12093	5.39184	5.74825	6.11792	8.66892	9.91736	7.02706	1.62379	3.0424	1.57726	2.05569	3.83861	3.46519	4.4111	6.89891	5.30244	6.31618	1.41625	1.35473	3.40551	1.61991	1.36645	1.1762	1.23768	5.46603	6.52736	4.76028	2.12196	9.086	8.28455	4.81236	3.52687	5.35074
BraA01g003680.3C.gene	72.6635	34.3548	2.68812	84.8124	48.0124	41.1713	29.9851	9.22082	12.924	12.6549	30.6474	2.94049	32.3971	37.0604	24.7588	17.8265	17.8339	16.6666	13.7855	14.6146	4.359	5.03114	67.1897	3.21588	4.6711	103.022	107.243	0.14168	25.7885	33.6358	3.11483	40.5107	47.593	46.7582	2.48528	2.01466
BraA01g003690.3C.gene	60.5701	169.64	34.8098	42.7628	58.1755	70.001	85.3678	115.666	111.216	105.665	42.3502	64.0247	50.0939	37.5785	77.9559	88.8131	58.7696	119.279	79.3189	66.9138	43.6938	30.5553	97.0887	33.8523	48.0882	56.1007	50.9235	97.3935	78.7397	50.2874	42.4425	145.393	89.6476	101.04	92.769	76.6895
BraA01g003700.3C.gene	12.3791	38.2411	13.7402	27.9129	12.3219	19.7035	16.9486	36.4273	36.7489	24.5473	6.65784	12.0572	8.955	10.2616	14.1429	5.57927	15.2983	54.1271	17.7659	18.0728	27.897	70.0763	11.4849	42.424	21.8806	34.8139	44.8535	42.1919	48.9317	22.8415	41.62	24.2629	33.1844	9.84905	12.3235	7.76885
BraA01g003720.3C.gene	5.43112	16.7962	5.18413	5.95599	10.3335	10.3091	12.0369	18.6469	16.5483	17.7332	6.62863	4.90402	4.78581	4.03169	8.43727	9.06172	8.01559	13.4035	11.3959	12.8217	3.46892	3.72345	8.49128	4.98229	4.46964	4.54671	4.9261	10.3056	11.1838	9.18201	6.12153	16.0121	12.6578	11.3678	5.79693	10.0533
BraA01g003730.3C.gene	5.9158	2.51442	2.53617	1.85991	2.65294	3.67968	3.26211	1.83146	2.20419	2.70074	2.64958	4.79072	5.69871	4.02352	5.66336	3.80004	4.19023	4.75061	3.25265	1.86997	0.80784	1.94263	3.3322	1.9973	4.30425	3.03855	7.72963	2.07037	2.81254	3.83098	3.49038	4.95919	4.50313	3.81108	5.37455	1.8453
BraA01g003740.3C.gene	88.948	69.1308	76.3074	79.1162	91.1065	96.9846	91.5102	58.0553	68.9197	63.2982	91.7667	107.287	79.1074	63.6409	58.1554	59.6541	52.2631	99.2191	74.3885	66.1823	14.6365	18.7192	82.2547	14.2213	24.6927	26.7988	25.4106	44.4801	52.1748	39.0395	73.1737	63.9683	64.7325	69.1776	81.4135	66.2916
BraA01g003760.3C.gene	1.39704	8.09356	2.57747	4.00823	3.7039	4.85502	4.77294	6.05793	5.61863	4.49849	8.48936	1.25413	7.50895	7.12471	10.9314	8.36618	9.36179	12.3488	8.88717	11.5728	1.87756	2.06202	3.05094	2.62005	1.30587	2.46697	1.7711	5.01407	5.1084	4.4457	4.10072	5.8269	5.74749	2.79912	2.55768	2.54116
BraA01g003770.3C.gene	56.5572	79.923	41.346	49.7185	54.3417	57.5421	71.2165	73.7337	74.4139	72.3154	96.4916	54.8677	95.4415	86.7737	94.8266	89.5338	87.7064	94.5967	86.9053	93.6731	53.0071	60.9488	58.0191	57.9717	41.4421	43.6083	47.2102	67.2968	63.0626	50.382	50.6985	76.3755	79.006	62.3988	60.2191	64.1943
BraA01g003840.3C.gene	0.527489	5.39055	3.08786	3.40652	3.34657	3.72834	6.01223	5.36649	5.2031	3.16683	6.52643	0.590577	5.84291	5.92599	6.20495	5.55902	8.77528	16.2455	10.5381	12.7989	2.58944	1.77093	0.944485	2.21504	1.82176	2.44761	1.47262	3.36526	3.89753	3.7436	2.3964	2.58842	2.77629	1.22822	0.866968	1.04193
BraA01g003850.3C.gene	0.099029	10.028	0.879833	0.06869	3.31053	3.40365	2.53024	0	0	0	0.193453	0	0.295783	1.69302	0.864392	0.780369	0.258968	0	0.253901	0.150201	4.5287	2.20339	0.15102	0.571518	0.948988	0.152868	0.479139	0	0	0	4.26932	0.406644	0.604372	0.640522	0.613332	1.66907
BraA01g003890.3C.gene	11.2145	9.99475	13.7924	16.9052	14.5893	15.3905	14.0203	9.51106	10.3511	11.0674	10.6176	13.7834	12.7293	11.673	8.79029	6.95136	8.40879	12.6728	9.36396	9.88948	17.1993	22.2862	10.6728	19.7427	19.393	28.6738	23.0669	25.1244	22.4718	26.4359	16.8647	9.33218	10.1588	9.5205	10.7734	9.37967
BraA01g003900.3C.gene	0.756183	2.7152	2.17016	4.42821	3.90093	5.54162	6.3757	7.73573	5.81239	7.58875	1.70494	1.09211	1.68126	2.72589	2.51663	4.06345	3.28391	4.64119	4.03035	4.16226	3.11665	1.63737	0.500355	4.05599	1.6735	4.44871	5.17943	4.97319	5.09814	4.14437	3.12764	1.91277	1.31136	0.670412	0.134417	0.923461
BraA01g003910.3C.gene	62.1723	38.686	28.1457	31.0595	36.6448	25.0431	25.8063	18.1461	20.5805	21.9515	20.3785	62.3172	18.8517	24.8026	21.4161	20.3666	23.863	12.5658	22.1873	19.64	50.3925	55.8089	59.4542	41.4023	24.126	23.7184	21.2866	13.7834	17.5752	16.001	32.6697	60.7337	55.883	67.3357	62.3613	60.2249
BraA01g003940.3C.gene	41.2118	201.105	52.5122	49.002	68.1327	87.7608	93.7725	226.324	179.485	154.663	64.379	46.1008	55.9843	54.9552	82.9935	119.424	82.8136	148.666	127.932	113.187	42.1128	27.6776	69.5085	37.7893	41.0446	45.1394	55.4307	92.8399	89.0544	78.1282	51.8006	172.418	129.385	89.5349	55.3751	74.0515
BraA01g003960.3C.gene	5.89512	33.1111	6.89621	7.01543	16.1549	21.2476	21.3536	44.6561	37.8028	35.675	7.71969	4.85489	8.04253	8.61091	14.0123	16.569	16.7622	57.4526	25.6349	30.7854	8.62701	6.55043	10.5808	10.5706	7.3567	17.309	8.23453	40.7951	38.7169	36.5248	9.66262	26.7502	16.2187	11.2779	12.5786	11.3081
BraA01g003990.3C.gene	32.7539	37.482	19.9496	15.6334	29.4391	20.9678	31.0893	35.3877	29.3852	29.8899	15.3175	33.3853	17.0364	15.7661	20.2197	21.1683	22.0891	26.0013	19.6243	20.9994	14.3116	6.59644	41.0247	13.6973	7.59652	6.86953	9.22532	46.5701	40.6946	32.3231	18.7308	35.246	42.5837	36.5239	40.4918	40.8509
BraA01g004020.3C.gene	33.6941	34.8672	20.0075	17.057	36.0996	30.9366	31.6882	32.2929	29.9271	32.3648	13.3879	31.4261	20.0077	13.5829	19.871	17.6149	19.0119	8.74628	19.9366	17.5118	59.7928	44.9455	50.4322	41.3665	46.3621	37.8534	42.3979	45.3929	41.4639	43.1942	26.0943	34.0997	34.8387	41.2974	40.9443	47.9777
BraA01g004040.3C.gene	12.1917	5.56349	8.67318	10.1764	7.82387	6.56564	6.27124	4.94998	4.14811	4.0845	7.88216	7.27168	5.97651	8.95948	4.91493	3.61278	4.99201	8.08851	5.84457	5.23905	10.6488	12.5152	5.71788	13.3301	12.212	17.2052	13.8727	12.4665	10.2657	16.4428	7.75335	6.52453	5.84666	4.9967	5.50108	4.3633
BraA01g004070.3C.gene	3.7475	13.4887	11.6859	5.3632	6.32742	12.6397	10.2358	35.9854	22.4593	25.9193	1.8896	7.19131	1.58657	1.29203	7.37522	8.40906	7.74196	48.6262	33.9544	37.1176	0.17444	0.228718	1.98649	0.409577	0.523963	0.546588	0.381864	7.95854	7.89815	5.97281	10.5562	7.87402	8.04944	3.93813	1.32345	3.19018
BraA01g004080.3C.gene	517.94	302.213	325.422	366.467	313.991	302.176	301.412	195.955	255.667	237.585	533.475	504.58	642.9	502.831	631.01	658.855	599.518	325.996	458.318	390.237	378.522	258.075	498.022	278.11	388.477	344.264	379.857	273.168	241.314	203.048	362.775	352.665	343.871	439.271	558.862	479.363
BraA01g004130.3C.gene	0.327844	13.4304	0.346205	0.360575	1.48541	1.29179	1.8856	7.90051	4.46752	2.37991	0.625471	0.140533	0.376051	0.56943	1.3059	1.29007	1.06774	16.7124	4.89677	5.36038	0.458286	0.21996	0.77155	0.265287	0.608363	0.664045	0.496917	2.00157	1.24908	1.85185	0.313441	6.36829	6.39281	1.72337	0.452204	1.89113
BraA01g004140.3C.gene	18.0006	9.12324	27.0252	25.3466	13.8227	12.3643	12.9742	5.09208	4.9384	5.51696	26.6083	18.6877	25.2929	21.0434	12.1361	12.1914	16.2963	6.26246	8.50231	7.34436	16.8577	16.9291	14.7786	17.881	13.6978	8.51937	12.5995	4.88509	6.06655	5.78038	23.2701	7.93464	9.99497	11.065	15.7003	19.0659
BraA01g004150.3C.gene	30.6579	22.2592	77.1875	65.2626	43.15	39.4163	32.869	13.9703	12.1969	14.6333	37.8789	34.6533	33.5718	36.1568	29.9025	28.9547	27.6063	26.7795	29.3284	26.6586	29.6423	55.1508	23.9264	42.596	38.4069	39.6413	41.8069	11.5623	12.7851	12.2659	58.6972	24.7633	29.715	22.6487	19.401	21.5188
BraA01g004160.3C.gene	0.396624	0	4.41078	5.93309	0.175531	0.121646	0	0	0	0	0.099222	1.222	0.092089	0.395347	0	0	0	0	0	0	3.5297	8.92602	0.065682	8.48803	0.793309	0.233983	0.955413	0	0	0.026632	4.64448	0	0	0	0	0.01673
BraA01g004210.3C.gene	6.67729	8.28214	4.37776	3.58891	5.5519	4.81248	5.39827	8.05382	6.64225	6.32189	8.52703	6.61176	7.6888	7.65218	7.4457	7.06404	8.69538	9.84383	9.4069	10.2205	3.19768	3.08401	6.98845	3.10765	2.51203	2.33696	1.71097	5.06517	4.52241	4.97535	5.5784	8.15903	6.20531	5.37888	5.9025	5.46052
BraA01g004220.3C.gene	7.15419	20.0036	6.33368	7.80104	11.7836	14.498	14.407	28.7258	23.4793	23.3031	9.54416	6.90427	10.4766	11.3641	13.3647	13.9507	11.5727	23.4345	15.8156	12.8772	8.4898	4.01678	7.90545	5.09255	5.70119	7.17923	7.27668	14.3034	14.4076	12.3285	6.46455	15.1231	12.5437	8.90895	8.09815	7.80832
BraA01g004230.3C.gene	15.4429	9.50609	12.311	12.8394	12.9616	14.3073	13.1768	12.3571	10.7905	9.79627	36.225	17.3873	43.2702	37.6675	50.9136	35.8158	48.466	38.3593	35.4952	43.4824	33.9665	41.8577	13.0902	39.8552	28.1372	27.0452	28.7887	58.5007	54.5322	52.093	16.9212	13.2592	11.077	10.3271	11.4817	10.257
BraA01g004240.3C.gene	0	0.027316	0.057201	0	0.013392	0.425804	0.10796	0.429923	0.337176	0.029041	27.3453	0.193293	22.7563	17.395	19.2055	17.3151	24.8994	6.63119	12.9029	16.2311	0.173765	0.344284	0.036609	0.410465	0.364454	1.94482	0.346028	0.884317	0.500525	0.412276	0.546731	0.126432	0.143161	0.039043	0	0
BraA01g004260.3C.gene	8.79402	17.1611	3.80876	1.18247	8.77209	13.1469	13.0788	24.6035	30.8619	22.7152	12.4315	5.91222	12.9322	8.60718	17.8015	15.4867	17.6992	30.0601	23.8704	23.5566	0.768561	3.72066	14.7546	0.883347	5.60485	7.85046	4.40886	15.6181	18.2421	18.9203	4.37805	9.83997	15.8033	11.918	14.1691	15.236
BraA01g004280.3C.gene	4.16533	11.2589	4.55067	4.60054	8.34118	7.82965	11.0948	14.1244	12.0564	12.4539	5.84165	4.98799	5.74636	6.8522	8.25896	8.54837	9.12251	14.5589	10.2919	11.4494	5.53961	5.06054	5.38208	6.4599	3.88282	3.3655	4.1907	11.553	10.217	7.98117	4.71016	9.30226	9.54511	5.85259	5.85487	5.94837
BraA01g004300.3C.gene	25.4039	139.962	64.4765	71.1987	86.1669	98.5889	135.97	137.416	122.744	117.831	25.9068	31.2435	23.5131	29.8367	49.0089	59.4438	45.1208	168.769	77.0363	65.3914	88.1486	79.3662	40.1703	99.6288	83.3934	85.992	76.8427	123.525	116.918	86.3921	73.4836	72.8932	55.1253	50.3412	30.7256	28.8894
BraA01g004360.3C.gene	7.03472	7.78713	11.6477	9.1133	7.16833	8.15743	6.28574	4.93979	5.30251	4.64996	11.1166	8.0097	10.7405	10.0277	12.4029	11.4392	13.6804	9.11972	7.164	6.58129	7.2028	9.43724	6.17014	7.36985	12.3535	17.2272	23.4633	5.5423	7.34021	8.41124	8.86059	7.28795	8.30039	6.90121	6.78387	5.65637
BraA01g004450.3C.gene	0.008044	5.52371	0	0	0	0.031376	0	4.59138	3.05387	2.23681	0	0.029412	0.03614	0	0.092151	0.133085	0.113463	5.16179	1.23932	1.3218	0.05802	0	0	0.011735	0	0	0	0.11499	0.156332	0	0.124308	2.39629	1.50963	0.035517	0.038075	0.079513
BraA01g004460.3C.gene	151.395	49.0318	57.2706	37.7554	13.0358	14.0728	7.29248	0.190456	2.44154	1.554	81.1056	139.21	113.858	36.6059	55.5942	57.4462	53.8651	2.11952	16.9672	14.6329	12.2651	16.3035	136.958	13.869	9.4411	6.75212	15.7537	3.29852	1.61456	2.24222	56.4965	49.8966	72.6777	106.713	124.93	80.5645
BraA01g004480.3C.gene	4.04778	13.955	7.60015	6.37874	13.907	16.3414	13.7039	21.2652	22.3718	16.9914	7.93259	4.14228	7.12476	8.22695	9.22951	7.51463	8.32128	21.0439	8.56552	11.6991	6.44535	7.01832	6.51107	8.20472	15.4894	16.4801	14.4835	38.5492	32.955	24.6918	7.00955	10.2326	12.7754	7.43623	7.35987	6.81379
BraA01g004490.3C.gene	8.20891	9.01902	7.72975	12.2248	8.8546	10.4327	8.95671	6.9503	9.37168	8.27852	11.7559	9.59105	14.0853	12.8553	9.46766	8.64898	9.43876	20.0338	12.5475	14.0251	11.8784	19.7373	5.91697	13.9654	14.797	30.8027	20.2753	19.4828	18.5	16.5678	9.01723	9.95529	8.36796	5.56837	4.73226	4.72402
BraA01g004520.3C.gene	12.7874	7.3088	31.8727	49.7259	8.22828	10.3027	10.0173	5.36497	6.10657	5.87618	16.4533	23.3948	12.7914	22.6161	10.0094	6.52178	6.67647	12.2961	10.585	10.7907	56.4873	99.0325	5.57935	61.8908	24.1165	41.4306	31.2395	10.94	12.1056	9.12998	39.1311	8.76788	5.96528	5.71567	5.08614	5.08591
BraA01g004550.3C.gene	20.4949	27.6269	44.9727	41.5432	29.921	33.3763	29.8879	40.3883	37.5461	40.8914	70.8192	22.7758	71.6473	66.5626	78.635	82.0484	78.4604	52.6753	72.4386	75.1867	42.5839	34.1846	20.863	40.9905	38.758	33.0678	37.2745	39.423	36.2491	34.4101	34.6484	28.3545	23.9272	26.4352	21.9376	25.0978
BraA01g004560.3C.gene	24.4031	15.4306	16.698	14.6556	12.0742	11.1626	10.4655	10.3753	10.2387	12.2142	35.4162	24.3291	38.3922	29.656	33.0279	30.3687	32.5331	10.6827	22.9684	20.9434	14.9271	8.97394	22.5505	11.6422	10.95	8.12757	10.0392	12.3778	11.7485	11.5759	16.7844	16.8648	19.1075	20.6078	23.7958	21.3924
BraA01g004580.3C.gene	5.45158	8.77901	8.61495	6.82287	13.4459	11.6323	14.91	7.05035	9.93501	10.3358	49.9362	4.37118	38.0335	50.3464	36.4029	30.276	34.1572	27.1445	36.0964	36.7319	6.01422	6.58031	5.89322	7.47538	7.16437	9.11289	6.67918	8.81843	7.9835	9.95119	7.33857	8.05264	8.59359	7.17215	5.98322	5.11884
BraA01g004590.3C.gene	19.2943	30.5576	24.5934	23.9244	22.7781	18.5085	21.5654	33.7452	28.0853	31.1376	33.187	20.2523	28.7289	29.3854	34.7688	35.9454	30.6383	29.9918	36.2108	34.1013	24.3826	20.6562	27.9337	20.748	20.7933	17.0691	18.3295	20.9541	20.572	17.5339	23.3119	35.7612	29.3654	28.0155	24.8597	23.8382
BraA01g004620.3C.gene	0.422546	1.10139	0.532991	0.442319	0.193578	0.371725	0.280201	0.361549	0.185624	0.18835	0.318923	0.611064	0.367947	0.557394	0.394822	0.582107	0.58726	0.722717	0.698198	0.753976	0.969363	0.916246	0.361287	0.756791	0.414799	0.201897	0.332711	0.132414	0.103528	0.119744	0.497203	0.809631	0.682854	0.322238	0.231838	0.398974
BraA01g004660.3C.gene	0.206136	5.36731	0.198277	0.348979	0.854308	0.511746	0.958529	2.92461	1.98592	1.52142	0.239657	0.145096	0.208517	0.067369	1.01774	0.671725	1.89568	3.42579	1.79727	2.60076	0.445278	0.472765	0.292604	0.318878	0.31928	0.135316	0.273929	0.858164	0.808551	0.721129	0.438588	2.6817	2.35665	0.839277	0.477855	0.59547
BraA01g004700.3C.gene	3.01886	21.7738	1.92372	2.75842	5.19513	6.80013	9.20528	4.67753	3.87299	5.34872	2.63561	1.68175	2.15443	3.30469	2.27663	3.00183	2.41096	4.48358	2.71212	2.60332	2.93444	3.48835	3.04796	3.99478	1.84089	4.09532	3.60197	3.90206	3.80921	3.70576	3.25425	10.3983	12.4235	3.25186	2.29211	5.66309
BraA01g004710.3C.gene	1.13191	26.5393	0.43304	0.361309	1.5804	1.80773	1.82728	9.62168	7.8461	5.65616	0.659075	0.537537	0.909303	0.231082	1.99632	1.73897	2.63762	16.082	6.65556	7.79287	0.102758	0.137471	1.43628	0.245442	0.479173	0.564528	0.837906	2.89638	3.33863	3.3101	0.761326	10.5517	7.69924	1.87278	1.17666	2.05095
BraA01g004740.3C.gene	0.908481	1.71453	0.686193	0.654793	2.33866	4.29035	4.30279	5.96892	7.9699	5.52447	0.470326	0.870975	0.965482	0.383284	0.690542	0.392575	0.675427	2.6932	1.06973	0.637348	0.474266	0.021805	1.12485	0.649256	0.231192	1.21984	1.40799	6.15996	8.26192	6.87862	0.813116	0.94506	0.969487	0.520614	0.661133	0.772391
BraA01g004770.3C.gene	11.8842	10.6645	17.9976	22.4327	16.7578	15.162	14.8423	20.4616	18.6187	20.4861	8.64574	11.1037	8.38933	11.0871	6.89568	8.86203	6.95943	13.2204	14.5333	13.4248	42.5044	56.6158	11.7499	56.4794	24.4794	17.5014	18.9682	23.8191	20.4084	21.8731	17.8922	14.0051	13.182	10.9029	8.17122	9.81509
BraA01g004800.3C.gene	2.60025	1.16347	4.05666	6.65867	2.11813	2.10048	2.83359	0.586438	0.729733	1.28029	5.94212	3.55614	4.44097	8.5212	2.21791	1.41028	2.21321	1.53122	1.5771	1.49746	6.34149	15.0438	3.21819	8.76863	3.57712	17.807	6.11553	3.20194	3.13793	3.24266	6.91595	1.37081	2.17367	2.5443	2.85523	2.56193
BraA01g004850.3C.gene	3.07388	8.08095	4.31287	4.78794	4.59304	4.38796	4.49045	8.2576	6.42867	5.58502	8.09911	2.06489	8.23935	8.79913	9.32137	7.46966	10.2402	12.9846	9.91902	10.8202	3.64037	3.17853	3.14594	3.85788	3.55325	3.63162	3.40939	5.64661	5.50091	5.45437	3.66039	5.6087	5.68347	3.65626	2.95191	3.7501
BraA01g004860.3C.gene	0.048742	1.49118	0.039395	0.101428	0.392609	0.335918	0.608108	2.76329	1.66833	1.22706	0.43276	0.020992	0.523582	0.443124	1.41577	1.8732	0.573376	3.81967	1.32735	1.9816	0.020811	0.041938	0.08533	0.264992	0.056674	0.236766	0.055659	0.720473	0.708236	0.728443	0.284557	0.697959	0.591384	0.07424	0.10219	0.189058
BraA01g004910.3C.gene	27.7007	25.3263	28.5243	31.5239	20.3561	22.9386	22.4801	35.0316	30.3265	34.3192	42.3752	28.7117	37.0743	40.9832	39.0331	32.6945	40.5123	26.8366	32.1169	38.6881	39.2337	36.2542	26.9373	41.5551	29.3119	20.1258	27.2183	27.8719	25.3851	20.408	30.9867	30.4849	32.0651	24.7456	24.7733	25.2794
BraA01g004920.3C.gene	19.4921	31.3288	17.8717	20.6749	16.7156	20.66	18.7212	37.5907	27.8561	31.6854	40.1283	22.3619	37.2064	36.6254	31.1942	31.6063	33.1223	33.5035	32.6823	38.8664	47.3387	43.9296	25.2481	45.6407	34.9084	31.5618	35.4607	57.8573	55.6858	54.5708	22.7557	26.056	30.0045	25.2579	20.6113	28.512
BraA01g004940.3C.gene	13.6144	8.08754	16.5508	29.4734	7.78152	7.72398	7.07707	4.70173	4.98106	4.8149	5.4882	8.5688	5.51813	8.9377	0.546981	2.52018	1.2458	6.96147	3.10913	2.50972	5.3085	9.8533	5.34877	11.6612	8.72394	3.91051	8.75125	3.74817	4.44469	4.53627	17.621	6.28198	6.55996	5.1274	3.737	4.3821
BraA01g004950.3C.gene	43.303	16.5283	79.2332	92.3108	17.9071	21.2314	16.4413	12.4713	16.9748	9.07905	41.2438	58.0343	48.4871	75.7535	51.5742	17.5821	40.207	28.3075	36.4728	58.6233	140.149	89.2801	33.9121	100.897	72.2469	58.5609	69.637	44.8792	40.2398	36.5047	97.69	19.749	30.3156	21.9751	29.5267	23.1599
BraA01g004960.3C.gene	24.8706	32.5673	33.5621	26.1722	24.2508	23.4693	23.0897	43.3415	37.9396	37.0881	27.0761	33.8847	25.8422	24.7002	29.7544	36.4663	30.6133	36.4488	29.2464	31.9525	18.2788	13.9177	26.6206	13.6794	18.8742	22.2366	20.7959	30.8222	28.1856	26.825	27.0269	29.792	32.4869	24.8125	28.3769	26.4975
BraA01g004980.3C.gene	1954.57	655.4	1579.38	1377.58	653.896	573.655	472.555	364.454	389.406	419.171	1670.95	1962.51	1819.68	1502.36	1224.45	1249.52	1549.35	225.478	820.769	822.104	991.118	589.028	1292.07	641.221	1091.84	730.681	883.935	456.005	457.194	439.559	1477.45	957.349	1071.09	1354.43	1739.74	1610.52
BraA01g005100.3C.gene	187.025	58.1468	202.917	352.808	61.4896	61.1385	53.1598	26.8974	31.4678	31.9675	607.372	244.595	467.844	730.075	152.366	90.6738	141.737	28.322	63.5281	66.9708	161.349	239.078	119.015	149.034	94.545	74.4485	79.6333	65.0279	54.5007	53.8645	303.059	70.5778	86.2783	86.4802	119.352	86.5046
BraA01g005120.3C.gene	1.88346	0.627785	5.92993	6.78917	3.28761	3.45346	2.38635	1.26992	1.01849	1.67542	2.47266	2.84394	2.14876	2.83599	1.81418	1.79701	1.16861	1.87293	1.59251	1.90704	20.6369	32.5406	0.883469	22.1585	25.1731	24.8483	23.1497	2.74394	3.50632	5.5399	5.80206	0.680127	0.830472	0.720624	1.07606	0.640308
BraA01g005130.3C.gene	4.55861	10.7174	10.3426	11.5087	12.5344	13.4149	14.704	15.7537	12.9319	14.4077	8.16864	4.15902	7.11435	10.1412	8.44073	8.94614	9.54962	11.7964	10.9971	12.5895	9.18412	9.99994	3.04731	10.3464	8.50831	12.3589	10.7813	15.5493	13.8575	12.6923	12.127	6.80692	5.82154	4.4957	2.54342	2.91685
BraA01g005160.3C.gene	2.88318	7.56954	0.863591	1.11374	3.96894	4.60775	5.06111	3.45738	4.19476	3.54805	3.19506	2.35074	2.91842	1.80522	5.62335	5.3733	5.22023	7.78138	6.43224	8.62777	1.79435	3.35567	3.20162	1.21516	2.85406	4.07937	4.14504	5.68149	4.82075	6.67263	1.36874	6.58996	7.16622	3.7837	4.91218	3.48587
BraA01g005170.3C.gene	10.7686	7.66337	7.7307	8.16251	1.29683	2.19246	1.6238	0.452639	0.519171	0.15646	1.05923	8.18196	3.43512	1.92169	1.84785	2.5896	1.31575	0.439564	2.12364	1.11236	16.0768	13.1451	7.75451	16.008	8.13877	1.9591	7.49269	0.189664	0.172793	0.168822	9.28726	6.79141	5.40505	8.36189	9.61229	6.53592
BraA01g005200.3C.gene	0.593139	12.6346	3.34195	2.55956	2.3012	2.29842	2.82061	30.2449	20.0956	15.9494	1.03447	1.86952	1.15731	1.01656	3.05003	1.43076	1.98981	12.6327	3.21976	4.38627	1.44161	0.780208	0.968731	1.64167	1.40231	1.13454	1.27514	11.7783	7.77869	10.725	3.55754	5.26275	5.72593	1.56177	1.12088	0.956519
BraA01g005210.3C.gene	0.28653	18.6233	0.567132	0.285677	0.663626	0.95286	0.659998	5.10382	4.63314	3.18599	0.201347	0.036868	0.198021	0	1.31606	0.584319	1.87897	11.5261	3.19138	3.13263	0.110736	0.075716	0.400762	0.142348	0.313164	0.315468	0.539701	2.0209	1.52044	1.4359	0.43432	6.87051	4.43329	1.21238	0.705887	1.26314
BraA01g005240.3C.gene	1.03971	15.1534	0.786054	0.607157	2.98637	3.04074	4.30591	7.86724	8.70222	5.11368	0.313723	0.413869	0.797091	1.09867	6.55451	3.18884	4.45243	7.35555	3.68246	3.32139	0.147857	0.192586	2.1743	0.611019	2.40436	1.44239	1.50812	5.93902	7.02035	2.00403	3.3503	9.25749	11.8812	2.13182	1.96405	3.35658
BraA01g005250.3C.gene	0.212404	4.26886	0.173741	0.128175	1.31087	1.28932	0.383628	6.29679	5.3433	2.29227	0.409947	0.130313	0.292431	0.232517	1.83709	1.33615	2.81983	8.48334	4.09303	4.66301	0	0.039268	1.07599	0.145076	0.257642	0.48922	0.36353	2.57115	2.81587	1.31417	0.591115	3.66837	5.6954	0.955793	0.57109	0.616784
BraA01g005310.3C.gene	14.9163	15.6444	18.5155	19.6362	20.5905	27.4003	23.1604	19.8119	19.7714	17.8526	14.806	15.9035	14.4399	14.8935	11.488	11.8027	11.3247	18.0536	12.2484	15.7715	22.2585	34.7587	12.6063	27.5601	26.75	48.0051	35.0007	49.4174	49.4752	54.7344	22.1727	12.7668	15.6816	12.1326	13.0799	14.2451
BraA01g005330.3C.gene	0.349187	3.07233	0.293797	0.808837	0.699165	1.11758	2.18698	1.38212	1.53765	1.61474	1.05846	0.432636	0.797822	0.506534	1.89334	1.23034	1.90768	3.82795	3.01053	2.82017	0.340478	0.203162	0.691977	0.365759	0.59568	0.919826	0.447641	0.957401	1.45457	1.28825	0.80425	1.65658	1.64948	0.611559	0.631565	0.71977
BraA01g005340.3C.gene	0.460546	2.18436	0.638439	0.993331	0.920872	0.489997	0.374884	1.47954	1.19297	1.34068	0.529477	0.474547	0.506805	0.735346	0.696412	0.59865	1.08084	2.1055	1.34003	1.10403	1.57693	1.59326	0.531192	1.64601	0.345151	0.3325	0.391144	0.68612	0.705685	0.776121	0.665171	1.18434	1.20575	0.561005	0.598104	0.424797
BraA01g005350.3C.gene	5.15838	18.0286	13.373	17.3445	20.9187	19.367	28.0017	27.6829	26.0013	23.8795	6.9926	7.2157	7.30096	9.6739	9.28956	10.4722	7.46122	14.6846	12.1927	11.0153	17.3359	12.7787	6.61073	18.17	14.4512	13.6679	15.5791	14.8879	13.9695	13.4855	18.8059	18.5796	12.2407	7.74384	4.80363	6.69325
BraA01g005360.3C.gene	0.760828	4.21481	0.485796	0.338449	0.59045	0.602054	0.980156	2.10044	1.20289	0.549429	1.46568	0.658673	1.62432	0.867666	2.44614	3.68003	2.85431	2.22281	3.19277	3.10286	0.088667	0.007821	1.4494	0.042831	0.140679	0.088299	0.07372	0.131658	0.236661	0.168635	0.325239	3.77567	2.555	2.5584	1.8615	1.80513
BraA01g005380.3C.gene	18.7504	21.8332	7.92717	12.2461	7.10117	8.01702	8.3651	13.6781	14.529	13.7313	14.5608	17.8834	9.82134	15.8221	16.2201	15.5243	18.1556	26.5504	14.4384	12.2584	6.27422	5.65139	17.1199	4.79851	6.2962	4.51385	4.98899	13.6815	9.03041	11.4612	11.505	19.1925	14.987	17.8929	20.765	11.2943
BraA01g005410.3C.gene	0.139875	0.103326	0.176143	0.322187	0.030744	0.119508	0.164918	0.28428	0.329053	0.041408	0.144856	0.062072	0.090676	0.144154	0.224974	0.036597	0.019014	0.239565	0.079359	0.073851	0.492975	0.388002	0	0.49289	0.230439	0.200356	0.298134	0.173613	0.275232	0.185453	0.283418	0.164699	0.13334	0.053508	0.039737	0.072305
BraA01g005470.3C.gene	21.5647	28.3285	31.0294	36.612	34.1743	36.003	36.2838	20.7262	31.3894	30.5722	21.8821	22.7162	20.4015	19.5458	20.5714	20.3082	20.2216	38.1646	23.1192	22.368	43.0884	50.1028	23.8372	47.9694	36.1029	60.45	47.63	44.9411	47.4233	45.4344	33.9404	31.6672	31.6473	12.0822	21.5017	17.0883
BraA01g005480.3C.gene	1.50202	5.12528	3.17084	3.8127	3.08629	4.87785	6.86797	8.71964	4.81174	6.6441	2.07797	1.62783	2.19231	2.15083	4.00699	3.63502	2.97384	6.66356	5.71449	4.3135	3.98463	3.89364	2.52324	3.69762	2.96555	2.39763	3.31632	3.06361	2.57055	1.88167	3.05602	4.70587	3.74788	2.44665	1.93334	1.84381
BraA01g005490.3C.gene	3.29628	1.90352	8.78394	11.1314	5.41823	3.79929	2.10284	1.70383	2.71096	1.33918	9.54562	6.46027	23.2359	25.3565	14.8246	14.55	7.16454	6.59444	6.85637	11.2797	13.2287	15.822	2.85751	13.1997	19.7808	22.7127	18.073	8.1829	7.46831	2.82076	11.1622	0.472618	1.40934	0.651667	1.40381	1.45057
BraA01g005500.3C.gene	22.549	16.8851	17.8449	22.0704	20.0307	18.3284	16.6571	14.7956	13.4761	14.5804	30.2724	18.8773	32.4034	29.6957	30.0675	32.1434	32.7048	15.9524	28.2259	21.1748	17.4205	17.397	21.7315	17.2899	23.2148	24.2766	20.9276	15.6481	17.0136	20.5077	18.5117	16.1949	15.6799	22.3995	23.6889	18.7993
BraA01g005510.3C.gene	3.13442	10.7486	4.53157	4.07946	6.49574	8.93675	5.76923	18.2395	15.7982	12.0662	6.2758	2.29625	6.43104	4.50208	5.61545	7.52902	9.19523	15.4924	10.9049	12.6347	6.62251	5.20979	4.62065	5.31289	5.98663	7.88013	5.34222	17.0043	16.3497	13.3689	4.21965	9.63895	7.99015	4.9422	3.62715	4.49793
BraA01g005570.3C.gene	11.1002	12.0285	24.24	21.9789	29.1026	28.8667	32.2969	18.872	16.1604	20.3443	23.0559	12.9529	21.5668	24.7051	24.1242	26.7435	23.0851	4.43783	17.8502	19.0949	26.8672	21.0605	7.02834	25.8733	22.5632	19.4429	21.2127	12.7463	13.2475	13.2382	29.9622	10.3528	3.44642	9.89785	6.5233	9.64563
BraA01g005600.3C.gene	1.33416	55.2977	0.756689	0.416164	9.98601	22.1315	34.3989	180.953	65.6656	87.6753	1.2657	0.821947	2.04107	0.183192	9.31872	18.8884	11.6628	251.746	70.6817	80.9477	0.0626	0.214061	22.212	0.057182	0.207631	1.13048	0.564646	171.199	140.338	84.008	0.627521	32.6474	61.6784	18.1989	8.04022	21.0942
BraA01g005650.3C.gene	78.2412	89.8181	131.186	117.11	222.302	214.853	248.424	188.048	189.387	209.742	75.4384	71.9977	69.3199	64.1529	78.9226	71.6438	87.747	66.9192	73.4699	89.8627	57.201	58.7122	102.885	66.978	94.9057	126.464	92.219	203.267	225.704	191.581	142.341	104.167	105.376	94.6535	93.4553	113.181
BraA01g005710.3C.gene	10.8894	0.41989	47.6456	48.7491	30.8048	22.457	22.7268	1.44252	2.17093	2.5368	182.563	22.1789	158.343	176.918	103.873	100.924	93.6918	30.4231	60.0919	52.802	31.4287	41.8623	6.04233	20.8901	47.8551	73.5911	39.0217	6.57651	9.13557	11.4848	42.7087	0.539291	1.57078	1.88235	4.41951	2.94064
BraA01g005730.3C.gene	1.1154	0.540774	0.565269	1.11907	0.611369	0.297262	0.66686	0.162947	0.234574	0.145974	1.97191	1.48079	1.79832	1.78521	1.31636	1.53533	1.99065	0.170801	1.05238	0.763462	0.64338	0.56984	1.75372	0.459954	0.597694	0.353861	0.783153	0.286997	0.364623	0.439453	0.756612	0.329971	0.809462	1.57906	1.51984	1.36486
BraA01g005740.3C.gene	9.16545	4.74057	5.45845	5.04011	12.3181	15.5239	14.6098	6.86077	8.82326	9.02825	5.8269	11.7702	4.62696	3.32619	1.6982	2.16604	1.29591	4.3834	2.41772	1.89145	2.01431	6.17924	8.05178	2.82499	5.47127	12.9065	6.94199	11.3312	12.2824	14.0299	7.09787	5.68839	6.70822	7.90144	6.61788	8.20509
BraA01g005750.3C.gene	0.39602	2.03385	1.03781	0.667048	3.42851	2.9173	3.41166	3.35905	3.76204	1.81179	3.79942	1.05005	4.57115	4.38456	4.74118	4.29594	3.7008	8.09772	7.0476	5.64284	1.48961	0.967953	0.942228	0.476044	2.00283	1.47269	0.954285	2.62176	3.41578	2.25387	0.922132	2.05339	1.06504	0.325433	0.596315	0.747123
BraA01g005780.3C.gene	2.47462	29.2325	1.55683	2.81466	1.38283	2.39984	1.51039	0.974069	0.593669	0.393456	12.2965	2.9933	13.2088	8.41134	9.40454	12.6862	6.39742	19.1834	18.135	21.1137	0.772023	0.566928	7.61844	0.196734	0.920885	0.798348	0.090398	0.627601	0.423092	0.288804	2.57363	18.9805	14.7173	7.04524	4.12226	6.86371
BraA01g005800.3C.gene	2.08092	2.9855	3.57268	3.58603	5.61548	5.72146	4.30761	5.4716	4.17997	4.22468	5.72326	0.964103	5.33259	7.92289	6.98065	4.50967	6.40489	6.4771	5.8679	4.65658	4.35051	4.05835	2.7398	3.2546	3.81479	7.82515	4.84044	4.3304	4.17026	7.09785	3.61162	3.40363	3.30471	0.991231	2.10408	1.51097
BraA01g005810.3C.gene	342.993	243.284	273.046	243.828	216.898	161.548	172.728	39.7274	132.738	183.414	363.404	323.566	53.3408	103.224	264.47	283.322	50.2891	166.739	184.388	169.951	59.0561	218.702	449.517	239.278	176.371	39.7979	34.9781	29.7704	163.91	60.5005	91.9361	45.305	42.1187	310.679	383.385	134.971
BraA01g005830.3C.gene	79.8674	37.6717	71.0412	59.4763	63.4385	59.0692	47.684	43.0435	44.1086	46.908	1.55437	75.903	2.00932	1.79925	2.36857	1.07128	2.94212	3.94655	2.65346	2.18721	76.3835	78.7937	63.6206	89.0809	103.55	103.256	100.56	76.7641	63.3999	96.2858	71.9195	52.4965	53.5765	62.1204	62.8053	60.4157
BraA01g005850.3C.gene	15.2715	14.2129	15.7252	19.8254	18.9836	21.1884	18.3087	16.3277	15.083	15.4312	17.1323	15.2767	15.8491	16.9556	12.3834	11.1697	14.1806	18.9297	13.8889	13.1295	17.1351	23.0333	13.4792	25.4141	19.9254	30.9606	24.0272	33.8625	30.4208	33.899	16.8453	11.6288	12.9332	11.8251	10.7451	11.0405
BraA01g005860.3C.gene	20.7411	16.7731	29.4233	43.3402	36.8463	46.6776	39.1622	27.5096	27.6797	28.5206	21.7032	21.8935	17.4011	26.9349	14.6447	17.0546	15.0135	30.06	16.5346	19.8837	34.4522	60.1107	14.1818	40.7961	60.7114	111.53	69.1732	78.5927	78.2068	77.0118	42.5046	13.8411	17.3191	11.777	17.1631	15.4637
BraA01g005870.3C.gene	17.0304	31.2354	17.1602	21.4347	29.4231	31.9328	34.0107	47.1246	39.8077	43.0342	14.0334	13.9528	13.0986	17.5102	17.2189	14.8983	18.1675	51.7938	23.5296	24.2577	25.6908	35.2842	18.7354	40.2108	26.0234	40.3224	31.6324	51.208	49.7147	53.1266	23.6718	23.4802	23.9272	19.1582	16.4862	16.1951
BraA01g005920.3C.gene	22.3212	17.8647	23.2366	24.1528	17.2342	13.4046	17.0257	12.1255	12.7015	14.1651	12.4895	23.2617	12.411	11.5638	10.1908	12.6067	11.935	5.88639	12.3158	10.3901	21.213	29.7076	20.4562	23.5468	21.9238	18.952	22.4576	13.5118	13.3394	13.1094	20.9886	24.3568	21.9343	22.4546	21.1059	21.997
BraA01g005940.3C.gene	1.17674	2.16512	3.62107	4.43011	4.53646	4.75651	6.12339	5.89192	4.18573	4.71511	2.50178	1.49147	2.82485	3.42598	2.86867	3.2213	1.82071	2.97176	2.91505	2.78867	3.88971	4.63669	1.14904	5.36192	3.23268	5.09501	4.51025	3.84834	4.16168	4.79084	4.06497	1.56021	1.35516	1.18105	0.33425	0.93061
BraA01g005950.3C.gene	12.58	8.60928	17.5927	17.0591	13.8214	12.6174	10.8641	7.93884	10.1868	11.2033	20.3415	15.5002	16.1004	20.1242	13.968	11.7794	13.9532	7.99037	10.9759	10.9604	17.192	25.408	14.186	19.2282	16.6551	20.537	19.1832	16.0168	13.2435	13.2678	18.8141	10.3625	11.574	12.062	12.9838	12.3718
BraA01g006040.3C.gene	0.793063	14.8648	0.258952	0.180629	2.21431	2.51724	3.64243	18.4166	17.3068	13.0608	0.675855	0.497929	0.595352	0.000996	3.79644	5.2667	4.42853	13.1619	10.4109	10.4495	0	0	3.52289	0.276448	0.000473	0.304536	0.000318	8.26692	6.54198	6.4091	0.592033	11.6441	11.171	4.63336	1.72323	3.74496
BraA01g006080.3C.gene	0.400974	0.759961	0.390872	0.410579	0.035861	0.162237	0.621957	0.183815	0.029643	0.094495	1.34634	0.877775	1.6854	0.501347	1.18422	2.82574	1.69244	1.10221	1.35793	0.696109	0.007886	0	0.317486	0.331606	0.232416	0.029962	0.210666	0	0	0.225556	0.548952	0.373999	0.19057	0.729213	1.16557	0.582987
BraA01g006090.3C.gene	1.90692	2.21553	4.45046	3.4508	6.74752	4.78389	4.90177	3.89818	4.02415	4.24383	14.6021	1.91128	12.2238	12.7108	11.0064	12.6772	14.9791	4.34249	10.5812	10.4764	3.60892	1.83265	1.83938	1.84655	5.3471	4.94751	4.58073	2.97939	3.42285	3.87454	3.13815	2.24265	2.43633	1.98056	1.77827	2.37424
BraA01g006100.3C.gene	2.46888	52.2283	1.26223	0	2.55464	5.7075	3.81824	19.0074	15.2864	11.2774	1.64738	0.433738	1.55886	0.425117	4.67047	3.62592	5.48674	42.486	13.0723	13.7713	0.121638	0.327345	2.99893	0.590335	1.03279	0.359513	1.07819	6.8997	5.08147	7.069	1.12529	34.0859	21.9277	6.95565	4.08143	4.22855
BraA01g006120.3C.gene	0.966722	9.95552	0.814128	0.150906	1.68555	2.45657	2.9901	12.8771	14.4054	8.42563	1.64582	1.0172	1.66717	1.05063	2.23336	2.87723	1.99251	5.64598	3.54522	4.53725	1.16744	0.603816	2.066	0.662532	0.718403	0.593259	0.682828	9.70677	10.4478	10.4991	0.386065	7.31065	6.15601	3.15793	2.69842	2.79571
BraA01g006130.3C.gene	23.0232	42.0443	22.4204	29.9873	24.6334	25.0804	24.0856	9.89673	6.61121	7.25705	23.9409	19.9591	24.4723	24.4328	17.901	9.94139	17.4212	10.2236	15.1689	17.2528	19.3254	25.1928	14.6259	27.5949	24.187	19.6201	21.7429	5.78307	6.73639	7.58478	23.1628	18.5695	25.4241	11.6964	9.85665	12.3801
BraA01g006140.3C.gene	4.85862	23.6315	13.6414	11.0668	18.2792	20.8061	27.5663	29.6214	27.1127	26.9944	9.44324	6.44172	6.78846	9.42181	11.2828	13.6471	16.0929	22.7168	17.6849	17.0751	13.7271	13.2599	4.76737	15.6507	12.8122	15.3804	16.9755	19.3748	21.4128	18.9345	14.7179	17.7728	14.6264	6.76173	5.04928	5.85853
BraA01g006160.3C.gene	5.48436	3.7761	10.0105	11.3245	8.17068	7.41594	9.50759	8.84203	6.61678	6.83826	8.31793	4.43924	7.56122	14.3192	6.65977	5.6765	4.97249	7.19593	6.41583	6.16954	9.40955	13.1023	2.85056	12.0511	8.38148	9.59264	8.30774	9.57042	10.411	8.91685	15.6831	3.26506	3.88502	2.65595	3.50556	2.89614
BraA01g006170.3C.gene	9.48058	32.9518	9.88842	11.8738	17.4192	21.1667	21.7305	36.5119	32.4849	32.0985	10.0372	7.82156	11.4607	11.3333	17.1708	15.3596	18.1428	44.6496	22.9178	21.885	6.5708	5.85521	12.8487	7.85256	9.89513	12.8831	10.5529	30.6506	27.9067	20.7283	11.2426	22.2507	20.5468	14.5211	10.3122	11.1296
BraA01g006190.3C.gene	28.3828	33.75	39.4687	32.4759	56.2101	67.1833	60.3327	38.1895	42.8126	41.1463	28.2777	30.8418	24.564	32.6998	23.9506	28.7815	28.3739	58.797	30.6382	29.3227	38.2595	54.3218	30.6463	43.8563	45.4455	78.6294	57.4743	81.9347	73.1862	81.7803	41.0627	17.3553	28.5527	15.9567	29.1563	23.2696
BraA01g006200.3C.gene	37.5757	23.5277	0.629506	0.677125	2.84368	2.95665	4.49594	0.488518	1.19749	0.896297	3.6582	23.1862	2.04423	1.29137	1.79127	2.12153	1.20853	7.08436	5.59848	6.26714	0.173158	0.025692	23.6148	0.104764	0.091524	0.606243	0.259158	0.160163	0.112653	0.23226	0.777391	18.6241	11.4599	46.7059	35.0825	30.9081
BraA01g006210.3C.gene	36.7724	128.196	95.275	108.318	106.92	105.679	129.43	152.149	132.721	143.919	44.4523	44.9461	35.7027	46.095	64.2555	76.3276	50.4599	117.934	78.6072	67.8419	106.144	83.3301	46.7462	104.846	87.3587	75.0855	99.2264	77.4047	85.428	69.9944	104.278	95.6866	78.8042	65.7412	39.3631	49.585
BraA01g006240.3C.gene	1.84519	7.81163	0.561605	0.221977	4.95966	4.11781	5.17887	8.0772	9.06625	5.14985	3.1823	1.25065	3.59557	1.74583	6.60258	5.07451	5.03744	16.6332	13.1184	8.4786	0.595206	0.378067	4.55336	0.335056	1.3453	2.99995	1.07332	6.89169	6.55349	3.92703	1.21711	8.47361	8.58972	4.65944	3.04664	4.41202
BraA01g006290.3C.gene	10.0339	34.7029	4.08931	3.13446	21.9085	17.2546	24.3815	36.2862	41.3134	43.2986	5.58158	4.70146	6.46433	3.74406	22.2869	17.0073	24.7218	24.8634	30.7884	31.0308	2.22404	0.96168	23.061	2.54305	3.43625	5.16599	4.74499	37.1442	36.9718	27.4294	6.40317	42.8201	39.8491	28.4828	17.6321	31.0985
BraA01g006320.3C.gene	26.5288	30.4987	22.6907	16.3394	16.4668	17.3864	17.6321	10.4148	12.3796	10.6981	9.14245	28.6549	11.3089	12.5492	10.6145	10.2402	12.3443	12.396	10.125	9.86443	36.5883	38.3387	20.2443	25.3645	21.383	9.23719	18.8955	9.28126	8.26251	9.94707	25.5125	20.6792	23.631	16.7047	23.0913	17.4791
BraA01g006340.3C.gene	4.62277	0.373961	1.58985	6.82166	0.397503	0.381966	0.696156	0	0.178404	0.163736	2.13335	2.25465	1.19118	4.46185	0.648874	0.872773	3.79379	0.191398	0.180293	0.490349	4.77571	2.59908	4.01317	1.2723	2.51181	0.268574	1.49295	0.018817	0.029783	0.016354	3.48605	0.088243	0.846784	1.24131	2.58482	1.07917
BraA01g006370.3C.gene	26.0697	1.3403	21.9467	39.2555	5.07985	2.09122	5.11108	0.392029	0.464174	0.420391	16.185	38.333	14.912	20.0865	3.88097	6.00946	5.87016	0.8867	3.3132	2.25288	42.7275	18.3072	23.7694	18.9514	14.4693	3.38206	10.3052	0.155944	0.153261	0.864494	22.0844	1.65258	2.77451	5.4036	28.8619	15.0805
BraA01g006380.3C.gene	4.44383	9.24032	4.10833	4.2154	7.0999	6.41884	7.69539	14.4794	12.2735	11.2727	5.59095	3.11891	5.32624	4.98027	7.57483	7.88306	7.67471	11.2608	10.8804	12.7748	3.69149	2.4	5.4214	3.92756	2.36312	2.03506	2.28869	8.70967	7.91077	6.85179	5.0758	8.77033	10.1509	6.8535	5.52982	6.6862
BraA01g006390.3C.gene	6.10256	15.9235	13.1218	12.7787	18.1092	13.1953	16.3612	27.2578	21.2267	21.0729	6.52047	5.84681	6.12398	7.85821	10.5951	13.1685	9.92175	22.8558	18.3252	13.8656	13.7134	11.9389	5.97155	15.5932	9.95857	10.803	12.3403	14.1265	13.6613	12.5388	10.9334	15.1361	9.45536	8.30806	5.87407	7.84076
BraA01g006450.3C.gene	9.82834	10.9729	13.3929	13.7229	13.836	13.4717	9.91823	13.2883	12.3521	12.9625	11.0877	9.72068	8.07866	13.8587	6.93505	8.95736	9.40122	13.3999	10.8697	10.636	17.4949	21.3876	8.1228	17.8626	17.136	26.3827	18.1632	16.975	18.9427	16.9494	13.6619	8.75601	7.98648	7.76996	6.11247	7.62505
BraA01g006470.3C.gene	140.666	30.2045	168.774	212.136	60.6711	53.5444	48.7945	22.0878	23.0494	29.367	111.122	195.307	129.578	114.821	76.8287	83.2359	86.5575	13.3868	37.423	34.2062	207.686	184.44	106.002	174.884	127.163	86.7475	103.852	45.5575	44.2715	49.942	181.042	39.9063	45.87	91.693	136.154	95.9809
BraA01g006530.3C.gene	3.18407	26.9485	4.2479	4.70946	8.8624	10.2841	11.5698	14.0343	18.514	14.9162	3.19223	2.3047	2.86327	2.37321	5.51243	4.82254	5.8025	19.2196	9.90779	9.60382	0.790036	0.295184	4.06778	0.670915	1.58492	1.89733	1.46018	8.51011	7.64089	5.32289	5.91174	21.1731	16.1901	7.58271	4.59442	5.80073
BraA01g006600.3C.gene	3.58413	11.4703	0.763378	1.29151	1.34805	1.5029	2.63259	4.52238	2.39006	2.28839	0.342534	2.68779	0.621159	0.536577	0.722128	0.377538	0.839755	7.94005	1.90882	2.13028	1.81382	1.87331	3.20372	0.979356	0.495271	0.511344	0.738596	2.92837	2.73807	2.78925	0.566067	4.45835	5.24021	2.128	2.73941	2.84422
BraA01g006630.3C.gene	2.61964	0.960103	2.72358	4.2622	1.73233	1.71638	2.06543	0.218047	0.424528	0.334209	4.08974	2.81586	3.05001	4.07916	1.09581	1.31112	1.95945	0.754566	1.37811	0.719843	2.71776	5.23379	1.1847	3.83882	2.03563	2.18329	3.92035	0.899109	0.974405	1.00384	3.57614	0.605919	0.768663	1.2946	2.3352	0.481668
BraA01g006640.3C.gene	1.00763	4.38567	2.06413	1.23655	2.98669	3.41915	3.89287	5.29051	3.49777	3.90929	3.04965	0.815782	2.91309	2.48787	3.11329	4.54509	2.79791	4.62854	4.66218	5.06901	1.25829	0.946796	0.862439	1.43253	1.46595	1.61847	1.4411	2.49364	2.60019	2.88924	1.54953	3.31251	3.09761	1.95892	0.707219	1.31768
BraA01g006680.3C.gene	6.26498	9.8888	4.52469	3.25539	16.7917	20.1996	15.4405	18.9668	20.4926	17.1699	5.57559	4.84699	5.38772	5.29383	14.5581	10.2015	9.36189	6.22176	9.47279	11.5363	18.2694	24.1307	7.91511	24.3757	22.5749	28.1253	28.8235	24.8141	28.2206	27.4674	6.25237	14.2953	12.0218	8.71567	8.48753	9.76086
BraA01g006690.3C.gene	32.3567	12.6335	48.9282	56.3869	20.7686	17.7595	17.0552	9.05243	13.1605	8.98191	46.9942	40.7104	41.0554	48.312	27.8357	23.4974	25.1038	15.9145	17.6888	18.5493	28.6465	27.0421	22.1034	29.1145	21.3653	19.2184	20.8618	17.0826	16.519	15.3156	49.0893	12.1923	20.43	19.9803	24.4726	18.2652
BraA01g006720.3C.gene	0.459498	1.27451	0.788388	0.718942	0.80836	1.07657	0.947689	0.723027	1.04587	1.5186	0.678501	0.40398	1.44508	0.568692	0.676547	0.983994	1.16913	2.26	1.16228	1.53796	0.238674	0.452564	0.612015	0.537924	0.455273	0.358786	0.504348	0.339475	0.483986	0.36611	0.869746	1.00482	0.44861	0.288103	0.313916	0.366854
BraA01g006730.3C.gene	43.3459	40.1046	51.1582	42.2418	53.2901	42.9051	46.7251	34.8648	31.5996	32.056	65.8495	40.6128	68.5831	62.901	54.0101	63.5322	55.9815	53.3793	60.6767	58.4363	37.4775	33.0642	41.3164	37.6029	41.1857	33.6169	33.0437	21.4349	21.3037	22.9696	43.3591	41.4163	36.7027	38.7235	33.728	40.1439
BraA01g006750.3C.gene	1.16254	6.32552	2.35142	2.57903	6.43529	6.06492	7.45812	11.996	10.3077	10.8348	1.29476	1.12834	1.40615	1.55448	2.40681	1.88604	1.72137	4.40191	2.66703	2.61533	1.93595	3.27677	4.43668	3.12222	2.50097	4.30677	4.94571	8.84572	10.5515	8.14133	3.40754	4.64259	6.85489	2.55653	1.45932	2.5763
BraA01g006770.3C.gene	0.926529	1.01304	0.88658	1.16308	0.855197	0.419563	0.16083	0.993564	1.01462	1.10154	0.197493	1.15786	0.144344	0.520923	0.207686	0.129341	0.240215	0.443423	0.322804	0.205916	1.70981	1.63962	0.4686	2.07452	0.91157	0.580275	1.11574	0.515131	0.39104	0.370497	0.943414	0.449572	0.477916	0.667892	1.00988	0.723482
BraA01g006780.3C.gene	25.7866	37.7072	15.9103	13.8121	22.5388	18.1432	17.9394	25.5169	25.2444	23.3835	14.1269	24.5898	14.9626	11.2598	18.9479	19.7957	22.4035	27.1099	22.394	18.6026	10.1833	9.90088	35.8874	12.3634	11.6605	7.36694	9.01761	17.9641	17.434	15.0213	13.4556	42.5932	36.1287	33.3597	30.58	29.5639
BraA01g006790.3C.gene	3.48199	6.37537	2.75578	6.09051	2.96019	2.48839	4.06445	5.6215	4.33218	6.18246	4.05348	3.7033	2.40148	3.23255	2.32216	2.13379	3.20814	3.36722	3.47502	2.5628	6.52775	10.6437	3.19486	7.53142	4.39767	4.77595	7.82952	6.79868	5.70392	7.44311	4.38686	6.87425	3.91594	3.82118	3.47399	2.95339
BraA01g006800.3C.gene	123.176	78.4326	140.333	138.529	110.503	100.736	95.3417	104	135.11	126.274	93.8849	99.9182	89.5119	93.165	72.0833	70.8484	62.2876	116.034	70.6003	75.699	132.929	180.48	108.654	197.057	179.634	322.336	263.196	432.327	437.952	408.162	153.685	120.011	151.763	94.191	93.6538	97.9549
BraA01g006810.3C.gene	58.9316	80.8763	45.7237	42.5969	56.8601	45.077	48.7319	77.6092	66.4762	67.5604	30.9948	55.4978	30.5593	23.1426	43.1618	49.6473	40.1289	42.9463	44.6495	44.8582	38.4601	22.3576	70.4371	27.3364	41.0404	27.8694	37.3534	44.6625	45.3211	39.2511	40.2376	83.4826	77.6427	83.1238	68.6302	77.9119
BraA01g006830.3C.gene	1.88661	4.04033	5.81067	6.20711	6.718	5.63645	7.54753	8.78257	7.08277	6.32304	4.39302	2.67639	2.82971	4.27113	4.62898	4.03135	3.82581	5.22949	4.6122	3.39516	5.56258	4.92071	1.75181	8.57644	5.30338	6.70639	5.3256	5.71147	4.71691	5.27989	9.63129	3.08547	2.19428	1.6602	0.853513	1.63102
BraA01g006840.3C.gene	51.4613	71.5596	75.7585	69.7043	54.9917	54.897	50.3589	80.3394	65.9372	74.1283	76.6129	54.4751	70.6849	70.8359	76.5365	90.3736	92.7987	74.3491	80.6072	87.7274	75.6574	61.918	55.2314	65.1189	53.3305	41.8456	48.9571	49.6034	50.3981	53.9474	66.5615	72.8568	62.8512	67.8594	65.9879	72.3712
BraA01g006860.3C.gene	1.65159	3.1189	5.66099	6.50986	8.47831	7.87774	9.16876	10.5579	8.98701	9.82847	8.26425	1.70004	8.16574	8.5807	8.40028	9.67502	9.83949	13.8252	11.6948	12.2815	9.77505	9.55115	2.00967	10.5228	8.9179	7.87794	7.50617	9.63355	10.4631	10.2489	6.32824	2.57306	2.22253	1.62892	1.31997	1.47848
BraA01g006880.3C.gene	1.03371	4.63136	2.31772	3.37606	3.11079	3.76798	2.9717	3.74978	3.89423	3.10755	0.702594	0.667251	1.16405	0.487057	1.76085	2.20966	1.58371	4.41153	2.33389	2.21285	2.30202	3.47376	0.898427	3.81223	1.59113	1.441	2.10995	5.39332	4.63601	6.60557	2.42374	2.96306	2.40294	3.07725	0.572432	2.02837
BraA01g006900.3C.gene	1.79804	0.199799	3.15437	3.34235	0.530792	0.58027	0.182573	0.310657	0.286803	0.322425	0.610171	4.46901	0.471819	1.65642	0.863655	0.279758	0.214403	0.199642	0.416748	0.368863	12.0302	19.6745	0.560764	14.1466	5.94792	7.40619	4.85529	2.26871	1.1979	2.71907	3.6295	0.325628	0.50464	0.186933	0.733251	0.309851
BraA01g006910.3C.gene	11.1023	8.4954	9.95527	10.6763	7.12558	6.04392	7.01738	8.20419	6.29646	7.68906	13.8979	10.7076	13.3271	11.1937	11.5163	11.7753	13.3115	6.18405	10.1713	11.5907	8.30885	7.69476	10.5553	8.04349	9.31584	9.10264	9.05213	7.45385	6.98381	8.8202	9.55034	9.5777	9.88769	10.3439	11.5049	10.2636
BraA01g006920.3C.gene	0.353747	0.764562	0.122069	0.249503	0.347487	0.060619	0.127402	0.238295	0.336908	0.322242	0.202872	0.369026	0.572492	0.347727	0.172605	0.212987	0.727875	0.89282	0.651616	0.610932	0.435202	0.355987	0.63948	0.503928	0.192913	0.102162	0.252006	0.353838	0.439625	0.339635	0.263427	0.57519	0.72934	0.376641	0.412451	0.658018
BraA01g006990.3C.gene	6.74217	6.76782	6.42562	6.80662	5.03848	7.32832	5.837	5.68917	5.78363	5.06402	7.10993	5.34397	5.7561	5.95829	4.97524	3.62217	3.99937	4.25975	4.66468	6.66815	6.81261	11.7682	5.94661	7.84255	9.022	12.3656	9.49287	13.8873	12.5258	6.59309	7.01899	4.9947	6.29188	5.12474	5.83523	3.79562
BraA01g007000.3C.gene	19.533	25.4691	19.974	22.3747	18.7814	21.4994	18.9049	18.8835	21.0766	20.2224	11.6686	19.2043	10.023	8.69529	7.57659	7.96828	6.44508	13.2635	8.92972	8.71832	6.98899	14.131	17.7366	11.0414	12.244	16.9513	15.2215	19.8502	20.3117	16.6161	21.6651	17.0882	19.0852	16.5286	17.801	17.5129
BraA01g007030.3C.gene	0.25904	1.33849	1.38961	0.983262	1.04274	1.47885	1.69908	2.57921	2.27639	2.05295	1.11927	0.394204	0.853186	0.839068	1.06911	1.47083	1.53989	1.65285	1.67075	2.03397	1.39539	0.796614	0.356391	1.61092	1.07523	0.758064	1.01279	1.0589	1.30998	1.05727	0.989884	0.628181	0.882056	0.317342	0.184103	0.396221
BraA01g007040.3C.gene	8.71013	23.8789	10.9971	13.6781	24.3771	19.2946	27.6206	33.1658	28.4975	27.635	6.38519	7.16499	7.32389	6.80908	9.63189	14.5957	11.322	18.9053	16.9751	17.0106	12.6327	11.1115	9.55181	14.1617	14.2964	11.6055	14.1908	19.063	21.4633	18.4095	12.4086	23.6989	17.0294	17.4602	9.66041	15.8894
BraA01g007070.3C.gene	137.457	142.324	145.619	150.634	274.714	281.284	295.555	188.523	225.066	234.709	220.848	149.583	236.298	203.39	273.016	284.61	250.122	359.315	334.084	317.055	108.038	130.569	184.934	134.181	126.028	142.697	126.129	235.329	295.774	260.829	175.526	115.919	126.077	142.931	144.96	164.853
BraA01g007110.3C.gene	55.575	85.0468	42.5236	38.9014	57.294	59.0174	55.4477	64.5501	55.8907	48.4608	28.5344	46.6005	28.4932	22.7079	21.2008	26.6346	21.1609	72.2395	38.672	40.1888	18.0954	38.4567	47.6034	25.6756	38.8013	64.9356	45.8075	72.8735	73.604	58.185	41.4638	59.3865	58.4143	41.8252	43.4116	53.5126
BraA01g007130.3C.gene	0.029621	0.979246	0.953743	1.17715	1.07583	0.84382	1.56573	2.31698	2.07867	1.90222	0.922522	0.336945	0.867798	0.775626	1.26638	1.44081	1.62273	1.24602	1.40096	1.08139	0.928544	0.868604	0.275768	1.21654	0.909596	0.543766	0.983371	1.02112	1.02453	1.17303	1.03532	0.7261	0.534542	0.405097	0.151811	0.419357
BraA01g007140.3C.gene	9.4857	32.4655	13.4818	18.1853	32.1554	27.0097	37.7712	45.1379	40.2847	41.066	8.47537	9.13685	8.38138	5.39369	13.6451	21.5381	13.0615	22.634	20.1221	19.8357	17.959	15.2007	13.3386	18.8431	19.0101	15.8621	19.8711	26.8226	26.2317	20.9752	16.452	24.506	20.9533	17.8128	10.4128	17.1439
BraA01g007160.3C.gene	2.0472	10.4565	1.26631	1.2895	7.01166	6.3897	6.16219	6.00861	6.32589	4.93725	6.26591	1.50843	4.86524	2.92016	9.56534	6.22453	5.17922	10.0294	9.41426	4.60877	0.404193	0.335746	2.44919	0.699553	1.18085	4.71183	1.60419	3.87874	3.50756	7.53834	1.37152	6.14262	6.26252	3.69894	2.99555	1.84613
BraA01g007170.3C.gene	0.43327	3.16292	18.1373	15.3061	39.9801	81.3616	125.338	7.40627	19.0748	15.0838	148.594	1.15577	181.299	72.6379	237.413	89.8395	91.8823	115.362	269.229	248.599	15.161	52.9604	1.51991	47.2389	32.9525	130.336	26.815	10.522	10.4102	13.4333	9.4625	3.84043	8.38794	1.27285	1.52154	5.19668
BraA01g007180.3C.gene	6.45966	21.9547	163.924	77.6529	728.115	703.931	826.003	164.07	130.875	124.014	1407.57	6.51858	1132.53	1563.95	2188.63	1517.26	2022.81	1606.57	1478.13	2189.67	397.458	296.34	34.2432	402.249	655.395	1232.89	608.136	315.518	323.349	424.418	192.681	14.0631	9.62333	24.4714	22.8337	6.45939
BraA01g007220.3C.gene	12.1762	10.8659	10.5192	10.8471	8.7478	7.06823	8.16878	6.53518	6.4094	6.30323	16.3335	11.5564	15.2107	13.1838	9.17784	7.55923	10.3287	9.27327	8.51933	8.46724	9.49924	14.1196	12.9451	11.5288	8.29641	10.678	12.2916	12.1146	10.2693	12.603	10.8387	14.6311	15.0991	9.12595	8.7165	9.56897
BraA01g007240.3C.gene	288.646	106.296	290.236	205.879	70.5926	75.247	29.4646	25.8261	38.7076	24.4249	143.976	234.359	155.374	179.9	196.605	151.192	141.678	34.0247	116.442	74.7041	204.117	170.789	194.759	236.338	229.603	65.6638	182.348	17.3157	10.2424	15.3839	209.988	157.381	143.145	217.345	171.001	158.131
BraA01g007270.3C.gene	1.09442	3.69464	1.45456	1.08074	2.09212	3.03178	2.06158	3.47462	2.91794	2.16357	2.28577	0.963198	1.68744	2.17834	2.32744	1.91566	1.13208	6.1165	3.47988	2.91989	0.733388	0.818902	1.74976	1.05914	0.576623	0.964553	0.979196	3.41267	2.44156	1.89609	1.51364	2.52613	2.26772	1.08272	2.26771	1.37641
BraA01g007290.3C.gene	1.68047	8.2997	3.10145	41.6346	2.52528	73.601	1.43817	4.95715	0.275344	9.52565	39.6113	7.92384	10.6449	8.44882	1.49035	2.21321	1.95177	8.865	19.8619	21.5499	33.5982	80.0261	34.2418	26.027	16.9389	0.980481	29.42	29.2386	7.51503	32.9819	62.735	14.6287	0.613092	24.0522	1.29361	1.57891
BraA01g007300.3C.gene	6.46577	12.2457	3.82668	2.90429	6.76557	11.4985	7.44079	8.21652	11.2493	8.88118	2.13865	0.770742	4.82899	1.0132	18.24	8.58173	14.7272	17.1179	6.10523	6.97899	1.71473	1.79613	13.2675	2.42766	8.63107	5.41483	15.7956	9.4663	10.811	10.8009	3.83275	18.2351	18.4575	14.3565	11.1627	4.89415
BraA01g007310.3C.gene	37.0177	85.2416	29.5208	22.026	55.9467	57.508	62.0537	57.552	59.7639	48.6577	12.722	26.0637	14.4733	14.9223	21.2334	17.9822	23.3304	26.2834	20.709	22.2559	15.3227	22.729	39.7601	13.0672	24.3601	24.2564	24.0523	30.8977	34.9231	30.1957	50.6365	53.1515	54.9571	46.6261	44.3733	48.8719
BraA01g007370.3C.gene	4.07372	4.30955	8.46263	9.71614	8.55428	9.32435	6.85224	5.70653	6.1651	5.17095	11.3468	4.64255	10.0732	11.3375	8.58674	6.9402	7.46206	8.84739	6.87481	8.62342	8.59811	13.9091	4.47299	9.65105	11.8856	17.6868	12.1617	9.967	9.38624	8.54156	8.85862	4.66458	4.80835	2.62641	2.9926	3.14913
BraA01g007380.3C.gene	4.95512	4.62592	7.14838	9.30282	6.12658	3.55624	4.08194	1.68323	1.2906	1.83813	7.80449	4.61609	6.89136	7.59902	5.91807	6.74439	6.91934	6.19595	7.97576	8.44118	2.66767	3.9608	4.90087	3.83271	4.40499	4.85201	3.82438	1.61189	2.09495	2.10874	8.10378	4.56786	4.01813	4.84935	4.85977	5.53856
BraA01g007390.3C.gene	16.2162	10.4166	27.2279	24.4677	20.8339	11.5866	17.6631	10.8191	11.5547	13.4711	17.0851	19.8105	15.4803	19.4669	12.6249	12.1436	11.997	14.7314	16.459	14.7709	21.2142	27.9435	15.5774	25.3866	26.7647	34.5658	28.4739	16.1691	16.8453	18.2514	22.4295	13.7237	12.8818	13.68	12.4484	14.9094
BraA01g007400.3C.gene	4.28479	1.87485	2.12647	0.849469	3.77876	3.48189	2.47662	0.522673	1.63021	1.99051	0.442293	3.09823	0.346731	0.098583	1.24356	0.150577	0.73651	0.165413	0.180586	0.404256	0.973002	0.84243	3.70898	0.88364	2.93925	3.9442	1.35406	2.29273	1.72531	2.76762	2.91456	2.50059	4.38903	3.05371	4.89706	3.16732
BraA01g007420.3C.gene	5.73354	13.0272	7.1883	5.89659	12.7468	15.8785	21.4611	26.5305	15.4155	34.8938	0.682271	4.39541	0.449771	0.683336	0.387687	0.648726	0.59354	3.42007	1.42182	1.47937	2.26983	0.722947	11.0011	1.73282	1.62614	6.50621	2.65363	32.8189	31.6901	19.1854	16.5941	11.2576	8.59762	8.24653	7.48836	8.0198
BraA01g007430.3C.gene	1.10723	16.9556	2.28476	2.09978	2.11295	2.14771	3.56416	7.0436	1.83338	5.83779	0.093847	1.04129	0.206269	0	0.446134	0.447438	0	1.20343	1.04429	0.183544	0.372908	0.951339	1.08323	0.611918	0.433223	0.342925	0.058013	11.4636	6.03609	3.96878	2.44437	5.25874	5.68052	1.0965	0.5246	2.91992
BraA01g007440.3C.gene	82.3565	44.5434	301.044	291.444	450.679	515.542	477.817	58.195	85.4407	103.296	40.7467	94.575	40.7802	37.662	40.119	26.7898	33.2599	17.453	34.9016	27.9872	42.2362	124.932	71.5745	120.839	134.961	419.222	164.177	85.1763	82.1877	45.9319	386.005	57.4707	54.3544	51.1452	74.6764	54.2858
BraA01g007470.3C.gene	5.48414	5.87095	4.37589	2.82859	10.7805	5.26961	8.80845	4.84655	4.11408	4.14119	0.546967	4.31543	0.794459	1.45117	2.147	3.34058	1.56353	3.36498	3.42449	3.26908	5.19855	4.24173	11.1024	3.82313	9.87003	3.47999	5.5754	4.30442	3.397	5.82975	3.89028	9.5044	7.75071	11.0422	8.12334	13.1098
BraA01g007480.3C.gene	63.359	26.6083	57.1677	65.1299	41.1978	31.9289	33.9593	22.5389	24.4743	24.9283	4.67544	72.8791	8.48399	9.49856	11.3503	9.59207	9.46576	6.97161	10.4819	11.5333	225.69	166.625	69.3126	147.433	182.013	97.2157	137.244	49.9172	46.1351	49.9683	58.6916	36.6907	45.5827	49.5651	66.5021	67.4332
BraA01g007490.3C.gene	13.4146	15.9377	15.3276	13.0231	19.2152	22.109	20.8559	16.8878	16.7204	17.7077	19.9413	15.569	13.9789	16.975	10.9668	11.5458	12.0707	20.423	13.2954	13.5236	11.5173	16.0654	13.9967	11.0689	16.2711	20.1862	17.9204	34.7805	32.0178	31.5764	15.8111	12.8314	14.9262	10.327	11.1213	12.4125
BraA01g007510.3C.gene	251.972	207.79	275.601	323.974	243.265	257.847	262.344	265.862	256.333	262.632	225.262	298.029	201.854	226.62	181.787	168.14	184.469	219.418	173.725	206.951	381.866	614.027	233.072	551.491	293.154	298.399	329.272	368.288	374.368	317.932	271.762	228.871	245.646	230.367	237.556	259.641
BraA01g007520.3C.gene	0.397061	6.32309	0.133819	0	0.087413	0.29561	0.600666	5.24613	6.32588	4.30125	0.258941	0.483769	0.340484	0	3.32433	0.588728	2.01467	11.5669	1.87406	2.70724	0.688043	0.393415	1.73985	0.576205	0.831651	0.456646	1.32726	2.62623	4.0719	1.47075	0	7.40466	6.31136	1.25751	3.68153	1.23696
BraA01g007530.3C.gene	0	0	0.807264	7.10649	0	0.75975	0	0	0	0	0.183994	0.034744	0	0	0	0	0.10683	0	0	0	7.14064	9.31265	0	49.7043	4.76903	16.8368	2.56762	0.855121	0.400858	0.26409	22.8	0	0	0	0	0
BraA01g007560.3C.gene	1.02483	2.52465	3.04566	2.76281	4.27192	4.4877	4.85632	4.43167	3.6729	3.74931	2.01085	1.2842	1.35461	2.22629	1.90936	2.17307	2.12672	2.39525	2.87575	2.68138	1.96575	1.96599	0.841508	2.14435	2.41486	2.24866	2.72504	2.86201	3.423	2.91599	3.08714	2.26438	1.7915	1.3401	0.562829	1.16554
BraA01g007570.3C.gene	0.24316	1.61847	0.047623	0.050135	0.254849	0.342848	0.687971	0.940975	0.911929	0.633757	0.137871	0.085655	0.308041	0.162369	0.254624	0.486046	0.491091	1.39838	1.16722	1.27057	0	0	0.550722	0	0.094452	0.237304	0.116313	0.480318	0.678181	0.615373	0.138485	1.26634	1.06812	0.575033	0.165299	0.453307
BraA01g007590.3C.gene	0.959969	0.401774	0.580122	0.349253	0.537835	0.169078	0.81227	0.528967	0.964374	0.659938	1.23309	1.24035	1.0609	0.319071	1.72371	2.78571	4.30134	1.16925	1.49073	1.97379	0.101421	0.049488	2.95709	0.220355	0.250667	0.130892	0.28421	0.226069	0.383612	0.303375	0.231055	1.25312	0.939291	3.17417	3.93234	1.79842
BraA01g007610.3C.gene	2.74784	1.73789	4.53067	5.55142	2.84054	3.3826	2.50603	2.37252	2.24942	2.23171	5.58217	3.89918	4.38046	5.88332	3.72876	4.24984	2.99414	2.58442	3.56867	4.32498	9.15394	10.951	2.30059	9.39985	6.6364	6.41201	7.03134	4.13872	4.05244	3.30837	5.81951	2.07244	2.18795	1.52028	2.26369	1.97208
BraA01g007640.3C.gene	12.8788	14.3514	18.9147	18.0096	46.2858	47.836	55.6184	30.731	33.1122	33.0826	20.4051	13.9356	19.0955	17.4233	18.9336	17.7608	18.704	32.7341	18.8649	22.4568	10.8858	4.32303	13.0277	9.22457	15.3493	24.3181	17.694	43.8392	46.4261	35.0817	29.9769	13.0201	14.5404	9.52314	12.2617	13.0144
BraA01g007720.3C.gene	35.8499	34.2624	28.7882	36.0765	39.8607	45.7225	45.1906	42.1178	45.519	42.43	8.32142	40.7481	8.68079	9.13532	6.38771	6.23025	6.4261	12.8865	6.71117	6.70692	45.7179	59.9728	35.3525	54.1876	41.0993	33.4449	37.763	57.8339	51.8607	42.4801	38.0552	34.2847	38.0024	28.4763	30.1703	31.788
BraA01g007770.3C.gene	0.113707	1.04078	0.185349	0.009212	0.15348	0.127772	0.80073	0.724986	0.59659	0.512092	0.128398	0.021574	2.69187	0.021282	0.07033	0.214488	0.150228	1.29753	0.762778	0.701652	0.011477	0.025483	0.179	0.01247	0.057646	0.071234	0.066988	0.199181	0.082178	0.184873	0.037093	0.85821	0.851167	0.252486	0.210322	0.154612
BraA01g007840.3C.gene	8.01397	23.8457	10.1125	9.8308	14.0038	17.1409	23.4799	30.3902	27.4031	21.7789	9.95775	7.8824	11.2343	13.2869	19.6591	15.9259	19.5269	42.1555	19.6924	27.4781	9.02364	5.20941	13.7334	8.72102	9.02978	10.6456	9.49601	27.1046	29.176	30.6911	8.0988	22.2371	21.0513	15.3894	11.8203	14.1372
BraA01g007850.3C.gene	3.25744	5.61471	7.01564	7.2302	6.0922	7.00897	7.13652	8.55093	6.36819	8.50592	5.25916	3.77497	5.12129	4.68124	4.00405	5.34477	4.64763	6.07051	5.16465	4.24896	7.97257	8.92138	3.32229	8.07233	9.05792	12.0121	10.0278	8.36108	9.25465	8.47001	6.16772	4.22154	4.43854	2.8351	3.34483	2.50868
BraA01g007860.3C.gene	4.63192	5.33616	8.03628	11.2256	8.58766	8.20045	7.66263	8.51298	7.51674	6.5201	7.89522	5.26983	8.32019	7.18186	9.97934	10.2037	6.08493	15.7921	8.26931	7.55588	18.23	21.2385	3.06287	20.1798	12.0032	14.4141	14.0821	11.5404	10.932	12.6292	10.3522	4.62009	2.73149	2.42572	5.14692	3.44234
BraA01g007870.3C.gene	1.94566	2.08727	7.34534	11.1163	7.56773	5.0277	5.79645	4.47432	3.42231	3.98562	28.268	2.59668	24.9346	24.9988	26.1209	29.3228	25.9482	19.7984	23.5338	24.5007	13.997	19.9493	2.11898	16.2801	18.0146	16.3039	12.4414	4.53908	3.75432	4.2859	8.03327	1.74135	1.9565	1.49619	2.13598	2.42421
BraA01g007890.3C.gene	0.865132	0.52536	2.54371	3.23919	1.86296	2.43656	1.23289	1.6364	1.17344	1.4112	2.04786	1.85622	2.622	4.20126	1.47567	2.16979	1.17153	1.48569	1.59943	1.60547	4.67425	6.60325	0.904041	4.85515	4.4881	5.06561	4.2397	2.49797	2.94461	1.19644	4.45489	0.739868	0.519198	0.402956	1.07702	0.388206
BraA01g007900.3C.gene	1.80493	0.773499	1.43337	1.32114	2.766	0.791643	1.69465	0.914768	0.597906	0.813862	1.56764	1.87397	1.61492	3.44958	2.16927	2.03065	2.68406	0.909361	2.12535	1.38942	2.57648	2.00114	1.67771	2.63889	5.89968	4.02606	5.4797	0.386411	0.735966	0.560594	0.824311	1.34621	1.54459	1.35716	1.46672	2.66704
BraA01g007920.3C.gene	1.8657	53.8877	8.25462	2.7705	23.0624	20.4296	28.6388	2.3776	2.49004	1.63725	1.72995	1.60751	2.09443	3.11031	2.58077	3.04338	2.51657	3.79542	3.83026	3.31841	17.4177	14.3041	2.34374	3.19521	7.11144	2.96374	3.75291	1.27132	2.23302	2.05763	25.3839	6.68918	7.47189	3.97555	5.0249	9.30091
BraA01g007960.3C.gene	4.24772	15.574	2.39448	2.03531	10.6248	11.8592	11.0793	20.6081	19.1063	15.5625	1.98417	3.09274	2.59088	1.70658	6.49291	5.56794	6.98654	11.2958	8.89819	11.7614	2.61366	1.08675	7.60624	1.52775	5.12206	4.66444	5.0653	13.7024	14.0247	11.0599	4.8052	15.6486	14.7872	12.9982	9.0173	11.8729
BraA01g008060.3C.gene	15.3598	7.11689	11.025	10.3254	4.79347	3.90255	3.29119	1.53545	0.887151	1.28445	9.39649	18.3693	10.3437	12.3588	7.3057	7.16343	9.61995	5.63735	6.58146	6.86201	12.5638	11.6437	12.7145	9.19127	10.9388	7.60551	10.7238	1.32783	1.21026	1.06741	10.024	6.71932	7.67328	10.577	14.2417	9.92402
BraA01g008100.3C.gene	2.80686	11.2348	2.83605	1.41116	2.78409	3.21292	3.62814	6.50908	6.50831	6.76535	2.98278	2.37806	3.02388	4.39891	6.61784	4.83459	3.88679	13.6649	8.6278	10.1553	2.505	1.47836	3.32487	3.15562	2.89423	1.38622	2.06772	4.45966	3.35326	2.94881	2.4794	11.5919	8.2958	5.65105	1.23249	3.10122
BraA01g008110.3C.gene	4.13159	8.66621	23.5128	23.5018	41.7981	35.6224	42.3793	26.0143	26.8248	23.5971	18.6074	6.0369	14.4756	18.0693	23.9583	15.5866	24.0811	35.2721	34.6056	33.3966	12.1497	10.5315	3.92338	9.95174	14.7794	22.3074	19.1759	9.80833	15.0463	12.01	19.3577	7.6638	7.00752	4.58637	1.99303	4.11195
BraA01g008120.3C.gene	24.5714	13.3036	42.2688	45.4937	18.9675	17.9866	20.2091	26.2989	25.6962	24.8713	45.9643	28.2104	29.2189	58.4926	37.6591	24.7559	38.2393	38.8575	33.3434	38.6452	50.1291	53.6208	17.2071	47.1005	38.428	47.013	39.1735	20.717	29.3433	22.5717	42.3498	14.2084	16.9916	11.8145	20.0468	16.4326
BraA01g008230.3C.gene	42.7101	355.955	117.748	107.023	160.228	141.435	182.065	361.006	276.424	284.784	44.5057	37.9993	46.3581	42.3088	105.229	158.248	107.287	294.627	221.476	160.378	115.26	62.9444	78.0674	122.335	88.615	61.387	83.2615	132.39	133.988	125.711	106.887	313.628	185.127	119.208	50.274	79.1821
BraA01g008240.3C.gene	1.22829	13.3269	5.37136	3.99873	7.09665	8.51593	9.89064	20.3996	18.4117	15.5915	8.31444	2.02714	7.58056	5.65782	14.4637	15.5826	13.8969	11.4337	19.3311	16.9924	4.38232	3.28366	3.37549	4.04696	3.99613	5.31	4.1119	8.23613	9.0422	11.5466	3.72713	10.141	7.70667	4.75579	2.52906	3.40582
BraA01g008250.3C.gene	6.07901	51.5089	14.2561	13.4304	30.1714	29.1985	45.9007	56.1347	49.3308	39.8111	7.51864	4.90181	6.59607	8.1162	16.0229	17.1244	15.1928	82.3685	25.0617	20.7438	19.2922	19.3016	12.3873	26.6212	18.3528	25.7792	25.7672	51.6236	45.2444	40.2377	14.6089	21.1988	21.2173	12.6052	9.70506	13.6782
BraA01g008260.3C.gene	5.64867	5.17442	7.37144	6.20628	7.15615	8.25319	8.86412	6.55066	5.14141	7.40151	11.4935	7.10733	10.1317	10.7725	7.58264	4.76927	6.10933	3.73163	6.85324	4.63072	7.07249	12.2017	6.75817	7.92438	8.67485	15.7074	8.00281	8.95399	8.07865	11.2503	7.82449	6.85151	8.2215	4.73371	7.04556	5.22724
BraA01g008280.3C.gene	3.08967	22.6121	1.34691	0.536062	7.47054	7.25159	10.1942	32.3819	31.631	24.2245	3.5016	1.61292	3.77106	1.45683	9.3734	11.0832	7.76783	21.4481	13.8345	17.7946	0.584155	0.432665	7.26087	0.676811	1.14572	3.33926	1.85987	19.3375	20.3608	15.0794	1.67833	22.2291	23.2701	11.6595	6.30562	11.7195
BraA01g008320.3C.gene	7.67658	56.3852	5.80453	2.84251	29.7642	33.9563	39.5442	79.607	80.1285	61.5464	8.10107	5.42364	5.66939	5.66741	11.4039	11.5111	13.0868	32.5369	20.0782	25.7852	2.53706	1.8791	11.9261	2.26434	2.42288	5.4475	4.13426	20.2164	25.9913	14.0034	8.48228	42.3834	44.5995	16.4863	11.4933	18.7399
BraA01g008400.3C.gene	45.6988	38.1163	122.51	121.741	120.473	149.708	107.677	62.0868	70.5323	62.7666	49.3039	43.886	46.2688	79.4236	35.8681	30.4062	24.4325	56.7785	35.8343	36.0846	74.9489	127.813	48.8462	95.1069	135.515	223.149	174.136	132.49	137.272	136.798	136.728	28.8073	39.6443	32.183	41.789	35.7962
BraA01g008430.3C.gene	1.68292	0.614503	0.507696	0.256291	1.30896	0.817974	0.794618	0.178347	0.238692	0.181378	0.975278	0.793358	0.667736	0.322644	1.01833	0.654031	0.269577	0.056994	0.483211	0.446793	0.181224	0.144611	1.45452	0.256085	0.696412	0.549451	0.411153	0.122382	0.276514	0.300609	0.801729	1.13352	0.588482	1.55835	1.24479	2.25742
BraA01g008460.3C.gene	7.34704	29.0695	4.11917	6.38968	17.8848	26.9107	19.4177	32.507	42.6169	32.1575	6.28109	6.98649	6.68799	4.40204	11.7817	6.13284	10.8077	16.9833	9.74631	11.1524	5.03887	6.51692	12.5409	11.2657	13.8703	27.2058	17.7245	40.5857	42.9374	30.3657	15.7011	30.9499	28.0091	14.9229	13.757	11.8957
BraA01g008470.3C.gene	44.8597	143.249	63.7841	50.3475	92.6655	71.653	108.447	190.787	124.099	154.928	95.1126	82.3938	97.7283	81.3834	100.235	168.263	73.5651	103.254	127.97	136.763	60.3404	30.1805	89.193	40.7094	54.1946	46.8439	67.4682	111.053	105.003	49.8632	49.1432	150.617	164.563	121.11	105.33	131.976
BraA01g008520.3C.gene	3.62046	177.892	0.823742	0.31818	10.5336	10.2988	12.4119	67.2442	46.5793	30.3465	0.303704	1.97495	2.13367	0.039532	10.0547	5.54482	1.28952	46.6861	20.164	33.9175	0.157731	0.026497	9.05987	0.284406	2.6003	0.666818	3.44699	0.770027	14.1104	17.1667	0.768736	134.723	2.02651	16.5881	2.71915	11.6775
BraA01g008530.3C.gene	16.2329	26.6614	35.3828	36.206	24.553	27.2113	24.312	35.9322	27.7493	27.9682	39.015	18.5365	28.1566	38.3111	23.8547	19.2077	25.4685	35.4639	27.795	33.4472	35.9666	56.8541	14.7148	45.0762	31.1265	40.5928	37.0449	34.8928	29.8604	30.714	34.9969	24.8079	25.7485	13.9953	12.8026	11.6891
BraA01g008540.3C.gene	3.2208	1.87399	3.3467	4.58559	5.36922	5.44906	3.37265	5.35899	4.27509	3.38892	3.73231	2.54194	4.28134	5.24321	2.52256	4.20972	2.1495	2.98074	3.65433	4.50422	3.85579	8.41215	1.72908	6.64437	6.2099	9.45693	6.77711	5.98143	6.99458	7.957	5.91927	1.64173	3.41589	1.71481	2.52881	2.52191
BraA01g008570.3C.gene	0.157922	7.10495	0.135647	0	0.165326	0.125688	0.820741	2.62193	2.88397	1.44019	0.213564	0	0.181693	0	0.593893	0.627277	0.737381	2.83302	1.44608	1.89211	0	0.051398	0.634987	0	0.117867	0.030485	0.222024	1.18313	0.526295	0.367725	0.154706	3.31695	1.69854	0.665218	0.301026	0.999063
BraA01g008580.3C.gene	0.443634	12.649	0.5656	0.556498	1.16097	1.09007	1.37545	6.28636	5.54465	3.6427	0.916069	0.350912	1.12611	0.849175	2.65028	3.36381	3.47779	14.4352	6.96421	9.05551	0.35224	0.238141	0.933209	0.374214	0.57743	0.462326	0.770468	2.27091	2.39171	2.40329	0.627006	6.32639	4.51249	1.54343	1.01965	1.30323
BraA01g008590.3C.gene	6.98898	0	14.285	56.341	2.06431	2.06098	0.680456	0.066814	0.184387	0.599688	3.0837	6.30388	2.34258	12.1618	0.5657	0.130598	0.341544	0.861535	0.326775	0.077497	38.5078	50.5227	1.18701	84.7886	6.70272	0.646886	18.198	0.12757	0.304721	0	16.071	0.045519	0.167646	0.210298	1.17711	0.960682
BraA01g008620.3C.gene	1.01582	0.140579	1.74467	1.63871	0.672649	1.05962	0.320488	0.15306	0.161289	0.128809	0.767623	0.861652	0.630115	1.04977	0.280443	0.230215	0	0.177605	0.201941	0.116508	0.780769	1.16869	0.536887	1.00737	0.635087	0.348278	0.615349	0.162574	0.065596	0.546307	1.69072	0.080053	0.21157	0.073581	0.175197	0.089548
BraA01g008630.3C.gene	5.55294	3.78488	13.9337	16.2452	7.66253	8.61711	6.52703	4.39174	4.58381	3.84607	4.52145	6.98821	3.12106	6.08083	2.79147	2.03108	1.47488	6.29178	1.96986	2.39974	6.56212	12.628	3.81323	10.9268	11.2356	15.5927	12.3131	9.45227	9.75358	7.3322	16.2793	1.44689	3.67487	2.60573	4.0122	1.95433
BraA01g008730.3C.gene	34.3852	43.1316	12.1907	7.91903	61.501	38.5223	50.8735	32.1386	44.2183	53.7639	28.8449	25.0273	41.3655	23.3386	76.8387	108.862	108.218	26.1743	103.079	113.889	11.4789	5.42413	70.5256	7.81728	11.533	9.70561	9.94406	30.3116	35.967	40.135	12.036	60.2729	59.4899	75.5716	52.304	80.4359
BraA01g008740.3C.gene	33.8228	40.3356	47.5189	46.3319	47.6865	55.0171	54.6667	52.9836	64.6846	54.5435	40.966	31.9805	36.4399	40.2156	31.3439	29.0632	36.8891	46.9466	31.6027	37.6611	46.6976	54.9837	30.197	59.3335	50.8758	61.9845	55.52	85.516	90.721	76.2448	47.5783	41.3328	44.0852	29.6787	29.9043	33.262
BraA01g008750.3C.gene	4.59409	12.303	5.98399	5.62189	12.9109	14.5857	15.4966	13.8891	12.8764	12.7185	6.8891	5.15091	5.84858	5.76789	5.53384	5.95048	5.85938	7.93666	7.17333	8.53962	4.89716	9.33273	5.4163	7.59178	10.4831	17.7534	12.2044	20.2718	20.1112	20.7722	7.35693	6.54827	9.04958	4.43095	4.4191	5.52045
BraA01g008760.3C.gene	1362.29	1278.39	575.951	632.005	574.905	601.109	633.615	623.152	792.722	801.906	1123.81	1315.3	1113.75	1083.1	1241.22	1343.63	1228.92	940.364	1243.43	1100.4	346.235	202.288	1536.32	241.072	258.111	224.819	265.648	309.197	335.015	295.844	534.805	1225.01	1275.23	1832.91	1681.38	1436.07
BraA01g008770.3C.gene	60.4812	69.8146	69.9042	68.6345	44.7006	41.8959	41.9217	43.4485	34.1421	39.2086	53.32	55.1252	63.4886	41.9566	91.8026	111.005	91.2257	60.9357	70.5695	64.5532	68.815	41.289	54.1654	54.525	58.0339	25.6808	45.5937	31.6032	24.7307	26.8361	67.816	58.7874	49.7773	52.402	69.8816	53.6546
BraA01g008780.3C.gene	0.024371	1.14807	0.635065	1.45085	3.17471	2.87352	4.58767	1.63144	1.1599	1.43254	0.927836	0.186927	0.79266	0.135083	0.321047	0.296549	0.028312	1.56993	1.10784	1.22674	0.465317	0.862387	0.712489	0.641879	1.25035	2.30089	0.801879	2.68119	1.82329	4.14865	0.991506	0.253765	0.490603	0.167803	0.151664	0.128843
BraA01g008810.3C.gene	1.16586	2.56413	1.20442	0.318677	0.600196	1.26834	1.15766	1.21697	0.631599	0.397761	3.0953	0.450006	2.31613	1.90585	4.86561	2.88217	4.0998	8.51312	4.23375	4.41926	0.477202	0.078001	0.654162	0.277055	0.43663	0.255956	0.318618	1.89974	1.70309	1.42376	0.925999	3.1101	2.18717	1.9986	0.870763	1.84027
BraA01g008840.3C.gene	2.24671	2.87437	1.08095	0.676651	1.64442	3.38015	4.65927	4.60755	5.2731	4.45132	2.02494	1.99193	2.84102	1.60967	4.29106	6.11944	6.94483	10.603	4.02601	5.39252	5.81114	1.81002	2.88418	2.57634	1.72671	1.22012	1.93048	4.42673	5.15017	4.7436	2.05261	3.08284	3.89787	1.92057	3.54828	3.6014
BraA01g008860.3C.gene	105.707	118.199	52.6067	35.6375	24.738	16.9925	18.4615	29.5122	34.912	26.2761	92.4072	86.2053	96.9825	71.2917	129.827	155.872	131.135	56.5865	124.408	115.985	52.0794	19.2699	117.288	31.0865	35.6824	12.1376	41.5174	10.0413	11.3358	10.0042	38.3866	126.085	112.674	143.391	131.455	142.666
BraA01g008870.3C.gene	0	0	0	0	0	0	0	1.45523	1.34347	0.997355	0	0	0	0	0	0	0	1.92373	0	0	0	0	0.869947	0	0	0	0	0	0	0	0	0	0	0	0	0.722583
BraA01g008980.3C.gene	7.38114	20.4227	23.7628	21.793	22.5135	32.8522	37.1202	39.3148	40.7368	46.0538	17.1737	7.51336	16.4672	17.8521	22.3968	23.1383	22.2485	27.5534	24.4024	24.5584	20.963	15.9869	7.54774	26.1547	18.8857	19.9176	25.3747	31.2636	31.3768	38.0109	24.7679	13.4108	11.2214	7.00689	3.91948	6.11454
BraA01g008990.3C.gene	1.29821	3.10075	0.394335	0.564957	1.73402	2.26953	2.55106	2.53567	3.99074	3.32526	1.47994	0.770484	0.570609	0.551489	2.80829	2.13597	2.70975	4.82815	3.56017	2.8675	0.2295	0.148279	2.17668	0.06865	0.797887	0.852603	1.09953	3.34358	2.69382	4.62517	1.14621	4.29617	4.06769	2.48007	2.33632	1.54442
BraA01g009000.3C.gene	11.1352	1.67003	12.6756	27.7628	5.77386	3.63191	5.75266	0.609715	1.30199	1.19565	12.4113	15.1927	11.0615	18.5416	3.6065	3.96442	4.46614	2.71099	2.74439	2.64901	18.5024	40.773	7.00454	19.9122	11.2307	6.79526	10.2928	1.21564	2.17333	1.73969	18.9771	2.66195	3.58602	4.07193	4.73199	5.05489
BraA01g009050.3C.gene	0.203979	7.50244	0.257736	0.038949	0.426692	0.369629	0.846426	4.17004	2.57173	2.04935	0.090487	0.069296	0.15867	0.087025	0.370821	1.31459	0.41154	10.5609	2.3713	2.54813	0	0.036149	0.316063	0	0.104819	0.202563	0.083769	0.432202	0.703282	0.589484	0.248702	3.42699	3.19067	0.670108	0.138065	0.250379
BraA01g009100.3C.gene	6.88346	4.91818	43.5895	27.186	22.3245	22.1019	20.1727	12.7664	11.3346	15.5445	11.2919	4.89783	8.81253	12.8724	6.49692	6.61443	6.61636	5.56008	6.70401	5.94458	8.92769	11.1046	4.86757	11.5745	8.82597	6.98499	8.86164	7.73373	7.8487	6.74072	34.2272	4.83709	6.80776	5.00866	2.35968	4.06716
BraA01g009120.3C.gene	3.77729	26.4318	7.82015	3.86163	7.71723	8.75602	10.9555	6.22738	3.34308	4.39768	1.2751	3.31917	3.73127	1.51928	2.04489	2.14986	1.04658	3.77705	2.26933	1.57554	1.21634	1.846	3.24825	1.03341	6.57785	2.04239	2.21629	1.00128	1.8511	1.55927	7.48182	4.68152	9.40981	2.70688	1.56217	4.1406
BraA01g009130.3C.gene	14.2975	29.3584	30.8659	18.4463	15.4509	19.1438	9.45754	6.79661	5.37394	6.74743	5.00302	9.06888	5.13537	6.70084	5.89455	3.63802	2.93653	8.63142	7.46913	3.3764	4.59747	9.16732	11.3448	5.42383	10.8411	4.31224	10.4309	0.32203	0.435416	0.687052	19.856	12.2012	17.7942	15.7645	7.99282	13.4453
BraA01g009150.3C.gene	43.1369	210.717	133.591	114.586	190.689	208.284	241.538	315.528	268.051	289.223	60.2665	49.667	58.1141	55.5553	107.293	129.462	110.164	185.881	152.523	128.355	163.917	112.331	61.1393	177.911	127.111	122.016	154.387	184.34	203.847	200.131	119.695	173.397	123.574	105.266	57.1382	84.2609
BraA01g009160.3C.gene	52.0186	29.5775	47.9871	56.2734	33.9454	34.9522	30.8833	26.704	28.1964	29.1423	23.9864	50.9432	26.5237	33.7746	23.4412	19.3854	20.5506	22.8293	19.9048	20.2079	67.399	83.9228	42.4209	70.5135	55.7703	52.7791	49.4308	36.7375	33.3431	33.5493	50.9214	34.7681	36.6663	35.9268	38.7695	38.2271
BraA01g009170.3C.gene	6.25044	9.54301	5.31346	4.78179	6.29754	4.43555	5.06931	4.86032	5.98213	3.88511	7.53103	5.43186	7.04017	7.45489	7.25514	7.51659	5.93959	8.80016	9.26432	6.83575	3.27067	3.41624	4.98834	2.59929	3.93117	4.37705	3.97632	4.81585	3.69549	3.61187	5.01844	8.04186	6.93009	6.05284	3.95346	5.21283
BraA01g009180.3C.gene	0.061266	0.02331	4.01799	5.62313	0.616938	0.629278	0.620459	0.552754	0.073635	0.200528	0.311728	0.184812	0.087034	0.707186	0.023085	0	0.027224	0.120357	0	0.015565	4.18798	10.0078	0.047187	7.4725	5.04643	6.57648	4.20427	0.260429	0.472583	0.388128	5.69012	0.028062	0	0.025566	0.057374	0.023717
BraA01g009200.3C.gene	5.04095	3.33764	6.42953	8.7268	3.588	3.61956	3.49452	3.09384	2.6682	3.3848	8.08277	8.22832	6.75778	8.42617	4.41749	4.14499	6.46952	2.9587	4.09898	2.81024	8.55207	8.03762	4.64622	8.59528	4.91518	4.28162	4.58988	4.59	3.98054	3.47194	8.01071	3.15951	4.19186	3.50848	4.2268	2.92137
BraA01g009210.3C.gene	0.131469	7.5274	0.129342	0	0.470795	0.620748	0.627883	3.44718	3.02547	2.09194	0.148595	0.071256	0.214406	0.07088	0.5494	0.600919	0.792575	7.33159	2.36463	2.87107	0.036481	0.035483	0.255064	0.038261	0.138052	0.149869	0.249317	1.6436	1.13787	1.10773	0.08545	3.3283	3.21052	0.988234	0.403556	0.561938
BraA01g009220.3C.gene	0.721402	2.6388	2.61076	2.84609	4.95523	5.60346	6.99072	6.5779	5.93553	5.7469	1.77414	0.963937	1.4021	1.92107	1.89958	2.86351	2.3968	3.00772	3.7604	3.63216	2.1826	1.8302	0.734273	2.44686	2.5944	2.75513	2.30217	4.9611	5.14831	4.64983	2.66592	1.83903	1.43145	0.894363	0.452927	0.767491
BraA01g009230.3C.gene	1.7952	1.91807	4.74794	3.75515	2.24469	4.35124	2.24785	0.879052	0.531224	1.00605	1.22233	2.71649	1.4968	4.97652	0.706661	1.09055	0.647101	0.775902	1.03074	0.269911	3.62454	9.0144	0.761119	6.23925	3.26771	3.80164	8.19426	0.444812	1.8898	1.9644	2.91951	0.482959	1.75866	0.196	0.284415	0.559093
BraA01g009270.3C.gene	6.14089	3.34551	9.07585	12.4695	3.28178	3.15806	1.83182	3.61269	1.99352	1.07641	14.1535	8.21693	14.5149	19.0001	11.0331	7.39405	10.49	2.9652	6.56069	5.48444	22.8907	23.7658	4.04637	24.4539	8.56537	4.03057	9.30216	1.88479	1.42695	3.08795	11.1229	4.41934	4.41142	2.45103	3.55967	1.83049
BraA01g009320.3C.gene	0.895206	1.57605	2.76687	1.25553	2.87348	2.79455	3.04938	2.97347	3.2296	2.14377	1.64165	0.840584	1.13102	1.28668	2.88013	1.80284	1.15493	1.57293	1.42966	1.33364	3.25644	2.7241	1.2184	3.18813	2.20404	3.38612	2.97793	4.50599	5.59749	3.85287	2.62172	2.39966	2.69566	1.80315	1.35481	1.18655
BraA01g009330.3C.gene	11.9135	6.69667	26.9487	34.8441	20.47	19.6249	16.5152	17.4412	15.7438	15.5468	23.3228	12.6322	20.2329	34.4511	15.8316	16.2844	15.8478	24.7819	16.8606	18.6884	38.9052	48.0745	6.5786	55.2172	21.7072	17.3325	22.8671	14.298	17.3938	14.559	27.9827	4.74266	5.96344	4.64708	7.49102	6.8594
BraA01g009340.3C.gene	40.1334	99.4912	55.2334	63.6438	152.907	171.023	173.106	211.978	262.077	170.413	22.2047	35.5801	26.1732	23.8666	28.5136	19.5641	25.7498	105.768	39.4371	39.9082	59.2674	50.4252	49.9909	78.7974	92.7626	146.689	111.229	322.864	262.515	267.903	87.003	45.1444	78.6577	31.766	38.0607	37.7185
BraA01g009350.3C.gene	12.618	7.04895	11.9929	11.8503	8.69815	7.08779	5.77162	5.58996	5.0114	4.72492	5.86748	13.1052	7.46962	6.82677	5.21125	4.03072	4.64999	5.90483	4.86864	5.12115	14.2159	19.7565	8.94476	17.1546	19.643	22.4555	19.6263	15.2652	12.3603	16.2363	11.6551	7.75967	8.64535	8.16201	9.80508	8.28687
BraA01g009360.3C.gene	0.796268	1.25158	0.207337	0	0.361134	0.357745	0	0.403392	1.04835	0.837275	0.916256	0.38129	0.8788	0	1.72343	1.68904	2.42961	1.21961	1.0523	1.16994	0	0.216016	0.826622	0	0.095982	0.153162	0.145658	0	0.755237	1.20867	0.525638	1.24784	1.24292	1.25161	0.978417	0.722462
BraA01g009380.3C.gene	12.8872	14.713	16.7985	17.1487	10.2785	10.2652	11.6424	19.5021	16.4494	16.8706	10.5342	16.8484	9.58896	9.79456	14.0586	14.1726	9.50217	27.6696	14.1598	17.0187	9.30038	7.39506	12.1303	6.58286	8.77421	9.33327	9.37104	22.6376	19.3195	17.28	12.6928	11.4698	17.7693	9.94589	11.9731	11.9135
BraA01g009400.3C.gene	1.39375	11.8438	0.303568	0.177985	3.12996	7.5191	6.00434	9.4774	6.0235	9.55512	0.244004	0.675468	1.15828	1.0156	4.41425	5.46778	3.87932	12.6505	8.58673	7.02009	0	0	3.44821	0	0.67672	0.358467	0.227893	6.41947	2.38853	4.03117	0.213932	8.23336	8.32726	5.80646	2.17984	4.97417
BraA01g009420.3C.gene	95.7822	27.6803	108.788	137.999	58.5163	54.598	43.8532	32.2839	31.9739	33.7284	75.0241	111.384	77.7732	93.4829	60.3915	47.9877	52.5267	23.5741	42.7736	38.4084	162.364	200.096	67.5417	157.554	127.276	168.866	128.309	72.9982	69.5211	81.2392	114.576	39.3875	46.6175	53.6586	69.7583	62.3779
BraA01g009450.3C.gene	2.88164	0.97596	0.820473	1.11655	0.886316	1.95303	2.04743	0.58356	1.0899	2.32383	0.975352	1.91921	0.98785	0.173547	3.01006	1.9026	1.25407	0.817587	1.89186	2.39879	0.595029	0.328352	2.51818	0.238065	1.59943	1.45933	0.920761	2.34389	2.5583	3.13734	1.99549	0.743104	0.889892	1.70523	1.78939	2.05194
BraA01g009460.3C.gene	2.95098	4.24704	1.83917	1.92281	1.7281	3.97296	3.12169	6.44235	6.61766	5.12635	1.12844	3.51773	1.02789	0.540082	2.36507	1.04423	1.70918	4.70434	3.20007	2.85342	5.9584	3.59802	2.71653	5.2031	6.78612	9.66906	7.40858	17.5031	17.2013	19.12	2.12553	5.29387	6.78727	3.11979	3.73632	2.26604
BraA01g009470.3C.gene	3.97743	3.06173	1.38643	3.09457	2.19893	4.95355	3.98796	4.80143	6.44652	3.99746	1.92253	4.20891	1.2748	1.54261	3.17151	1.57333	2.56048	6.26933	3.49216	3.50088	4.87141	4.00714	2.89419	5.03518	4.52854	9.02731	6.00234	16.8378	16.1266	15.2046	3.99083	3.8004	4.91604	2.8478	4.35643	2.56823
BraA01g009480.3C.gene	2.39353	5.23485	3.52144	4.89018	6.06474	6.22664	6.24123	11.2997	12.8184	11.4744	1.9119	2.87483	2.33563	3.6749	4.8968	4.92526	4.65508	5.91545	4.48083	4.9514	9.39315	7.18548	3.11282	10.0684	8.25003	7.31032	8.49353	13.7755	15.7031	11.3566	4.89903	6.47058	7.09141	4.69066	3.4243	3.60116
BraA01g009490.3C.gene	2.34819	2.14733	5.9896	10.3859	8.9278	9.88933	9.69513	2.98789	3.6259	4.62899	15.2035	2.03409	14.4475	16.4984	6.95562	4.1107	7.42465	3.98698	3.5729	2.76502	6.72415	9.30916	1.51029	7.6121	6.55912	15.4744	10.8777	8.83529	6.12629	7.46986	11.6988	1.49902	1.29012	1.22875	1.76043	0.982496
BraA01g009500.3C.gene	0.649986	2.0151	0.144834	0.277357	0.426986	0.847893	0.823933	1.87839	2.13245	1.97837	1.16999	0.102864	0.519435	0.381152	2.15211	2.28455	1.72411	5.94344	6.14305	3.05034	0.037214	0.158273	0.929153	0.13597	0.28219	0.297923	0.221291	1.41735	1.2681	1.40493	0.238683	2.19606	3.4205	1.59607	1.01644	0.772769
BraA01g009520.3C.gene	4.85221	6.48477	7.13203	9.8536	6.59248	8.21889	8.53956	10.2669	8.76707	8.14197	9.89591	5.84361	9.55955	10.9068	8.87439	7.71333	9.93499	26.5559	12.1683	14.6155	11.1301	15.6297	4.05113	14.7374	9.5812	14.3799	10.4843	16.6866	13.6711	12.7191	8.60793	4.01852	5.78864	3.83402	3.95423	3.35179
BraA01g009530.3C.gene	1.49782	5.66457	2.57218	1.45867	3.7943	3.29037	4.96893	10.3775	6.70024	7.84732	3.45418	0.544021	3.30229	4.62711	2.92299	3.36131	3.84844	11.6238	7.42415	6.39531	4.6047	5.56022	1.38627	4.20895	3.72019	3.8958	2.35507	8.76245	9.18216	6.55575	2.46231	4.28869	3.90231	2.49903	2.24973	1.47542
BraA01g009550.3C.gene	8.54828	6.61569	8.8871	9.70264	8.20613	6.34393	6.48142	7.08478	6.50079	5.11458	5.65347	9.61258	7.36656	8.39327	6.16422	5.89023	6.08105	5.47259	5.85093	5.75075	17.398	13.4057	7.57735	13.4418	13.9923	11.3061	12.732	6.93648	5.95737	8.23908	9.11765	6.96487	6.5505	6.17018	8.70409	7.20012
BraA01g009560.3C.gene	7.53696	4.716	11.9366	15.734	4.92263	4.46414	3.76295	0.711401	1.22446	2.02622	11.8322	6.78572	12.3419	13.7957	7.3073	5.70641	8.70394	0.63859	4.55503	2.94776	11.8736	17.2859	3.38664	14.0453	12.3159	9.06651	11.1992	0.965985	1.26477	2.90503	12.8442	3.67058	2.49035	3.64738	5.01471	2.8272
BraA01g009610.3C.gene	54.8885	93.7171	70.9735	65.3489	107.598	102.495	132.717	162.02	150.125	156.519	63.8775	49.204	63.7982	68.3419	85.4953	72.2989	88.2745	87.9428	85.6491	107.449	43.4378	29.2653	86.9217	44.937	51.5418	53.2371	51.0577	143.743	152.829	129.58	84.6204	115.482	116.23	76.4064	68.9467	91.0633
BraA01g009630.3C.gene	12.6111	259.277	90.7138	116.434	123.924	145.085	196.56	258.219	268.641	257.035	41.7341	15.7961	40.735	41.2093	84.6924	110.308	68.3845	240.476	133.572	117.104	128.09	116.671	52.0529	154.614	112.533	85.2516	112.353	146.596	156.327	39.5118	101.035	185.562	115.302	94.6986	48.6498	22.5924
BraA01g009640.3C.gene	10.5338	4.87453	8.23313	10.6714	4.47796	5.59057	4.23954	1.48159	1.79479	2.07306	7.74789	9.5287	10.0249	9.71716	6.46905	6.24888	7.83299	1.93546	4.58585	4.16529	9.43149	12.2154	7.45722	7.96296	10.8006	9.06355	9.51281	4.00236	3.65568	5.47956	9.96921	4.61653	6.85769	7.07538	7.86046	6.28647
BraA01g009700.3C.gene	6.59461	2.47122	6.16762	4.02624	0.609306	1.07986	0.420886	0.493261	0.377864	0.831928	2.92604	3.04068	3.8808	3.11045	1.61006	0.513157	3.77516	0.438756	0.804776	0.445622	7.19334	12.6864	2.65484	12.225	1.88591	0.650001	3.00181	0.590467	0.315212	0.546569	3.41306	3.73171	1.79325	2.82644	1.53208	3.27215
BraA01g009720.3C.gene	6.66339	1.03091	2.70426	5.91488	4.44712	3.75441	5.24551	0.675256	1.06336	2.37109	3.53363	6.16764	2.46555	3.77556	1.7844	3.25937	2.42056	0.35233	1.07157	0.640511	3.39087	8.41523	4.25001	5.89685	2.83155	2.30044	4.13581	1.13211	1.46189	1.83477	2.22245	1.07203	1.65857	2.29948	4.72026	1.99807
BraA01g009730.3C.gene	10.0894	6.23426	15.3681	15.157	13.6361	10.205	12.8478	9.87438	12.2454	7.56596	11.7401	11.9755	9.86545	13.1462	9.72603	10.6787	13.8554	14.5547	11.8214	9.82087	15.0443	20.7979	8.28233	17.2133	21.3445	22.6587	20.7071	12.1531	17.0219	15.0894	16.272	7.415	8.60666	5.82052	6.6792	6.66121
BraA01g009770.3C.gene	1.20722	1.70308	0.74034	0.740506	0.557442	0.273061	0.523469	0.367691	0.575499	0.38365	1.79727	1.08492	1.45483	1.06112	1.11339	0.90169	0.690124	0.466813	0.810641	0.526421	0.523635	0.481399	1.29414	0.692183	0.723434	0.944825	0.666964	0.553987	0.722865	1.31427	0.848037	0.454039	0.653433	0.749006	0.820993	0.946695
BraA01g009790.3C.gene	0.73727	2.43353	0.971159	1.72204	1.23713	1.13271	1.79993	3.08706	2.85139	2.85667	0.535121	0.657868	0.419566	0.599334	0.729936	0.803187	0.866354	1.59609	0.536129	0.41042	0.829942	1.97725	0.378256	1.14155	0.930949	0.440183	0.703254	1.61068	1.06053	2.52376	1.10166	1.99104	1.39032	0.534855	0.201997	0.314448
BraA01g009830.3C.gene	35.3642	29.7496	22.5539	19.3545	17.008	13.041	12.8838	15.0906	16.2684	17.8144	38.8435	27.6357	46.183	37.0715	32.0132	34.8834	35.0753	16.441	27.5812	25.5342	15.7518	8.64048	33.2446	10.3766	17.0199	11.1137	15.7583	18.3542	14.8152	14.8646	20.1606	27.7224	30.6725	28.9845	32.2941	28.8468
BraA01g009840.3C.gene	11.0446	10.7077	23.5366	31.3267	16.0281	17.0313	25.785	14.8203	16.1976	15.6039	14.3992	14.4829	14.8455	26.3134	12.5719	14.3665	12.7184	22.0067	13.0833	13.8714	28.38	34.9683	10.2842	33.4965	31.0994	41.0784	34.4937	31.0058	27.9718	22.9404	27.856	7.96394	11.9291	10.4011	10.8258	9.67318
BraA01g009850.3C.gene	1.7596	2.94614	2.87617	2.48117	3.29244	3.05484	2.19932	2.85632	2.60422	2.71367	2.37305	1.82501	2.04115	1.94351	2.10916	2.86604	1.711	4.43147	2.58741	3.1548	0.851794	0.491624	1.73587	0.665365	1.19672	0.649711	0.473399	2.35564	2.02212	1.38039	2.5323	3.61614	3.1924	1.87475	1.67493	1.89779
BraA01g009860.3C.gene	54.1446	31.4717	49.032	50.1509	35.4355	35.8023	29.5277	24.1941	30.9835	28.9732	26.1184	56.5591	26.4558	26.7507	21.2274	22.3551	21.5864	19.6208	20.0063	24.1708	78.3161	80.5095	38.0305	72.6653	84.4039	89.165	85.5905	66.8502	59.704	68.4175	49.5453	38.689	36.6706	41.0214	49.3907	57.461
BraA01g009870.3C.gene	14.7851	23.5101	28.243	29.5766	33.0903	36.2052	38.4644	24.0098	22.287	24.8894	18.1016	13.7921	17.4404	17.5809	17.8077	18.5025	14.6381	24.7664	23.5384	22.5533	41.4184	42.9676	15.5239	34.8499	51.9052	62.7586	46.4082	25.8482	24.7323	27.209	26.6994	14.9505	15.8331	13.4482	13.6579	16.7309
BraA01g009890.3C.gene	24.2686	133.132	39.6568	35.9837	44.9395	59.7868	55.5713	20.1923	18.7704	19.2584	7.86242	38.549	12.7175	7.55149	8.12432	6.62688	7.47886	17.1014	13.1938	8.63553	33.9803	43.4043	36.8117	29.5464	55.3276	25.3578	30.9437	6.50406	6.50833	3.92981	57.1282	44.2817	41.6281	28.5155	39.471	21.9234
BraA01g009930.3C.gene	0.1275	0.858391	0.20375	0.087338	0.253437	0.279684	0.322978	0.581853	0.46685	0.617189	0.244234	0.082343	0.203251	0.101397	0.321825	0.32726	0.392925	0.688216	0.715737	0.697268	0.111862	0.059156	0.110803	0.089268	0.27235	0.120761	0.129858	0.331085	0.253207	0.297754	0.169495	0.411968	0.431095	0.130932	0.160453	0.153946
BraA01g009940.3C.gene	3.50635	5.78791	5.01599	3.74539	3.71252	2.87569	3.72458	5.95477	4.58772	5.30919	5.59381	3.59413	6.23209	7.12461	7.87855	6.42695	4.50064	8.74426	10.4935	7.95743	3.35632	2.58427	4.33704	3.1296	3.6387	2.53366	2.41873	3.26848	3.27689	3.57097	4.41706	6.93951	4.24547	5.38136	5.11019	4.1632
BraA01g009960.3C.gene	251.049	261.487	191.477	178.594	157.871	150.616	165.319	180.755	181.907	206.345	139.588	247.395	152.65	115.779	216.088	278.768	227.362	153.15	211.321	192.416	143.583	81.1609	282.953	98.0866	125.403	103.423	124.078	128.411	132.788	117.11	157.211	332.074	277.529	339.571	306.15	303.494
BraA01g009970.3C.gene	7.90322	5.8478	5.25983	5.85237	4.51889	3.81711	4.29834	3.35014	2.91475	4.45481	4.02665	8.47006	5.11719	3.80991	4.35817	3.96199	4.80445	2.77795	3.39617	3.38276	7.04129	7.0521	6.40039	5.93441	5.14403	3.0796	4.6447	3.04765	3.10371	2.29817	8.27357	6.23504	5.0682	6.1859	8.40481	6.25891
BraA01g010020.3C.gene	20.3678	6.11924	18.5602	21.3875	15.0105	14.0926	17.5578	7.10655	6.52488	6.4949	22.5258	26.0836	17.3462	27.1976	17.9823	15.4056	10.1257	5.17262	13.6953	11.4481	38.1322	36.8557	15.1267	33.8811	29.5054	18.9352	24.7302	10.0329	11.9359	13.2408	15.83	8.47723	6.0134	9.10135	15.8629	11.2387
BraA01g010040.3C.gene	0.346689	0.945782	0.165252	0.130643	0.510977	0.177075	0.535172	0.662275	0.995822	0.773708	0.286481	0.112064	0.062818	0.100855	0.636235	0.521045	0.850517	0.441312	0.644541	0.829428	0.128352	0.108517	0.566975	0.047459	0.054282	0.249543	0.510991	0.264623	0.383614	0.382119	0.384718	1.6833	0.940064	0.920568	0.546987	0.507904
BraA01g010070.3C.gene	6.92828	14.3059	3.80333	4.27242	11.4153	11.9834	14.3536	15.3936	14.9074	13.8942	9.46885	8.63385	8.7195	8.06589	12.5101	12.564	10.4168	15.4288	17.8137	14.9633	3.83713	4.22018	13.2012	2.89819	5.75065	7.64085	4.86661	12.8373	14.839	11.0107	4.43594	12.6962	14.7854	10.991	10.8012	12.8456
BraA01g010080.3C.gene	3.21381	0.607379	6.10901	13.0447	0.36651	0.231847	0.616238	0.59963	0.331489	0.239297	6.78968	4.48694	3.35353	10.4467	1.3896	0.846684	1.66511	0.503345	0.646702	0.414932	13.2146	18.6497	1.30175	18.0224	4.60914	1.63051	4.49014	0.187391	0.349196	0.245601	9.43976	0.160161	0.295578	0.870062	1.70988	0.544673
BraA01g010130.3C.gene	0.032777	0.641575	0.262851	0.092171	0.5079	0.89103	0.26894	4.20564	5.69063	1.55615	0	0.085841	0	0	0.558031	0.242484	0.48271	3.75452	0.238503	0.459299	0.278619	0.011814	0.183199	0.616915	0.579654	0.603612	0.712982	3.3915	3.03866	1.61896	0.966792	0.750154	0.873235	0.249525	0.046743	0.133747
BraA01g010170.3C.gene	4.38482	5.04883	2.79515	2.72108	3.74029	3.41779	3.26437	6.8392	6.39951	4.48053	1.19575	4.32465	1.73511	2.94583	2.48415	2.71394	4.39856	9.37785	5.1967	6.75978	10.702	4.46968	5.39939	9.29408	5.62911	3.56868	5.26861	11.737	8.86481	9.43296	2.64491	5.65357	6.47753	4.96536	6.62142	4.77767
BraA01g010180.3C.gene	1.57525	3.82264	0.656751	0.771116	1.48674	2.90832	2.90528	4.00092	4.24721	3.08334	0.809266	1.24122	1.35279	1.06897	1.63126	2.31518	1.93548	5.54955	2.84163	3.00209	0.788633	0.943691	1.70907	0.594699	2.22639	4.24996	2.56922	6.29193	4.73689	6.25223	1.06999	3.42753	3.75834	2.44497	1.66881	1.35473
BraA01g010210.3C.gene	2.32005	27.526	1.96442	0.964661	16.1784	15.1108	28.7531	21.0396	35.641	6.78456	3.17171	1.38007	3.54488	1.15128	11.767	10.5182	15.3107	34.7726	21.296	29.1612	0.607154	0.159666	9.87383	1.3813	0.725264	1.22037	0.666469	31.9965	41.0564	24.6167	4.53343	28.1215	34.0849	12.8507	8.51201	13.2352
BraA01g010230.3C.gene	43.554	41.5995	26.6027	51.0638	25.1208	31.6687	30.4745	41.9129	40.9627	38.8854	6.86041	59.996	5.74582	8.18413	3.95198	3.2228	4.48769	13.7057	5.35726	5.28895	129.982	229.553	40.09	192.96	101.483	161.63	122.722	104.398	74.9991	95.142	35.3003	41.0742	42.9264	33.602	45.2627	39.7659
BraA01g010240.3C.gene	34.294	39.1091	63.6347	61.5632	73.0098	92.8208	74.1869	67.3431	76.4395	66.8926	32.8082	34.2736	30.5789	36.584	29.1265	26.9625	26.5488	51.21	33.6245	38.8099	41.1087	54.1498	36.9705	48.3136	72.6546	94.5979	78.5218	127.943	125.739	115.803	71.3785	42.1289	48.811	30.2324	28.6385	30.695
BraA01g010250.3C.gene	21.1908	177.863	84.2503	92.0615	119.709	146.022	177.378	217.493	193.381	189.999	27.2988	27.3692	26.2549	33.8751	47.9939	63.1289	41.8646	166.186	78.2097	75.59	120.756	89.927	41.2728	113.627	79.5431	82.3896	92.9186	156.403	143.635	133.83	96.0374	93.1875	84.3162	48.2194	22.5353	41.7334
BraA01g010260.3C.gene	10.9027	15.3663	2.10399	5.78971	10.5182	7.47664	5.81569	10.3933	10.5687	12.1883	2.44238	9.53454	3.06834	2.28109	4.03917	3.02265	4.6335	2.45684	5.0251	5.29075	2.62775	1.05912	20.1686	1.78874	4.64518	7.22361	3.14343	13.8085	10.7231	8.58201	4.9922	22.7586	18.3783	17.4529	16.0013	13.5367
BraA01g010270.3C.gene	0.644673	3.28283	2.43841	1.50601	1.57273	1.746	1.54819	5.05313	3.33103	4.20986	1.96511	0.597724	1.60445	1.64181	2.57438	3.41179	3.54223	1.71196	2.94868	3.39821	1.915	1.83353	0.710056	2.45862	1.70023	1.24532	1.22517	2.12886	2.12096	2.06249	1.65715	3.22191	2.44569	0.895033	0.354096	0.874789
BraA01g010280.3C.gene	4.81415	8.00883	2.84386	3.28159	5.15361	7.60023	7.00407	10.0733	11.4096	9.32203	0.680262	3.52114	1.41205	0.336038	1.59337	1.45029	0.757495	4.94118	2.72227	3.75987	1.9715	1.49624	4.81973	2.22348	1.01012	1.24805	1.07169	5.04493	4.94759	5.09487	2.8952	9.69572	8.38927	6.97412	6.06941	8.00316
BraA01g010310.3C.gene	299.411	201.057	290.141	293.141	252.014	194.386	195.342	137.574	147.296	149.192	106.669	315.392	121.977	99.5034	116.568	139.542	141.28	26.5336	102.301	86.0155	251.651	218.568	288.734	199.765	255.107	237.238	221.381	112.022	142.279	153.466	265.709	257.556	251.878	298.414	309.889	299.626
BraA01g010330.3C.gene	5.75367	14.643	4.44922	4.45594	6.87901	6.45301	6.85915	11.9852	10.096	9.58839	4.97964	5.57046	4.85303	4.23349	6.28773	5.72458	6.00611	11.3765	8.28289	8.95686	2.90987	3.86742	8.32722	3.26989	6.35001	5.94573	4.96175	9.569	9.48075	9.60166	4.28383	12.0981	11.3864	8.78374	6.79841	9.65719
BraA01g010370.3C.gene	12.9561	4.66105	21.5136	25.4191	10.5369	9.57523	9.49801	1.91709	1.70607	3.67424	19.8005	14.3519	18.297	24.4383	10.933	7.84476	10.0897	3.60382	6.47323	6.317	14.6178	30.1518	8.54293	19.3255	13.1567	12.6694	12.9535	3.20751	3.38608	3.48585	23.9314	4.20167	5.04126	4.39143	4.63029	5.67293
BraA01g010390.3C.gene	7.79143	14.104	16.0312	21.1563	21.8712	19.6113	25.0331	25.6422	23.3723	24.2766	12.1689	8.79277	11.4279	14.3904	14.0499	16.7003	11.8875	14.8249	16.3783	15.747	25.6371	26.0555	7.92141	28.2473	17.4779	16.6435	17.521	16.3508	17.5552	17.6008	18.5814	13.2085	11.802	8.30643	6.58479	9.07677
BraA01g010400.3C.gene	1.70619	0.867706	2.04271	1.49109	2.65933	2.3718	2.79111	0.267365	0.844767	1.0893	1.61444	1.66219	2.39165	1.49103	1.74202	1.45321	2.30382	0.572957	0.573561	0.835994	0.489445	1.70781	3.61262	0.620664	1.2233	3.13529	1.67939	2.54059	1.98636	3.43288	2.79825	0.611202	1.78201	2.71478	2.47251	2.91457
BraA01g010440.3C.gene	11.0621	11.5933	13.566	9.13017	8.21819	9.15695	7.12905	8.29647	7.98853	7.31369	16.4394	13.2105	17.733	17.6919	13.2756	12.6183	16.5846	11.9857	13.2632	11.7858	7.31612	5.69987	12.794	5.81837	6.6649	6.10128	5.93482	9.15936	8.01556	8.10623	11.2499	13.0105	7.99099	13.4007	13.436	10.327
BraA01g010460.3C.gene	0.946895	0.027458	0.36476	1.19137	0.096846	0.05934	0.014072	0.029596	0.009975	0.087031	0.333522	0.483447	0.111489	0.259766	0.108592	0.087895	0.080172	0.084198	0.019378	0	0.897933	1.63161	0.041688	3.03747	0.34709	0.047226	0.29642	0.021229	0.020369	0.098066	0.197247	0.033056	0.032674	0.078042	0	0.064772
BraA01g010470.3C.gene	8.77947	9.24223	14.0332	20.9669	14.6807	14.1026	12.6951	12.163	10.1433	10.6804	14.3101	10.5058	13.4089	14.6982	12.5592	9.33564	12.8749	14.8243	12.7581	11.9707	18.2664	23.4481	8.7143	19.6578	20.1302	26.0003	22.6899	17.0652	17.9948	15.2973	14.363	4.45861	6.74938	3.90692	7.30849	6.58335
BraA01g010480.3C.gene	7.88347	5.77601	7.75529	7.6404	10.3257	9.94408	10.4034	6.35913	6.05583	6.66692	5.20218	6.84453	6.64206	6.10797	4.09586	5.66249	3.46284	5.16336	5.46249	5.16346	9.15826	13.8841	5.16651	9.64891	8.95221	11.3959	9.22292	5.56055	5.8416	5.40398	7.29343	6.00565	6.00328	6.06707	6.7827	6.72747
BraA01g010490.3C.gene	13.9367	21.2012	10.5798	12.4272	18.0892	13.9803	18.2741	22.3812	20.4277	19.3875	7.78309	11.5807	7.45563	8.1233	10.1307	9.5046	12.2165	17.5119	14.7825	16.1492	25.4725	24.0573	14.1842	28.5498	25.7586	16.1992	17.7058	22.2796	22.9203	19.8153	11.2414	19.7009	18.9535	13.4687	13.2944	14.6265
BraA01g010500.3C.gene	0	0.168305	0.179642	0	0	0	0.559584	0	0.564632	0.539797	0	0	0	0	0.826893	0	1.22023	0.793724	0.776928	0.794954	0	0.269939	0	0	0.430096	0	0	0.355598	0	0	0	0.897844	1.73982	0.787371	0	0
BraA01g010510.3C.gene	2.45112	5.29496	0.696724	0.541964	2.43961	1.87399	3.29906	3.43368	4.32714	4.72785	1.28473	1.358	1.06726	0.845404	4.58256	4.47583	6.35042	4.53798	6.43655	5.15818	0.53325	0.501852	4.53099	0.28798	0.651378	0.673895	1.23738	5.14041	2.63822	6.73375	1.31229	9.42571	8.2705	7.59201	3.5632	2.62502
BraA01g010530.3C.gene	13.6577	11.683	26.1157	31.1816	30.0459	22.6786	24.6578	12.3505	14.5213	13.6709	55.256	14.2527	45.1157	53.3952	38.7078	37.5885	32.6843	33.8991	30.9703	29.1682	22.1955	27.0621	13.0439	22.4544	21.0607	22.343	14.8542	15.0734	14.048	11.4726	26.4999	10.9589	12.6674	9.28592	11.1696	8.28915
BraA01g010550.3C.gene	105.591	48.9704	94.0662	120.23	87.4364	87.0624	83.272	33.5312	44.1617	45.0475	125.778	118.336	110.119	123.541	51.4889	58.7067	50.2776	59.6178	45.0281	44.7717	42.3737	77.9855	83.6392	50.4648	44.1993	51.9447	43.2172	50.0119	52.896	46.8281	94.142	53.5028	62.1133	47.2885	75.3592	57.4242
BraA01g010560.3C.gene	1152.13	49.4821	1357.57	1553.2	322.826	292.646	219.4	16.6718	30.3148	36.6849	1173.95	1756.05	962.216	1499.26	241.359	242.68	217.71	47.6678	101.657	86.5122	1338.02	1373.95	654.935	849.528	996.433	864.078	849.502	111.424	134.708	184.457	1357.09	95.3951	165.654	303.108	773.817	453.2
BraA01g010580.3C.gene	2.53786	4.22045	8.85922	9.16262	8.31009	10.4499	9.83233	8.15296	7.72714	9.77357	13.54	1.99717	14.0635	9.30295	11.0997	12.2777	10.0223	15.6444	9.36354	10.4812	10.4384	11.7184	2.712	12.5781	10.1939	8.94032	9.73548	10.4439	12.2761	9.07648	10.3583	3.6412	3.87095	2.37637	1.67085	2.3021
BraA01g010660.3C.gene	0	0.178143	0.101843	0	0.103932	0.072458	0.045819	0.115403	0	0.019229	0	0.050884	0	0	0	0	0.078402	0	0.01588	0	1.44536	4.95679	0.044946	3.02709	0.083748	0	0.072028	0.011602	0.049744	0.081459	0.241902	0.173957	0	0	0.027554	0.155482
BraA01g010670.3C.gene	8.00253	10.3024	7.9281	6.55564	6.94402	7.80157	8.02178	11.4697	9.32846	8.92392	15.5833	10.1779	11.9008	10.1706	12.5828	12.3745	11.7562	15.9545	15.7514	14.1106	5.16272	4.52458	8.4143	5.72084	6.32524	6.74554	7.09287	8.95916	8.13357	7.14147	12.3759	11.4302	9.27632	8.70909	7.75909	6.65299
BraA01g010700.3C.gene	4.01309	0	11.463	17.8593	2.99941	3.63364	2.65847	0.487515	0	0	1.8497	6.55504	1.81348	1.72448	0	0	0	0.168162	0.255618	0	0.204784	3.92793	0.445575	0.21376	1.6299	2.55021	3.06029	0.894189	0.395749	0.723074	17.9478	0	0.658838	0.395266	0	0.60568
BraA01g010710.3C.gene	0.525094	7.20209	0.317164	0.448318	3.23295	3.52756	1.95006	16.6149	13.8608	11.4964	0.177445	0.781316	0.14354	0.043306	0.585519	0.497671	0.921962	7.64493	2.57202	2.91908	0	0.159552	0.911239	0.013518	0.09608	0.015883	0.178379	3.1595	2.31808	1.87856	0.284751	2.64281	2.54885	1.32889	0.509037	1.2203
BraA01g010720.3C.gene	4.31747	1.79581	19.327	19.7877	18.4595	18.993	18.2751	6.90524	6.14442	8.83914	65.1406	5.23611	61.4895	63.697	44.0496	37.6808	49.5119	15.513	33.8636	33.2187	19.0767	20.106	4.41998	20.3208	16.2174	19.3693	16.7893	12.1922	11.2479	11.2676	20.51	2.12803	2.27319	2.63099	3.58338	2.62472
BraA01g010740.3C.gene	2.51382	4.98716	3.81419	3.59149	3.86779	4.48925	4.39498	4.38344	4.04748	4.4881	6.16668	2.70752	5.92446	5.2146	7.68498	7.69023	3.7992	11.2511	7.10541	6.22024	2.61135	3.17933	2.06659	2.1497	2.4981	2.50618	2.12799	4.48542	5.07009	3.59877	3.72848	3.56445	2.87186	1.70179	2.07991	2.01031
BraA01g010750.3C.gene	75.2454	67.4411	102.32	90.5259	69.9091	75.2925	77.9848	101.433	104.939	79.0296	51.9367	81.9964	42.1932	33.894	46.0884	38.3331	49.807	60.9065	31.5555	43.5452	19.2427	43.1319	74.0304	32.7859	36.4087	62.9877	46.1984	102.992	105.213	64.6427	123.939	79.2605	75.3144	63.8969	82.2043	57.1363
BraA01g010790.3C.gene	23.3141	7.05206	18.3461	19.938	12.4548	9.68929	9.09158	3.87282	5.71994	6.27699	3.18934	26.7264	4.99043	4.65837	3.38281	4.50384	4.09947	0.862861	3.2379	2.06786	26.8148	26.1727	16.9129	24.1205	24.6745	27.0085	22.4629	13.5668	14.3771	17.0434	15.9484	8.20751	8.95416	15.3566	22.433	16.2202
BraA01g010830.3C.gene	6.68567	9.49227	10.7936	8.3814	0.241786	12.2276	11.8313	10.7007	10.8237	10.9974	6.06476	7.03117	5.03456	9.1562	6.39428	5.75544	0.469883	13.7159	7.57419	7.28857	10.6802	8.63906	7.77278	9.04819	11.3586	20.4088	12.8867	20.257	15.6774	14.6442	12.6599	5.62399	7.18172	4.2329	5.50235	4.55108
BraA01g010920.3C.gene	19.6888	20.9197	15.5564	13.8676	14.7788	11.5378	14.3811	13.0961	13.5899	12.3476	13.7418	18.389	11.6812	12.4419	15.7606	17.2237	13.83	16.388	15.1739	18.6526	9.01299	7.97075	22.3879	8.88532	10.7712	10.7642	10.6507	12.8676	14.8162	13.3896	13.8193	24.1336	19.6235	20.8618	21.3391	19.5499
BraA01g011030.3C.gene	11.0797	4.19042	30.1806	45.2681	12.1669	15.3905	8.85615	9.37158	9.73026	8.13142	8.81434	17.6347	6.94638	11.508	3.887	2.75136	3.6748	13.2077	4.41716	4.98037	21.5546	39.7499	5.87829	32.4861	12.7254	9.53308	14.6811	17.0818	18.2759	17.2991	28.695	3.14824	4.51234	3.83425	4.57754	5.13433
BraA01g011040.3C.gene	60.9608	62.615	71.359	58.5645	67.8105	67.1363	70.6829	86.6527	74.8264	78.7838	59.3665	65.6941	57.3083	54.0281	66.5815	77.9916	72.6098	55.7275	68.9624	69.586	53.1254	39.3406	58.7842	46.1468	48.0618	45.4284	42.2746	56.3738	57.7922	54.4831	67.681	60.5714	63.6173	69.9373	64.9908	72.0762
BraA01g011050.3C.gene	35.5562	2.94436	233.074	482.124	28.7515	16.4787	9.57169	5.10762	6.37375	8.72007	74.3995	40.9916	39.3321	277.016	17.0612	11.9013	17.9268	9.28552	5.27465	5.84149	963.943	491.594	12.8406	1951.04	34.5584	11.0508	93.8502	1.99557	2.25288	2.46426	170.731	5.54514	5.65683	9.33579	12.975	12.2065
BraA01g011070.3C.gene	4.08199	0.112797	1.96852	2.47151	6.66822	6.9634	6.7236	0.136353	0.324851	0.589623	3.5425	3.5397	5.90944	5.6105	4.01674	5.07698	3.51186	0.032463	2.01318	1.7432	2.20097	1.71451	2.54674	0.69009	1.8708	5.45191	3.39928	2.561	2.25832	3.21357	5.77517	0.138584	0.660075	1.47831	3.0817	1.85067
BraA01g011080.3C.gene	187.802	16.0366	192.941	181.469	166.676	155.716	198.011	7.54923	15.5087	26.4082	365.817	183.352	304.373	449.365	230.397	174.978	265.926	29.6734	50.5542	47.4389	214.944	158.007	125.702	126.492	172.549	211.435	210.361	53.1566	51.012	139.039	254.792	19.5992	31.0598	79.2908	162.99	68.5178
BraA01g011100.3C.gene	29.4737	16.6791	28.6989	30.6615	30.3689	36.8517	32.9372	17.7004	19.3708	19.2169	50.1832	27.8316	42.3607	45.8253	28.3753	22.0667	26.0402	22.3749	20.4134	24.9774	23.8356	34.2722	27.1137	25.6063	26.3909	40.4008	31.2982	37.7587	35.1657	34.7598	34.5859	17.4586	22.6099	17.7709	21.5873	19.3054
BraA01g011110.3C.gene	3.11989	8.26006	6.45151	5.78727	9.98667	10.8435	11.3399	15.2193	12.3379	11.8169	9.38617	3.47537	7.50974	9.2827	6.89122	8.09252	7.44073	10.2528	9.94739	11.6008	7.23004	8.17879	2.57287	8.05009	9.79049	12.2373	9.37469	15.3847	15.7243	15.2051	7.04705	4.73041	5.94909	3.0058	2.76431	3.54021
BraA01g011120.3C.gene	0.10756	1.00846	0.630704	0.663603	0.761267	0.691644	0.9285	1.01203	1.41522	1.25998	1.28319	0.261274	1.14323	1.2939	1.29608	0.982128	0.942121	1.38859	1.23474	1.50041	0.807759	0.914681	0.245811	0.681324	0.488569	0.669662	0.785614	0.461592	0.642713	1.12633	0.872341	0.572987	1.1297	0.349767	0.214164	0.264826
BraA01g011150.3C.gene	1.5522	0.571538	1.80197	2.4488	0.422829	0.665298	0.323583	0.789282	0.341872	0.283524	1.01903	2.03878	1.11537	1.94442	0.51154	0.411946	0.336848	1.18507	0.567441	0.815301	3.94378	6.9833	0.543713	5.86047	2.75809	2.92143	3.12996	1.17101	0.741593	0.876279	1.94822	0.243906	0.37215	0.427421	0.264969	0.479454
BraA01g011160.3C.gene	2.25662	0	3.56345	14.9135	0.164411	0.338023	0.366369	0	0	0.303489	0.892295	1.62828	1.48108	3.221	0.336029	0	0.279247	0.041179	0.084652	0	8.68729	18.453	0.29696	24.1499	1.31337	0.325522	5.19138	0	0.177172	0.041649	4.83463	0.06046	0	0.154716	0	0.161228
BraA01g011170.3C.gene	0.464156	2.97785	0.09008	0	1.66904	0.413973	1.95612	3.11893	3.2372	3.24145	0.175784	0.187604	0.092498	0	1.02387	1.5028	0.241489	4.61801	2.8884	3.15943	0	0	1.45157	0	0	0.100818	0.078574	1.64899	0.575923	0.277248	0	3.66196	3.31927	2.41625	0.39917	2.62858
BraA01g011180.3C.gene	29.1795	24.6922	20.9251	24.8392	24.4955	25.3357	19.4176	19.4173	20.0237	23.3092	24.6024	29.8172	28.0177	27.9117	29.6454	24.8629	22.5596	22.8573	23.3367	20.727	20.8599	14.0126	34.7576	16.7908	23.0492	20.5225	18.5017	23.3018	24.439	17.9834	20.148	23.0387	28.4684	28.7407	28.4157	24.3379
BraA01g011210.3C.gene	7.20514	21.6757	18.1807	16.4027	25.8777	23.5288	30.8775	41.3927	34.5655	33.6728	16.9981	7.65936	13.0824	14.5101	22.9047	24.5556	19.1055	30.1133	29.4129	28.7259	15.4522	10.5326	7.08772	16.7791	11.9138	12.7543	14.1763	18.1432	19.1262	19.5133	17.1722	17.8708	14.822	9.43219	4.84995	8.82835
BraA01g011270.3C.gene	10.5987	0.944928	20.1684	37.6465	4.53741	3.34443	3.76019	0.472931	0.578865	1.17149	23.2213	16.1315	20.8365	29.6431	7.80539	4.92767	5.85397	1.90274	3.3984	2.4499	34.8384	55.1246	4.30207	49.7984	19.0128	14.883	18.3619	2.6165	2.03061	3.40035	21.7945	1.56781	2.24363	1.9446	2.30637	2.82736
BraA01g011300.3C.gene	6.41923	18.5401	4.1331	2.10595	12.061	14.5295	15.4575	15.9885	20.1044	16.6459	3.6127	4.75588	3.78363	4.40919	8.52853	8.08364	11.2222	10.0201	11.738	12.2886	2.58697	1.90064	10.6298	3.23438	9.32718	8.80378	7.08278	19.5369	21.5612	18.2201	6.60968	19.3047	16.4308	10.1734	8.87533	12.4619
BraA01g011340.3C.gene	178.239	164.243	174.054	266.036	280.721	295.388	331.597	166.428	191.894	200.251	223.906	203.141	181.981	270.765	134.712	106.451	109.759	93.2293	105.682	95.8245	110.654	225.747	176.143	147.225	122.014	196.519	169.862	172.207	172.51	151.424	255.944	187.879	178.802	188.543	155.67	170.592
BraA01g011350.3C.gene	0.940387	6.43809	0.469691	0.014394	1.14753	2.36532	1.71766	3.08631	2.36495	2.46074	1.14226	0.485638	1.79277	1.70912	2.3543	3.32575	3.09196	5.63884	3.71948	4.52319	0.62412	0.472733	1.55924	0.347325	0.945305	1.25326	1.09961	3.23017	2.38349	3.58286	0.714083	4.08703	4.43295	2.52322	1.6972	1.50236
BraA01g011370.3C.gene	5.56482	3.15116	4.39012	5.23802	5.35026	4.59093	3.02809	3.34636	4.40357	3.01856	2.64554	4.64666	2.55468	0.810584	1.58412	1.61365	2.68395	2.95195	3.35863	3.46707	3.9615	4.55243	5.53599	8.39108	3.83649	5.76795	3.14793	7.3948	6.31176	6.13849	5.88025	4.33199	6.09565	4.49801	4.26578	3.83522
BraA01g011380.3C.gene	12.1879	6.53193	12.6387	11.2411	8.4023	10.2826	11.0685	11.903	9.50645	15.4525	5.37786	8.40401	4.73203	8.87957	6.89685	4.29197	3.37265	11.0434	6.13028	4.38919	13.2971	16.7713	7.06831	9.65066	16.3061	20.5942	21.4197	9.9769	21.0908	15.4411	10.6942	6.66073	7.97827	5.87344	10.4898	10.4438
BraA01g011390.3C.gene	2.65344	17.9453	4.96099	3.64594	31.4719	43.2726	29.6394	23.272	32.3971	32.2785	45.4939	3.39036	36.5314	37.6408	24.1044	28.6357	22.4169	58.3518	35.4316	39.2809	23.8126	85.8622	9.45777	46.6011	33.0607	61.5712	76.8708	30.8756	40.2844	36.2439	4.23054	16.6502	21.0466	5.60395	3.31707	6.04223
BraA01g011410.3C.gene	336.184	344.311	294.159	261.416	285.273	261.05	266.865	287.552	288.448	287.166	356.69	364.419	346.069	268.884	369.989	485.664	445.176	233.265	359.87	355.699	255.658	157.472	375.105	196.384	259.102	259.692	264.637	273.564	259.831	278.633	254.816	470.007	441.804	464.498	409.786	495.637
BraA01g011440.3C.gene	17.7582	15.4632	18.0934	21.0866	21.7621	26.3122	22.4531	11.8313	14.3043	15.5889	15.0313	18.4822	16.6703	19.5921	18.6601	15.1478	13.4942	29.121	16.4913	17.005	19.092	28.1201	15.9058	17.3398	29.3818	37.373	27.1903	37.377	37.1434	34.1597	19.8757	13.1024	16.6097	13.4205	14.7881	15.2701
BraA01g011460.3C.gene	25.8848	20.3371	26.3645	30.2305	22.8164	21.1254	19.6326	20.5751	20.5278	21.1022	42.6177	27.6177	39.9213	45.2036	35.1219	26.5324	32.2119	28.4562	24.643	24.9559	21.4391	24.3448	20.7433	25.3996	23.9377	19.9589	20.7454	24.3046	21.0371	19.4546	30.5993	20.6806	21.3053	16.2339	20.4026	16.194
BraA01g011480.3C.gene	0.18397	5.36413	0.133072	0.094514	0.27283	0.636295	0.734886	3.6057	3.1356	0.923506	0.309504	0.233453	0.152419	0.051704	0.795686	0.437175	0.869843	5.84375	1.1523	1.92883	0.137489	0.100055	0.496728	0.168736	0.461731	0.1334	0.358989	0.727314	0.638603	1.00796	0.233988	2.55353	2.21882	0.406934	0.624618	0.660487
BraA01g011490.3C.gene	12.9825	57.6572	19.4755	25.4209	45.6408	47.7344	59.4874	68.6392	64.329	63.9343	18.02	16.7642	15.0939	20.3547	23.814	36.2937	21.1038	77.2481	42.3022	42.5208	23.7858	22.4869	22.6668	24.2255	24.741	34.0713	27.5659	50.2858	49.0333	39.464	25.3727	33.4297	32.735	26.5109	18.8581	23.8896
BraA01g011500.3C.gene	2.59704	3.66079	3.23324	6.36889	3.42122	4.49291	3.07679	3.62963	2.7683	2.20928	5.3571	3.26941	4.57346	6.85396	7.15032	6.95298	6.03261	5.53446	6.67318	6.99669	10.5313	15.9038	2.84828	16.8789	6.5754	6.28805	8.13893	4.36062	3.85279	4.17287	4.57509	3.70501	3.72505	2.3204	1.14554	2.07273
BraA01g011510.3C.gene	2.02144	2.09674	2.84343	3.17862	4.96345	3.94849	5.92442	1.18397	4.9003	7.35103	2.7247	1.61792	1.62822	1.92664	2.02797	0.059175	1.572	1.76453	2.58193	2.65709	3.97962	2.6057	1.49892	4.65287	5.12402	6.29262	6.38913	5.7317	5.4641	7.55188	2.88749	1.93526	0.103758	2.24233	0.003818	1.68323
BraA01g011520.3C.gene	10.0295	16.9166	8.58704	7.85462	9.21773	10.4778	12.4719	8.32862	14.7512	14.788	10.071	7.19977	12.7348	8.62296	19.7402	6.94054	15.8726	21.3506	18.7728	17.7317	8.63007	5.34557	11.3937	7.03454	7.49088	5.65388	8.28966	11.8202	9.98321	8.58366	8.59405	19.2081	6.87838	14.4352	5.11403	11.2264
BraA01g011530.3C.gene	0.20272	0.714947	0.583398	0.355131	0.607559	0.473153	0.703963	1.08454	1.1854	0.851485	0.717318	0.258147	0.414319	0.901303	0.857618	0.780115	0.950734	0.915735	0.864887	0.885158	0.183782	0.301695	0.166079	0.132954	0.375836	0.436441	0.335602	0.521965	0.396285	0.550142	0.553788	0.592443	0.436133	0.27354	0.118824	0.450338
BraA01g011540.3C.gene	2.93175	1.88381	7.50591	4.09038	1.97039	1.33421	0.684623	0.70924	0.29978	0.45979	2.15489	2.9285	1.44865	2.61063	2.22912	0.951551	2.4561	6.48767	3.23568	2.87257	1.55511	3.01788	1.97493	1.45898	2.81572	2.82634	1.42514	0.060804	0.330794	0.456671	5.15748	4.52119	1.96151	3.09226	1.94738	1.78817
BraA01g011600.3C.gene	8.40095	12.5407	5.03374	4.17528	8.51897	6.75861	7.2761	7.3647	8.81476	9.0595	1.51745	8.91012	2.96606	2.96558	4.35237	4.19859	4.94853	4.01541	6.56869	3.90304	24.0289	11.9629	7.73442	10.6408	11.4027	4.83936	8.81591	4.66333	4.78932	4.98332	4.45242	11.9113	10.3086	5.12793	7.32443	7.07464
BraA01g011640.3C.gene	26.6943	45.2842	21.4738	17.4623	48.456	56.8252	51.9973	54.1258	63.4118	56.8089	22.6542	19.8771	25.2411	17.3862	37.0328	30.7917	34.9263	47.8221	38.3618	39.8237	15.5216	9.34277	32.3427	15.4426	21.7989	33.9559	26.6212	96.8818	86.9454	69.3977	25.1621	45.6846	41.9778	30.2596	24.4225	38.4632
BraA01g011650.3C.gene	1.70512	2.31216	3.62158	2.66685	1.17294	1.9287	1.40022	1.5167	1.52438	0.718361	9.33219	1.29981	8.57537	9.56762	8.72126	7.37657	8.16428	5.37124	6.90804	7.87409	1.41646	2.05765	1.48207	1.88333	1.3798	2.91402	2.40647	2.34607	2.4899	2.08744	2.963	1.29	1.47496	1.22328	0.726448	1.96689
BraA01g011670.3C.gene	3.51056	10.536	5.44536	4.74868	9.8551	11.8364	12.9837	18.8917	17.7603	15.9663	20.3438	2.58772	18.1016	19.1954	23.9741	22.0989	25.1954	20.8922	26.8683	31.296	4.82567	5.19879	4.24038	6.79488	5.89363	10.413	7.82804	13.4391	12.9687	10.8755	6.83527	10.8486	9.15981	6.48652	2.46117	5.32964
BraA01g011680.3C.gene	2.17574	4.14019	1.52059	1.32879	2.9932	4.20628	4.24855	6.65583	5.81505	5.68095	2.11058	1.42913	3.37206	2.54873	3.92809	4.99858	4.02822	6.82082	5.44036	5.82591	1.41393	0.831113	2.75124	1.12698	1.64447	2.16896	1.89454	5.05323	4.7631	5.50345	1.70878	4.81567	4.4206	2.78118	2.37746	2.39997
BraA01g011710.3C.gene	1.10875	4.15966	0.318083	0.298529	2.71393	2.50732	2.43791	3.73293	4.52852	3.79336	1.33093	0.874507	1.07917	1.10509	2.39665	2.52734	2.9347	4.56329	3.77677	4.83763	0.167539	0.217061	2.3187	0.165853	0.439801	0.577488	0.245706	3.15674	3.31256	3.40557	0.495079	3.97307	3.77264	3.30369	2.02885	2.71228
BraA01g011800.3C.gene	2.42905	2.05132	11.6572	7.94632	5.46529	0.539246	0.821419	0	0	0.127416	8.50016	3.90944	11.4693	17.3912	8.94112	14.6131	6.26924	1.38079	8.03049	6.06025	18.6098	13.3348	4.44727	9.32975	27.7381	10.057	10.3826	0.390964	0.658936	0.263714	15.7087	1.34852	2.43063	2.99268	5.00397	2.834
BraA01g011830.3C.gene	0.400704	1.0543	1.51269	0.832022	1.3549	0.995134	0.967214	0.928002	1.68213	1.6511	0.879905	0.502137	0.797453	1.25029	1.2873	1.63157	2.20347	1.73341	1.98245	1.34207	0.654564	0.719589	0.371655	1.55221	1.13433	0.786723	0.778911	0.641373	1.01831	0.862844	1.02109	0.908393	1.26274	0.54063	0.203523	0.480254
BraA01g011840.3C.gene	0	1.21246	0.16916	0.097231	0.229497	0.08633	0.272281	0.943565	0.729308	0.732144	0.266481	0.107593	0.184332	0.318191	0.306349	0.314552	0.596041	1.13526	0.960234	1.36697	0.061488	0.070044	0	0.066688	0.244851	0.041347	0.154678	0.374824	0.595161	0.59622	0.094257	0.67007	0.596324	0.38522	0.058549	0.173407
BraA01g011910.3C.gene	2.08898	3.53801	1.68199	1.69994	2.16481	2.46158	1.88452	3.50271	3.58257	3.57607	1.56385	0.727107	1.30757	1.07371	1.86376	1.44721	2.34603	3.62326	2.3005	2.45442	1.11255	1.22961	1.64507	1.09842	2.47757	1.06908	1.86333	4.00895	3.26988	2.32552	1.06207	2.26568	2.69698	1.37396	1.24222	1.98245
BraA01g011930.3C.gene	34.8965	51.471	25.0438	26.0031	33.9033	32.8126	33.7058	33.7465	37.454	33.5791	32.9701	32.657	36.3491	30.5872	30.3375	32.769	31.6189	55.2499	42.8201	43.2376	18.0126	21.1129	38.7973	16.3301	22.5613	31.3934	25.461	39.6385	38.8771	31.4826	26.2772	50.8751	53.5874	29.3459	28.6211	28.456
BraA01g011960.3C.gene	24.6077	32.3745	22.1095	18.9985	20.6599	16.5024	21.9134	28.5055	23.7884	25.5852	30.4043	25.5204	26.3991	25.0788	27.8136	30.8086	30.9623	24.88	31.5886	27.506	17.098	11.7089	22.1156	13.5225	15.8609	15.2043	13.6328	15.8541	18.1116	16.4301	18.182	37.3783	26.675	28.9178	20.8107	24.4397
BraA01g011990.3C.gene	39.7282	25.7112	52.9613	56.301	31.9327	31.8046	35.1376	26.3133	23.0842	31.1556	42.3283	48.948	43.133	45.996	37.3617	34.3899	35.1782	20.5022	30.9261	31.6712	60.4274	46.9458	38.4314	48.8881	39.7762	34.4671	37.3178	27.8976	26.0353	30.3723	46.1331	30.5621	24.1598	33.0767	37.6677	32.7273
BraA01g012000.3C.gene	0.422811	1.35898	1.22453	2.24807	14.0177	15.3723	14.771	7.48323	6.26691	6.26231	14.0516	0.466684	16.0553	13.0466	20.8619	18.6713	20.6148	9.68966	24.2227	23.5356	4.99472	5.15215	0.743909	4.61824	10.6552	30.044	7.05656	3.21345	5.43831	6.91198	1.45274	1.83492	0.497069	1.04997	0.21579	0.441594
BraA01g012030.3C.gene	975.695	854.744	164.558	126.533	212.034	214.145	222.24	224.256	284.702	275.548	456.473	741.194	485.534	283.758	634.209	728.96	660.096	323.476	568.21	475.499	58.7335	35.1656	1140.92	41.1991	77.6069	53.6591	79.6647	168.127	148.583	111.362	161.856	818.564	931.74	1424.46	1188.12	1133.07
BraA01g012050.3C.gene	1.178	2.1044	1.01984	0.123488	1.9202	2.26085	2.69241	1.59255	2.24643	2.09236	0.653762	1.07733	0.551244	0.209054	4.2736	2.55475	2.29488	2.68262	1.67258	1.92897	0.161401	0.383211	3.53855	0.576908	0.589884	1.16805	1.12335	2.80106	1.72074	4.13862	1.69577	4.15126	4.03169	1.35878	3.07911	0.754363
BraA01g012100.3C.gene	0.524261	0.031592	0.436371	0.885772	0.180758	0.135126	0.01619	0.017026	0.037424	0.013634	0.198585	0.51955	0.294696	0.432384	0.156331	0.08522	0	0	0.078182	0.010477	1.22712	1.01689	0.132062	1.62159	0.228758	0.067943	0.429836	0.048769	0	0.019189	0.247368	0.019016	0.092728	0.121213	0.038944	0.088369
BraA01g012110.3C.gene	10.0332	5.84142	22.7438	17.679	15.9358	15.3962	15.9802	2.46974	3.26588	5.24328	7.91207	9.16313	6.66093	8.08236	3.84259	3.85747	4.02361	1.89513	3.21048	2.46079	14.6456	23.75	6.09257	24.4285	11.5395	7.04811	10.3077	2.73284	3.87367	4.59321	18.4093	6.10512	8.00015	4.74172	5.00798	6.12885
BraA01g012120.3C.gene	0.09816	0.218224	0.67407	0.180504	1.04329	3.4825	0.978937	2.33564	1.82029	3.44922	0.10805	0.067914	0.191156	0.020786	0.018393	0.118438	0.421305	0.019192	0.0773	0.1149	0.129606	0.175714	0.204556	0.612215	1.04172	1.47558	2.1052	4.73407	4.5463	3.82191	0.16468	0.099372	0.178136	0.141239	0.11432	0.061131
BraA01g012140.3C.gene	1.08356	2.24886	1.5997	1.42858	2.72273	2.64876	2.40941	3.6306	3.02751	2.68257	2.73418	0.790256	2.95603	2.25704	2.84947	3.18097	3.49103	3.95404	4.01718	4.80095	0.986773	0.723736	1.26967	1.19989	1.39794	1.1986	1.13995	2.8095	2.18068	1.90086	1.71105	1.69217	2.10198	1.03184	1.01123	1.44459
BraA01g012150.3C.gene	3.13161	0.920946	3.64383	2.86989	4.69337	2.89077	2.46912	0	0.162041	0	4.62886	5.32787	4.20618	4.25115	2.16124	2.45619	2.36352	0.146375	1.84237	1.24627	5.23507	15.5175	2.98786	12.2576	5.46283	3.34288	5.53124	0.162208	0.572193	0.377625	3.81697	0.817915	2.05602	2.99121	4.35826	3.35341
BraA01g012160.3C.gene	35.5493	30.5977	6.49302	2.58938	4.03064	2.92161	1.37699	4.70443	4.00843	4.30154	26.1176	28.8594	32.1404	13.2791	36.6741	43.5893	43.0046	11.2248	29.6124	21.3751	1.49081	0.204696	41.9312	0.810775	1.59752	1.04866	1.85915	1.91533	0.511035	0.769692	4.43757	44.137	44.0187	47.5052	41.3723	36.5705
BraA01g012180.3C.gene	23.5172	26.7447	25.1989	21.2029	12.0487	12.7282	14.2248	21.0453	16.3623	19.031	20.9725	23.1906	25.3388	18.0689	25.3843	24.7653	24.5844	17.712	27.5018	24.7951	17.4047	12.6633	24.6317	14.7931	11.1947	8.7149	9.69573	16.1383	14.1178	13.0813	22.9754	29.3948	25.8381	25.7871	23.5006	22.2407
BraA01g012190.3C.gene	0.663118	0.551291	1.94461	2.09423	2.08053	1.50688	1.21779	1.7675	1.23005	1.53841	1.53854	0.76076	0.905275	1.44412	0.672399	0.570714	0.617728	1.95934	1.00137	1.13166	2.20567	2.56604	0.786097	1.8765	1.45383	1.89986	2.24736	2.31054	2.3343	2.30946	1.75432	0.915513	0.845948	0.222908	0.469372	0.460478
BraA01g012240.3C.gene	0.339151	1.39261	0.681759	0.952866	1.46285	1.4285	1.41417	2.42589	2.06781	2.08794	0.690595	0.294956	0.566974	0.341892	0.62392	0.412663	0.453151	1.57237	1.22067	1.24629	1.1405	2.04189	0.649834	1.60064	1.32045	2.18829	1.70989	2.07614	2.27073	1.67078	1.05143	1.01957	0.89884	0.469274	0.315689	0.325454
BraA01g012250.3C.gene	0.324418	2.40601	0.497349	0.261222	0.544779	1.49185	0.676986	1.59511	1.4445	1.68269	1.54149	0.424527	1.57883	1.45791	2.28709	2.29432	2.65937	3.76536	2.81487	3.33789	0.46494	0.622206	0.709736	0.232406	1.04249	1.32999	1.20671	2.22663	1.5105	1.69808	0.223248	1.39859	0.940513	0.83188	0.596734	0.458537
BraA01g012260.3C.gene	15.1316	17.0613	24.0891	26.4831	24.1784	24.3224	28.4364	17.5315	19.3388	16.2039	16.57	18.2299	14.6019	19.6885	11.6197	12.4838	11.7166	19.0253	13.5794	12.9009	41.2971	69.1079	11.1782	47.2431	34.6887	58.1037	44.188	25.8961	24.5176	22.8953	32.1382	9.20893	12.3766	9.96424	11.0355	10.8662
BraA01g012270.3C.gene	36.5821	40.0603	111.879	47.557	116.319	129.902	61.7154	55.3305	60.0775	54.0351	138.643	22.7325	129.888	196.165	239.768	114.892	97.061	137.943	123.972	102.715	109.369	91.7426	39.8895	119.511	245.824	157.773	210.991	52.5413	51.422	49.9786	63.4476	40.5838	48.3461	37.1065	25.8036	45.5826
BraA01g012290.3C.gene	11.4158	58.7865	22.0023	16.1048	37.4395	44.2616	40.0088	116.005	92.5245	79.1513	21.2155	10.2234	19.423	19.5325	28.1054	26.3595	27.8797	87.6222	53.9067	67.3509	18.1548	26.3224	15.5651	23.0205	35.0986	51.2973	40.0574	57.4102	66.0443	57.1773	21.1373	48.6144	42.0347	19.9998	12.8704	20.849
BraA01g012300.3C.gene	15.1559	13.6391	34.8539	42.9852	21.1459	23.446	19.3154	24.1752	19.4041	19.4456	27.959	17.923	24.7493	31.7894	21.6382	16.7417	20.3706	26.9952	21.7116	24.56	41.5009	51.9036	10.5789	45.4119	34.1948	38.5697	35.9421	29.5275	24.8354	30.6957	37.3205	10.1154	11.974	8.50625	11.9755	10.0464
BraA01g012350.3C.gene	7.5285	8.48929	9.62822	8.79174	13.2906	13.1011	9.46022	12.6429	10.3682	11.2593	6.92589	7.48803	6.78854	7.18489	5.42578	6.5945	6.09004	9.01613	8.70974	7.84581	10.7624	12.5951	6.13595	10.672	11.5662	16.9761	13.7763	11.9597	12.6788	12.652	9.35088	8.37627	8.96606	6.77157	6.25038	6.73973
BraA01g012370.3C.gene	0.426645	2.43863	1.81031	12.0868	0.507963	1.94892	3.38303	1.96153	1.17835	1.91319	0	0.328184	0	0	0.050413	0	0	0	0	0.067982	0.247988	1.41596	0.077199	1.064	0.171854	0.392667	0.020505	0.110833	0.433064	0.061838	2.21718	0.601554	1.27567	0.140268	0.156878	0.219345
BraA01g012480.3C.gene	1.33716	3.37093	0.311782	0.312062	1.37527	0.690857	1.00398	2.08335	2.33949	1.79232	0.759633	1.21018	0.541614	0.625662	0.862208	1.14888	1.2798	2.82972	2.38691	3.17157	0.062429	0.242041	1.69318	0.128585	0.55396	0.857931	0.421726	1.14145	0.931921	1.27546	0.358685	2.34101	2.82572	2.4188	1.28875	2.02179
BraA01g012500.3C.gene	4.41113	15.9282	8.06053	4.9302	4.79824	7.13556	9.58623	18.067	19.3483	14.1136	10.291	4.00321	8.07373	5.93613	11.4436	14.1194	12.5508	15.7719	17.5541	13.1033	6.04789	3.65326	5.84609	4.50648	5.74461	5.9709	5.77302	8.71601	8.78728	8.15256	6.53161	14.531	12.7363	12.3899	4.99045	6.98443
BraA01g012540.3C.gene	31.2901	25.343	32.2946	25.4799	26.1539	31.0263	32.4891	23.3529	20.2005	23.4058	20.4835	26.2533	18.695	20.7086	16.7321	15.1318	12.206	29.017	19.244	20.5613	12.4516	15.1531	29.7658	13.6314	12.3512	13.7095	12.5074	21.5499	21.5272	23.3844	30.8824	24.8517	27.8086	22.4227	23.787	24.4465
BraA01g012550.3C.gene	0.062913	11.1765	0.089292	0.029519	1.06751	0.140363	0.530755	2.19473	2.55561	1.96668	0.246903	0.017267	0.163912	0.101443	0.480694	1.07569	2.03994	6.52549	3.00129	3.06326	0.032388	0	1.00868	0.025578	0.029289	0.020921	0.102935	0.45815	0.648894	1.55095	0	4.69535	2.99521	0.342251	0.217402	0.412712
BraA01g012560.3C.gene	43.0757	73.9623	37.2713	29.0784	37.0417	33.4936	33.8728	56.8562	56.4228	44.8443	71.2533	34.2048	62.4497	57.2155	75.4535	78.7927	81.3055	77.4496	75.3994	71.4159	39.7071	25.5025	50.0494	30.6725	37.3909	36.7695	37.2474	55.4801	48.4531	48.9053	34.9952	65.2848	69.963	58.4089	52.6163	67.6279
BraA01g012570.3C.gene	59.3744	38.6647	54.296	42.6531	40.5555	36.1102	25.2754	18.6283	21.2936	18.1795	26.6829	43.8222	22.3256	13.7594	16.9276	17.5618	16.3074	7.87068	12.5049	11.3984	4.10297	12.7276	45.3802	5.18107	31.9003	72.1719	31.2852	12.8986	9.3257	15.0286	49.2392	22.0827	29.668	41.2061	48.8569	28.4089
BraA01g012580.3C.gene	1.23	2.87154	3.71301	2.91153	5.9072	5.36694	6.43156	5.42335	5.47466	5.81334	4.26005	1.26914	3.59414	3.09111	3.61454	3.38943	3.25995	3.64498	4.73185	4.10937	2.38181	1.37972	1.29512	1.7515	3.13223	4.83442	3.07289	4.65514	4.55012	4.47057	3.09464	1.4501	1.87361	1.10785	1.47971	1.02486
BraA01g012590.3C.gene	0.714305	0.720931	0.392622	0.014292	0.770959	0.848734	1.24722	1.12007	1.08303	1.36797	0.350635	0.357156	0.343867	0.350989	0.783468	0.48741	1.22535	1.01216	1.25358	1.38792	0.123826	0.157488	0.75978	0.118172	0.254506	0.441653	0.303977	0.872445	1.10997	0.547318	0.174842	1.0543	1.47525	0.777283	0.736702	1.33728
BraA01g012630.3C.gene	1.1012	2.80689	1.8958	2.60182	2.97626	3.04926	4.20087	1.71473	3.66761	4.32428	4.68442	0.792023	4.15912	5.06184	3.50879	5.49082	3.05271	5.61155	4.64199	3.64065	2.86205	2.11604	1.24716	3.12668	2.06944	1.46883	2.18964	2.74033	2.61274	2.23444	2.325	1.82241	1.138	1.03649	0.781798	1.16257
BraA01g012650.3C.gene	0	0.088624	0.540049	0.09069	0.810629	0.880264	0.177873	0.496912	0.515789	0.038644	0.134786	0	0.74553	0.366773	1.34838	0.432663	0.451436	0.689879	1.61379	1.63755	1.3607	1.4298	0.206438	1.27786	2.08396	0.964707	1.72639	0.230206	0.054763	0	0	0.520661	0.491065	0.223765	0.036794	0.664176
BraA01g012660.3C.gene	4.01825	0.821501	6.24088	5.84359	7.40064	7.82828	5.20936	1.30816	1.04028	1.70291	2.76136	4.98692	3.72364	3.56614	3.69115	1.57342	2.05325	3.10373	2.80389	3.44558	29.8496	22.7536	4.41774	17.0496	18.0275	16.5089	18.0766	21.7257	14.6502	26.7433	9.7906	0.960867	1.74738	1.66864	6.64759	3.0046
BraA01g012670.3C.gene	14.6472	1.94903	17.0486	19.18	11.8858	8.22931	7.12179	1.4568	2.45504	3.17627	3.50497	14.3943	3.98847	4.2928	3.29277	2.43531	2.06243	1.32441	3.0413	2.50574	25.9853	26.9965	10.6031	24.2856	30.3546	18.4277	23.0577	10.3151	9.04342	11.9782	13.225	2.93047	4.20461	6.03906	11.3607	8.04537
BraA01g012680.3C.gene	328.195	1203.03	1195.95	600.695	2479.55	3870.45	3319.94	4297.76	4241.18	3973.5	2022.51	228.614	2143.76	1953.57	3141.49	2215.86	2644.39	5158.58	3977.17	5726.3	414.713	200.204	620.008	625.858	1335.12	2807.37	1458.35	5772.08	6011.51	4770.36	1372.39	1209.15	1625.62	717.054	679.063	785.045
BraA01g012690.3C.gene	7.87437	5.42527	8.47198	10.0657	9.42401	10.8412	8.47404	4.50612	5.78691	5.4591	12.2527	8.84918	13.3108	12.3614	11.2617	7.01498	7.49268	7.29279	6.87702	7.75347	9.37701	11.7774	8.39487	9.80377	10.7515	14.5289	13.9057	13.3887	9.8159	10.0135	10.0587	5.27175	5.89879	6.09768	7.70373	5.64777
BraA01g012700.3C.gene	283.095	46.6267	325.071	400.436	56.6026	54.2626	50.7714	36.173	42.2363	83.1589	29.4639	359.489	37.8658	82.9363	53.6165	29.7629	40.9002	71.6884	55.7941	50.8427	371.6	266.003	132.4	270.93	188.847	54.4666	162.78	15.6244	22.0694	13.6807	311.687	62.4797	82.9137	75.1121	161.374	96.6505
BraA01g012710.3C.gene	15.5436	51.7362	41.4463	33.8657	48.8099	51.162	54.4619	70.3873	62.9087	56.3662	22.7842	15.3393	16.0042	30.7397	25.8624	29.9694	34.9766	73.7381	43.5575	46.1347	36.529	40.5167	17.5311	46.5279	41.7056	49.3835	47.4232	45.1932	52.6605	46.837	41.0142	46.5825	35.3289	21.2717	14.2188	15.7589
BraA01g012720.3C.gene	3.22462	72.2555	5.25228	4.1203	23.2799	23.0832	39.9808	119.636	98.8334	94.822	1.15833	1.00526	1.82495	2.08788	6.76837	4.84608	5.56177	39.6219	18.8243	20.4363	3.26309	1.38577	12.2626	4.16322	3.17163	2.69498	2.57054	50.3242	56.4872	31.8032	6.4232	48.2329	58.4935	21.1668	8.77122	24.0446
BraA01g012730.3C.gene	0.476197	0	1.58853	1.07343	0.366915	0.350616	0.056435	0	0.026511	0	0.930716	0.387787	1.15545	1.49164	0.700084	0.182105	0.861552	0.028497	0.10811	0.121289	2.58165	7.22667	0.227791	6.77447	1.76012	0.669193	3.04099	0.106605	0	0	0.778074	0.111709	0.098008	0.064427	0	0.197702
BraA01g012760.3C.gene	0.550312	4.34073	0.538394	0.081923	0.58501	0.780936	0.619959	3.28756	2.33194	1.86888	0.129848	0.59117	0.313965	0	0.389581	0.763566	1.04867	5.01226	2.5552	3.20247	0.012963	0.125716	0.775918	0.026166	0.225139	0.182134	0.473877	1.24869	1.21657	1.29227	0.473355	4.58812	4.03594	1.20857	0.460856	1.06036
BraA01g012800.3C.gene	1.46241	8.2372	2.02631	1.87747	3.49301	5.08872	4.32757	21.3631	19.9501	12.0034	3.03342	1.40979	1.8666	2.02735	5.57934	3.28499	7.01804	10.4978	4.88926	9.94979	2.08222	0.769575	2.72497	4.549	4.60168	4.64105	4.59744	16.5923	17.1197	9.2694	3.32205	9.47643	9.23461	3.8619	4.26287	4.51504
BraA01g012820.3C.gene	11.9126	11.7715	18.1648	25.0304	14.1872	13.4894	16.6625	10.8053	12.1576	10.8849	14.9311	14.3653	14.5661	23.8432	12.1981	10.968	12.5006	14.2366	10.8545	10.9441	23.0963	32.6731	11.2757	24.8854	17.0052	18.1821	18.8521	17.4484	15.4863	13.2304	20.6161	10.4	10.2734	8.01647	10.5518	9.97123
BraA01g012830.3C.gene	3.21983	4.84813	4.21307	1.40249	2.87988	2.04004	9.66678	16.8836	8.58445	4.89893	5.25348	4.78788	6.62459	5.31542	6.72888	4.4021	7.02816	17.0613	6.94601	8.60776	4.51849	2.21692	8.15901	2.63253	2.08333	2.21701	1.60333	8.33938	5.98411	5.24553	5.30212	7.43726	13.4428	10.2646	4.60824	5.25834
BraA01g012860.3C.gene	0.281046	0	0.438118	1.20861	0.019263	0	0	0	0	0	1.09787	0.417781	0.442666	1.16843	0.039803	0	0	0	0	0	0.451525	0.999362	0	2.26055	0	0.229163	0.423909	0	0	0	0.593017	0	0	0.02204	0.09909	0.050925
BraA01g012880.3C.gene	55.7299	46.5307	96.6446	77.5199	54.3548	47.5266	32.0688	25.1233	27.4296	25.7895	65.9087	57.5882	53.6141	68.8506	38.2931	40.4539	37.1305	40.4167	36.4925	34.3238	63.1099	69.4832	63.7299	56.4218	94.8494	103.676	72.0542	29.7471	37.443	37.4066	90.1652	44.2032	61.4063	58.2788	65.6878	58.274
BraA01g012890.3C.gene	68.4701	16.4071	46.7415	45.16	36.2544	25.2184	16.3896	4.55286	8.13023	6.20334	15.9081	72.0791	17.6866	17.5536	13.4635	15.2984	12.6154	3.54884	7.14143	6.46333	52.7132	77.102	49.9551	45.8909	101.995	112.889	105.592	12.3816	13.3527	24.4013	42.1153	20.2153	27.616	41.2438	49.009	37.9902
BraA01g012900.3C.gene	160.02	67.0068	208.972	229.932	144.985	128.807	126.948	64.347	71.5841	74.694	254.868	189.474	276.192	306.301	246.938	231.976	264.587	134.373	181.006	177.692	278.222	287.371	136.167	252.818	240.198	290.507	243.679	100.201	99.5056	104.836	214.095	60.0082	72.8477	106.487	147.921	117.042
BraA01g012910.3C.gene	34.1623	5.95067	33.3613	30.8118	14.8868	8.98741	11.7853	4.50638	4.64604	4.62112	91.7712	42.6466	93.2562	94.0561	56.3236	37.6752	50.8483	14.5107	33.3922	33.4256	34.0116	19.8618	22.4077	24.057	22.7922	8.11273	19.2069	7.6958	5.24584	6.72855	34.4051	7.3269	7.59411	15.8931	26.8187	17.4363
BraA01g012930.3C.gene	15.9029	7.3765	39.5284	41.6765	21.0074	21.6879	19.7958	6.87788	5.79667	8.35898	128.55	20.849	104.281	109.432	71.0789	59.1667	70.9146	17.5356	41.0179	35.3398	31.698	32.7247	13.6262	35.3207	20.7009	13.8853	17.1467	5.97865	6.32705	5.58129	38.7489	8.65287	9.19457	9.56418	12.3318	8.44373
BraA01g012960.3C.gene	7.55995	2.38423	11.262	11.4632	11.4361	11.1437	7.74648	5.27741	5.27943	4.02544	29.6346	8.8859	31.8152	35.1452	25.7935	23.8594	32.5849	9.19334	13.0413	17.3449	30.625	31.2087	6.08537	21.997	24.2423	21.2616	18.325	4.89635	6.43091	4.70603	14.255	2.9521	4.27169	4.23137	7.54997	5.25095
BraA01g012970.3C.gene	4.89628	22.579	4.42696	4.76928	12.1206	14.9704	16.3723	38.0624	35.7657	26.8928	4.31491	3.06946	6.34117	3.51095	10.4188	11.6945	10.284	29.9326	16.5939	18.99	3.35834	3.20404	8.19807	4.15296	5.6955	7.45497	5.48113	34.4471	37.8498	24.5247	5.45966	18.9166	21.226	10.9371	7.68156	11.9571
BraA01g013000.3C.gene	7.99772	6.88408	16.5225	16.6942	15.7483	15.6718	18.1445	8.54731	8.99484	13.1213	7.17445	8.49155	6.50396	8.89804	4.27492	6.33527	4.2023	18.3249	6.47596	6.51892	4.60243	8.5457	8.24381	5.76509	8.75361	10.6514	7.99657	14.0903	14.3778	6.91703	16.612	3.49764	6.33535	3.73745	4.96057	3.09421
BraA01g013030.3C.gene	12.0987	2.14036	11.4259	13.2636	4.61841	5.37793	4.99404	1.89244	2.65013	2.79019	10.8347	12.8895	9.67449	14.5302	8.12282	2.99057	6.78522	1.85949	3.67141	2.91305	9.58798	12.4634	8.45849	8.01007	10.541	10.8747	8.76807	4.83841	5.46916	8.51651	12.0924	1.70769	2.30731	3.94463	7.08603	3.45796
BraA01g013040.3C.gene	5.36611	6.00779	6.41535	8.21692	5.74657	4.93938	5.32011	5.42466	5.37051	5.10373	6.32429	5.442	6.10595	7.00874	5.38197	4.41785	6.2293	8.7179	7.19036	6.84715	8.14094	10.108	5.06329	8.75449	6.00908	4.86009	5.22422	5.36228	5.34316	4.79353	6.41645	5.25324	5.93823	5.18284	4.51287	4.19365
BraA01g013050.3C.gene	1.34765	4.27071	1.90738	2.26893	4.8758	3.53791	5.32581	4.5915	4.61871	3.82248	3.2061	0.924508	2.59293	2.65269	2.60061	3.00448	5.35384	5.26286	3.70114	4.63361	1.17005	1.10486	1.74296	1.1906	1.56354	1.26026	0.569608	2.90446	3.61345	2.60668	2.20925	2.5486	3.57378	2.68161	2.11073	2.09825
BraA01g013070.3C.gene	53.6096	185.178	134.581	195.764	189.671	273.476	286.533	260.351	254.358	230.956	59.89	60.5272	52.9705	55.9519	79.3695	76.0867	68.1251	199.986	91.8503	97.8716	150.346	161.84	87.0687	172.395	165.974	253.491	204.079	273.415	259.43	252.253	187.641	119.412	108.499	74.0458	56.04	60.1203
BraA01g013170.3C.gene	6.44002	18.7636	7.10224	4.9009	19.1829	16.2617	15.3432	17.8387	21.8268	15.8746	17.3492	7.52527	15.9226	14.8791	14.747	17.1263	19.738	22.9291	17.7265	23.8222	3.23512	5.90536	10.4675	4.21026	12.447	21.7876	13.2609	22.544	23.0468	26.1929	7.43805	14.8917	15.2108	12.315	12.289	11.9357
BraA01g013190.3C.gene	20.2539	18.4751	23.0929	35.0674	24.1593	23.2705	25.3897	33.5684	32.2891	33.2473	15.0937	21.0236	14.084	21.9984	22.3935	18.745	21.9144	27.9004	21.7105	24.9105	41.9252	36.6081	20.175	43.9279	33.6804	32.1601	33.7182	41.6026	42.8633	41.9906	24.2635	25.8639	24.0986	22.2006	24.4143	28.2737
BraA01g013200.3C.gene	10.0111	25.5973	10.5429	9.81309	17.6764	12.8404	14.9039	20.6632	24.5531	30.6617	4.53701	9.31432	5.74205	6.28015	5.15662	4.0963	5.00585	4.31528	6.55754	5.97666	22.488	24.2531	11.8322	37.6856	20.118	12.2362	17.8765	13.5514	18.7888	16.7408	8.72429	31.5877	16.2254	14.7095	6.77502	15.5078
BraA01g013230.3C.gene	4.54002	3.6335	6.0133	1.38128	2.63108	1.05746	1.8165	0.176468	0.217517	0.170001	1.47421	3.67322	1.7026	2.06582	2.54273	1.79609	1.41862	1.0984	3.26842	0.478183	9.53773	7.2882	2.16515	4.13518	9.86164	0.894152	3.56166	0.322632	0.048854	0.112153	4.82589	1.16404	2.34842	2.15305	4.19046	2.2338
BraA01g013250.3C.gene	44.1597	57.3339	32.1929	35.3624	35.1793	32.5292	36.7275	32.0472	29.1471	28.6732	42.7526	49.1253	36.7257	42.6048	30.1613	28.4567	30.5403	60.2394	36.5278	33.8638	26.834	28.3375	46.1828	25.2814	21.1616	24.645	21.3198	25.7947	20.113	24.5131	34.1647	59.1332	51.5135	44.7147	43.4735	43.1419
BraA01g013280.3C.gene	64.935	42.0543	139.734	143.716	103.949	117.362	110.027	35.3454	39.8094	54.4247	98.2622	72.0884	73.2479	88.2022	39.7203	43.3961	42.0651	38.7891	35.5818	41.3294	24.3826	76.781	46.0152	31.7298	63.8628	84.4114	61.27	36.0129	41.3167	35.574	149.105	37.9893	44.5028	40.1225	48.8615	48.6446
BraA01g013300.3C.gene	0.397358	0.555918	0.682529	0.76008	0.543011	0.608765	0.677227	1.10016	1.41972	1.3608	1.73868	0.646816	2.22842	1.66531	2.35194	2.54811	2.19471	2.49403	1.69463	2.08066	1.81337	1.77658	0.551571	1.56748	1.34728	1.60067	1.65505	1.79857	2.10625	1.59002	0.769396	0.94187	1.05935	0.665599	0.681424	0.763181
BraA01g013370.3C.gene	12.2732	18.6259	12.0388	13.7655	15.1067	13.9226	13.6877	18.7738	20.5425	19.4094	3.74557	11.691	5.70311	7.62904	8.30383	7.08488	5.98995	20.7863	10.537	9.11106	18.613	15.8411	13.4988	17.5583	19.6946	17.1389	18.7302	19.9645	19.9772	16.3334	12.2775	19.1829	17.3968	14.6251	10.3182	15.4592
BraA01g013380.3C.gene	6.71114	2.07849	5.62424	6.96393	3.0701	2.97467	2.7675	1.53968	1.64136	1.91815	2.09543	7.9906	4.95902	4.95985	3.31706	3.40398	2.60883	0.140936	1.36165	1.52012	16.2936	13.0636	3.94097	14.3686	13.3253	12.0961	13.2555	3.62262	4.09744	6.84206	7.75288	1.89145	1.40366	3.44754	6.93486	2.09035
BraA01g013390.3C.gene	0.85329	2.0163	2.649	2.8781	3.64642	5.05048	4.53851	2.79864	2.40353	3.04172	1.65742	1.42243	2.13815	2.29114	2.04106	1.9722	1.85608	2.66394	2.64741	2.26141	2.68992	3.50963	1.64274	2.66957	3.67411	3.50214	3.55092	2.98726	2.63893	3.23443	3.24681	1.63151	1.41064	1.07826	1.11048	1.04977
BraA01g013400.3C.gene	2.39271	2.00682	6.55405	10.2394	3.84837	2.99619	2.0089	1.31062	2.17331	2.11717	1.18566	4.11016	1.76224	2.92859	0.515064	1.30215	1.5736	2.11518	1.24546	1.18414	10.8186	13.4837	1.94558	7.34016	11.1406	9.0469	8.82222	3.37791	3.48579	3.37125	6.07735	2.11018	1.7107	1.06934	1.42966	1.194
BraA01g013410.3C.gene	1.3972	0.683539	2.47509	5.48723	0.715705	1.12709	0.828696	0	0.263651	0.146097	2.55924	1.4322	2.74602	4.55509	1.15218	1.2125	1.40487	0.311664	1.10236	0.918133	3.60817	3.89488	0.55832	2.2041	2.14565	0.947511	1.71097	0.11766	0.188122	0.306806	3.35445	0.741052	0.81469	0.811531	0.836011	0.683491
BraA01g013420.3C.gene	2.43101	1.66162	0.477164	0.24612	1.48982	0.870501	1.36057	1.46224	1.30209	0.78088	0.904766	1.87339	0.301031	0.318657	0.68084	0.399635	0.190443	0.80398	0.258464	0.330189	0.158285	0.106571	1.20627	0.04932	0.342935	0.738907	0.697693	1.22088	1.29399	1.19758	0.538517	1.08251	0.914369	2.9866	1.53106	1.29679
BraA01g013440.3C.gene	12.3509	24.536	12.724	12.2883	13.5355	16.0705	14.8122	16.7299	18.23	14.0585	19.0045	16.2337	24.0143	18.4361	31.5968	24.0783	25.3466	21.8527	26.4279	28.0586	11.8704	11.0861	20.693	11.1931	13.6853	19.2831	16.9882	22.7158	16.0982	19.7864	14.7091	16.4789	18.1711	16.1905	19.8031	17.4206
BraA01g013460.3C.gene	0.108526	1.35229	0	0	0.459224	0.417043	0.063697	0.99826	1.05848	0.316781	0.492624	0.045107	0.174831	0	0.257987	1.09898	0.383499	1.61038	1.46587	1.92736	0.223093	0.093598	0	0	0.147161	0.8118	0.579044	1.78085	1.09153	0.956892	0	0.7073	0.481937	0.315845	0	0.233915
BraA01g013470.3C.gene	1.00527	0.416074	5.67759	11.1394	0	0	0	0.121087	0.032698	0.034665	3.08401	1.70353	0.346803	2.98673	1.6121	2.72413	7.98139	0	0.495458	0.338171	0.436525	0.309261	3.49019	0.652111	0.034474	0	0.166778	0	0	0.050297	2.05735	0.414373	1.93952	1.33991	8.27918	1.61747
BraA01g013480.3C.gene	713.003	272.782	511.483	533.608	321.1	284.56	252.154	163.523	190.86	197.945	731.722	833.71	721.593	696.973	587.259	628.792	626.244	160.313	395.573	341.659	327.307	239.736	599.158	256.21	324.85	294.764	273.66	163.41	183.919	177.542	433.901	344.085	375.157	491.975	685.072	446.804
BraA01g013500.3C.gene	5.29333	6.51894	6.57614	6.06835	9.15303	7.74295	5.80723	9.98379	10.9053	12.1828	3.03763	4.0912	3.38685	3.90826	3.78785	3.70982	3.17175	5.08646	5.22682	5.27614	4.16053	4.50046	6.55494	4.94921	5.45044	3.98349	4.79163	7.76349	9.14314	10.4601	6.83366	7.23802	7.47288	5.80142	6.31104	7.84685
BraA01g013510.3C.gene	8.08371	6.30161	7.7089	8.1107	6.90217	5.03897	4.73976	3.70966	4.52943	4.34551	2.41933	6.41665	2.28287	3.4924	2.46871	1.52964	1.80125	1.15878	1.99405	1.53704	11.6928	16.8347	6.01652	10.8415	8.18313	7.02546	7.73814	4.37893	5.26208	4.70865	7.45217	7.62096	7.59372	7.87031	4.67532	6.74756
BraA01g013520.3C.gene	5.55222	3.48262	2.29175	4.57795	3.09983	2.02918	1.58746	0.671587	0.897571	1.44718	5.88387	2.43443	6.96573	4.70178	4.47056	3.55601	5.65915	0.961683	3.28457	2.82479	1.74398	2.94992	6.34486	2.89679	3.06116	2.25555	3.29905	1.40923	1.33312	1.77134	4.18121	4.97916	7.54356	5.97374	4.39303	4.07994
BraA01g013530.3C.gene	5.52532	2.58578	6.19063	8.49328	4.84866	4.77407	3.83634	2.21805	2.55248	3.05752	3.72512	4.1835	3.75792	4.67075	1.78028	2.03928	2.38932	2.77431	2.27702	2.94048	2.75248	7.69546	5.12778	4.63235	6.26774	4.42498	7.76981	4.04449	4.50104	3.98548	8.4777	3.08637	4.48377	3.07517	4.39192	3.54483
BraA01g013550.3C.gene	4.21511	5.60386	6.86165	8.15546	1.72325	1.6843	0.956159	1.21863	1.38647	4.85248	4.48794	5.9483	5.23612	3.92189	5.26379	4.60587	3.1172	1.16903	2.20151	5.23041	6.12852	3.43047	7.50589	3.12576	2.21949	3.55906	3.83751	1.72031	0.659269	3.27762	5.22278	4.57876	6.72548	5.18657	7.38413	6.00452
BraA01g013620.3C.gene	3.11632	2.29429	4.24025	3.14442	5.6341	6.87033	5.88137	2.64706	3.02649	3.7755	5.57805	3.23577	3.25422	5.5477	2.31225	2.30206	2.16576	3.4513	2.48209	2.71298	1.1329	2.82376	2.52728	1.84462	2.2812	5.01	2.79438	4.13616	3.69642	3.8704	3.97637	1.6992	3.45846	1.65905	2.45745	2.28456
BraA01g013630.3C.gene	43.6871	7.29998	71.5267	79.5989	13.8323	9.28833	10.1523	2.99762	2.68306	4.43769	12.2437	53.662	16.6289	16.3346	6.74232	7.8443	10.3424	1.56364	4.9333	4.85228	68.9598	58.849	26.2998	52.1937	83.6148	37.4119	66.168	5.30954	6.21992	6.63684	77.4307	9.97058	13.5988	18.2945	30.4658	21.0451
BraA01g013640.3C.gene	6.45134	0.756348	13.9957	30.6609	2.15558	1.79142	1.53419	0.3195	0.310608	1.18808	4.3697	11.6363	3.19806	7.81239	1.19865	0.781597	1.61792	0.332063	0.638568	0.602191	24.8138	46.6139	2.38222	29.0581	11.9006	7.85842	9.62098	1.29087	1.20236	2.13122	18.9733	0.518393	1.01753	1.61147	2.56564	1.5774
BraA01g013650.3C.gene	0.024648	2.52787	0.139736	0.238099	0.29297	0.256984	0.182788	2.16351	1.46293	0.396717	0.027918	0.125599	0.069375	0.126558	0.208132	0.662884	0.596675	1.47339	1.48054	1.76588	0.124913	0	0.49915	0.125065	0.043258	0.108974	0.180262	0.630519	0.315475	0.179473	0.068352	2.41838	1.72699	0.778621	0.659871	0.748068
BraA01g013670.3C.gene	0.439915	4.70244	1.1303	0.731539	2.6775	2.06632	1.51728	5.56104	3.25703	2.77878	1.6093	0.244182	2.01318	0.839195	7.14147	6.78992	6.09023	16.8382	15.8633	14.5482	1.50456	3.13831	0.521672	2.67576	2.52259	1.50663	4.14735	5.43857	4.47238	3.32263	1.14685	2.27502	4.12131	0.702311	0.376586	0.97796
BraA01g013690.3C.gene	35.8573	11.4527	219.029	187.407	128.238	95.4235	90.0999	31.7366	32.2722	39.7883	140.273	38.4534	131.062	177.7	95.336	83.8017	87.4084	39.1378	68.3752	60.8755	79.4855	64.2708	27.8094	143.946	87.5478	63.6294	77.1782	17.5131	27.4253	23.38	152.612	10.7833	16.7752	16.6204	18.5626	18.1038
BraA01g013730.3C.gene	3.02057	1.90249	2.24216	3.22993	2.2453	2.10495	1.47919	0.82551	0.805477	0.885373	2.03955	1.9458	2.44359	3.34929	1.7821	1.46709	1.76693	3.25292	2.62104	2.24576	2.73574	3.61744	2.37106	3.13971	2.67761	1.85211	3.18488	0.860443	0.622479	0.767531	2.08626	1.88689	2.4203	1.56133	1.58382	2.12556
BraA01g013740.3C.gene	3.50568	1.5261	5.78536	10.4845	7.32443	5.66725	5.40104	1.25015	1.66094	1.81739	12.1372	5.1896	13.7229	20.1584	6.89275	9.08662	10.602	5.87202	8.77742	7.56173	11.3502	15.8029	3.26206	15.852	14.0129	9.83164	10.8911	1.4471	2.00597	1.3732	7.13675	2.65234	2.9074	2.46751	2.06286	2.89785
BraA01g013760.3C.gene	22.7042	29.8105	17.3089	27.8215	18.3406	14.9433	18.7072	8.80346	9.9634	10.101	21.1879	21.4782	21.7457	26.7565	17.04	14.1124	18.7868	18.4617	17.5953	18.4048	21.3589	35.716	21.6417	27.2952	27.4585	22.63	24.5052	9.53904	9.0017	9.94706	19.5269	26.2387	28.5063	20.0619	17.0354	22.4871
BraA01g013770.3C.gene	5.5789	5.03698	1.80778	3.75921	2.24765	1.27713	1.34558	0.516738	0.633997	0.449354	5.27969	3.30078	3.90998	4.07224	1.54784	1.12022	2.24333	1.22456	1.75433	1.86284	1.53146	4.72696	4.1573	2.34883	3.43418	3.51261	2.8018	0.444718	0.841677	0.791193	2.0313	6.55921	6.13987	3.16611	2.88675	3.65518
BraA01g013820.3C.gene	0.124116	0	0.438991	2.49339	0.048818	0.115028	0.016518	0	0	0	0.149739	0.340802	0.006381	0.409423	0	0	0	0	0	0.014754	1.03778	2.36961	0	1.79629	0.27865	0.189626	0.995027	0	0	0.028199	0.556821	0	0	0.036846	0.015661	0
BraA01g013830.3C.gene	2.87476	0.165104	1.52303	1.20564	0.012575	0.285458	0.149808	0	0.086596	0.087741	0.771445	1.2953	1.11093	0.91027	0.07624	0.463735	0	0	0	0	0.515654	1.03716	0.779978	0.249952	0.674513	0.457278	0.172768	0	0	0	1.44463	0.748223	0.101271	0.286073	0.252903	0.504224
BraA01g013860.3C.gene	3.29275	0	3.06401	8.47152	0.529395	0.601053	0.456779	0.10031	0.130658	0.057684	1.50773	2.24523	1.55613	2.84006	0.193182	0.150663	0.213073	0.357916	0.0128	0.016415	4.67108	6.48625	0.56444	9.54956	1.91441	0.689501	1.96243	0.027674	0.120616	0	5.01655	0.207291	0.16983	0.402644	0.767872	0.652739
BraA01g013870.3C.gene	1.83454	0.235958	1.89868	6.1179	0.859436	0.532887	0.373116	0.062391	0.015271	0.06061	2.20524	2.14755	1.87425	3.58346	0.446287	0.526063	0.505099	1.28589	0.328401	0.509393	2.90692	4.13058	0.799504	5.50521	2.84209	1.29891	3.18232	0.01495	0.117801	0	2.43792	0.430244	0.325224	0.452432	0.577975	0.60236
BraA01g013890.3C.gene	6.11468	0.365317	8.39842	17.2316	3.63487	2.96477	3.03963	0.404493	0.57254	0.509759	12.3414	5.97169	10.7597	14.6945	2.85344	3.87139	4.80004	0.834665	1.36159	1.21658	13.0669	24.1797	2.36061	23.9953	11.2716	6.84063	9.78499	0.929521	0.967037	1.35911	9.27316	0.819018	1.10689	0.970322	1.65452	1.42746
BraA01g013900.3C.gene	8.19815	0.377367	17.4313	19.7354	7.27362	10.6639	5.06553	0.691946	0.279985	2.30075	10.7537	8.71509	9.44772	12.9338	1.68043	1.24927	3.59414	2.38971	2.87396	3.14424	16.7306	24.6627	1.72527	23.3202	10.2544	8.33942	10.915	2.82965	2.29178	2.42654	18.3647	1.74594	0.528082	1.44728	2.74585	1.62937
BraA01g013980.3C.gene	0.366941	0.921905	0.022257	0	0.68782	0.559997	1.10238	0.46402	1.36766	0.691134	0.844252	0.284863	0.873906	0.489825	1.56976	1.27999	1.8888	3.18248	1.44137	1.24626	0.060291	0.105229	0.670154	0.110985	0.187097	0.105363	0.186376	1.64079	1.11897	1.61408	0.217904	1.7294	1.5515	0.919301	1.1176	0.846248
BraA01g013990.3C.gene	117.814	75.8292	112.985	97.4181	55.8601	53.1699	47.3688	49.0815	48.3843	54.8121	105.569	117.248	107.819	94.8647	86.8876	85.7994	98.9114	40.9463	73.714	71.2618	88.7231	82.6167	106.64	84.2532	72.389	61.56	75.188	59.665	52.6221	55.8628	98.9687	91.7159	85.4157	93.9752	105.19	93.7979
BraA01g014000.3C.gene	0.487208	4.99314	0.13389	0.076302	1.90789	0.063501	2.80626	6.65645	5.47286	5.2923	0.110045	0.274292	0.187763	0.071139	0.424926	0.073007	0.034884	3.12409	1.45346	1.84176	0.035437	0.134988	1.3985	0.122828	0.209353	0.696464	0.414574	3.0539	2.87701	2.6087	0.053435	3.50143	3.60954	1.16031	0.092176	1.83752
BraA01g014010.3C.gene	1.02552	0.031628	2.11529	1.86788	1.63895	1.66946	1.51446	0.063651	0.313774	0.515821	2.08513	1.01386	1.46066	2.66422	0.800822	0.455051	1.13133	0.198764	0.306257	0.190086	2.88809	5.2888	0.303925	4.06676	2.2939	3.05995	2.25221	0.862004	1.20282	1.82925	2.67163	0.14478	0.096039	0.417818	0.21988	0.176489
BraA01g014050.3C.gene	11.0472	10.7166	14.5412	20.5918	11.1854	13.9294	15.593	10.8228	11.3182	11.586	15.5591	11.8529	17.0078	22.2016	10.7593	8.92413	12.8057	20.385	13.1875	15.2022	22.5027	38.404	7.63138	29.0083	21.2163	21.9872	20.2059	17.504	17.0181	20.3566	16.8688	8.67161	10.3754	6.28601	7.72736	8.7935
BraA01g014060.3C.gene	3.67579	6.57057	4.46382	3.071	6.88137	6.05009	5.41943	8.34265	10.3878	8.87317	1.61176	1.69882	2.52955	2.18054	4.25803	3.8439	3.32622	8.26739	4.61275	5.74172	6.30524	5.00225	5.08751	5.36197	4.73456	4.43446	3.79333	10.5225	10.4158	10.0658	4.89944	7.58143	6.988	4.91153	5.43625	5.79115
BraA01g014090.3C.gene	15.6606	30.3503	16.964	10.4305	43.7412	40.9071	44.9455	57.8177	52.7755	51.3319	4.09475	6.70989	4.13724	2.15579	17.1503	20.6196	20.7616	32.3438	29.8856	33.2996	12.0367	12.108	26.9365	11.0784	19.672	31.2259	17.4226	74.0615	72.9734	75.6739	16.8463	25.1457	33.36	27.4898	22.0141	31.4774
BraA01g014210.3C.gene	0.893644	5.77418	2.30592	1.4318	3.47258	4.37627	5.32513	3.43462	2.6441	3.34363	0.715916	0.757129	1.28454	0.704226	1.90638	1.80452	3.15445	2.00583	2.37759	2.48283	3.45617	4.83035	2.14717	2.71757	2.93598	2.84028	2.84117	3.5909	4.98189	3.81582	4.30937	3.85014	4.96711	1.61727	3.00314	3.27645
BraA01g014220.3C.gene	2.17459	5.48326	7.23471	7.52608	11.2561	11.3245	14.0999	12.2047	10.0789	10.9119	3.20216	2.27532	2.70793	3.976	3.96306	4.62969	4.16103	5.48046	5.75511	5.17468	8.06358	6.85533	2.15788	9.32147	7.45474	6.85611	8.00334	7.9773	9.82469	8.87038	7.83888	4.19792	3.5688	3.30391	1.40952	2.24952
BraA01g014290.3C.gene	44.6867	12.8037	208.621	12.6216	279.144	386.764	23.0714	23.4096	32.7146	19.3067	228.535	6.65806	295.052	357.985	246.154	121.803	57.8418	93.6934	183.893	102.65	83.7937	84.8557	44.0243	57.0038	949.914	518.779	837.644	16.6676	14.1403	21.9247	39.8394	18.5201	41.1421	18.4655	12.7231	31.6147
BraA01g014300.3C.gene	5.18596	0.898028	8.59076	13.4289	2.54333	2.75454	2.74775	0.263687	0.529541	0.786714	5.89717	6.52995	3.20544	9.3878	1.59064	2.23066	2.66619	0.983452	1.05544	1.21185	9.31053	23.6506	2.69971	10.5154	6.03075	4.99441	6.77035	1.06221	0.672002	2.31928	11.5705	0.921051	1.04306	1.14909	1.82902	1.91451
BraA01g014310.3C.gene	1.91962	9.50554	4.61954	3.42823	5.6931	7.42208	8.84416	15.2362	14.6079	14.2706	6.19034	1.88363	5.77354	6.37083	10.5606	11.5691	10.0526	18.0627	14.4582	15.2184	4.94033	3.39488	4.31794	4.902	2.90638	4.31554	3.3855	10.523	10.362	9.31425	3.70498	6.1176	5.48611	3.54712	3.19286	2.64038
BraA01g014320.3C.gene	61.454	61.249	99.8387	116.885	83.6364	84.6447	90.3903	57.8755	59.6372	54.3343	208.125	74.6226	216.187	268.752	219.491	196.989	206.399	200.357	201.451	210.475	250.896	295.661	64.3542	221.284	179.707	166.469	147.054	77.2828	72.2937	72.7793	125.967	64.0581	60.7613	50.9993	60.8926	47.3422
BraA01g014360.3C.gene	3.87588	0.151852	0.117135	0	0.26746	0.385732	0.174706	0	0	0	0.813975	0.763063	0.93966	2.79289	1.19875	0.218771	0.531263	0	0.036042	0.033875	0.505592	0.095601	4.87613	0	1.99735	1.44674	1.6161	0	0.150407	0	0.250088	0.427505	1.08579	2.11411	5.42883	3.19834
BraA01g014390.3C.gene	0.480139	0	0.592706	4.05052	0.173605	0	0.073939	0	0	0	1.13023	0.763921	0.770515	2.06678	0.179838	0.078427	0.209252	0	0	0.012134	2.18463	3.08226	0.035681	3.23052	0.301484	0	1.12832	0	0	0	0.744377	0.058475	0	0.039726	0	0.009244
BraA01g014400.3C.gene	6.9163	26.1915	7.11849	10.4066	9.45034	15.3925	13.379	20.6764	23.9149	16.83	11.6125	6.11628	10.5241	10.088	16.6442	14.0155	14.3303	39.4606	26.0827	27.9222	6.1375	7.13683	9.80148	7.83195	5.14499	9.99335	5.94327	19.6272	19.0154	11.8489	8.63285	20.4447	17.1168	6.18598	7.97643	9.27253
BraA01g014450.3C.gene	32.1401	32.9422	21.1467	17.6457	27.4972	32.6847	31.6115	24.8677	25.4584	27.0035	32.6512	27.1283	35.9476	23.2841	33.6161	27.0685	33.9226	20.0253	29.5482	29.9072	41.4171	30.2027	35.71	27.0818	40.2424	48.0746	39.6813	22.2714	22.0855	33.3883	21.7044	32.3207	34.2298	29.5198	33.9462	33.2093
BraA01g014470.3C.gene	0.318415	4.02611	0.072406	0	0.418432	0.152144	0.580302	2.04967	1.38337	1.47204	0	0.251207	0.100401	0.102272	0.249536	0.589087	0.599355	0.86828	0.662576	1.09189	0.07062	0.035457	0.644483	0.032584	0.441387	0.478525	0.260462	0.670123	0.759408	0.476939	0.231113	2.7583	1.88273	0.901614	0.559364	0.993089
BraA01g014480.3C.gene	1.03089	27.9464	1.00093	0.492869	2.29993	2.37041	2.70074	12.421	9.49403	7.56947	1.26024	0.562184	1.8593	0.852837	4.98267	6.14891	7.87603	26.6571	12.6219	16.5978	0.483191	0.35054	1.85024	0.330938	0.981051	0.825227	1.46196	3.67184	3.67979	5.28702	0.880178	15.2363	10.9131	3.64338	1.02389	1.95232
BraA01g014490.3C.gene	22.6962	29.9571	23.7662	30.9638	15.5447	14.1167	16.5205	5.58365	3.79034	5.88764	20.9701	13.8353	17.8841	26.0715	11.6048	12.3946	9.49338	17.7641	12.5373	10.6347	16.2899	28.3138	11.8203	18.5252	18.6982	11.7422	19.6826	2.51753	5.83456	3.67605	18.142	21.905	22.4446	11.9923	8.50918	13.5311
BraA01g014510.3C.gene	0.320633	18.4781	0.044132	0	2.68349	6.33857	6.81843	35.4454	30.7097	28.2154	0.047764	0.15354	0.124411	0	1.27667	2.36779	0.502362	16.9259	11.7167	15.3239	0	0.034565	2.9596	0	0.027811	0.0792	0.215096	24.6438	13.6228	16.9495	0.163348	11.6126	13.4358	3.73195	0.826402	4.51674
BraA01g014520.3C.gene	76.572	37.2764	104.583	120.862	60.3988	58.989	56.8516	48.5436	46.7402	52.2686	62.1046	83.655	55.9577	79.3037	46.9376	37.1054	37.6268	49.3469	43.9848	44.2445	128.566	171.608	62.5358	148.553	90.9275	80.7479	87.2063	61.8521	64.1514	57.4373	111.526	46.8433	50.8553	44.8328	51.8246	53.2509
BraA01g014550.3C.gene	0.474175	25.6003	0.802426	2.0612	13.7195	49.7961	49.135	46.4379	46.0064	46.106	2.26227	0.38341	3.83475	1.29197	1.82303	4.42821	0.647807	7.29936	3.24116	3.50274	0.478928	0.087989	4.4752	0.650611	0.44365	5.81637	0.88457	52.5719	61.5804	55.1462	4.76997	13.9579	12.1003	2.2441	2.31474	3.1136
BraA01g014560.3C.gene	5.77671	14.2158	29.0218	23.8805	37.941	41.494	31.1523	12.7201	14.8828	12.3457	37.3991	8.92051	39.1238	57.8988	26.4962	14.1067	17.019	11.2416	18.2752	12.2947	66.3984	105.518	16.6903	64.3783	38.3109	38.2107	32.599	37.6955	49.5177	44.3399	48.5644	4.84369	16.4933	7.0693	16.5224	9.39742
BraA01g014580.3C.gene	4.40377	3.54129	10.4004	13.6037	4.1794	4.84321	3.73132	2.70414	2.34535	3.80649	4.61548	3.93316	4.99869	5.47158	5.20827	2.99449	5.65181	3.84821	3.48054	2.49095	14.7522	15.4863	3.6949	17.7588	8.35396	7.62469	8.52582	4.23831	6.19682	7.31075	10.6583	2.93385	4.42362	2.35881	3.98922	2.78472
BraA01g014590.3C.gene	267.243	102.539	145.958	134.068	103.43	89.3913	78.1928	53.9282	68.6952	83.3093	218.347	244.293	228.5	205.174	191.565	190.823	199.264	58.2249	144.448	131.27	106.465	70.0508	267.787	74.545	107.971	115.156	104.966	64.8659	72.3984	69.3299	136.789	160.195	171.53	244.555	255.265	244.706
BraA01g014600.3C.gene	3.5692	3.64977	0.586428	0.071145	1.30772	1.15827	1.18855	0.847249	1.96844	2.45347	0.425753	1.27286	0.452225	0.457434	3.70572	2.50054	4.91571	2.62794	3.94086	3.05621	0.242711	0.107874	3.2397	0.031083	0.881058	0.971769	0.718481	2.55528	1.80902	2.54968	1.55768	4.02718	2.78661	4.47377	2.45081	2.16111
BraA01g014630.3C.gene	4.80924	6.20114	7.82253	11.0491	6.95535	9.06891	6.8775	6.65288	8.75824	6.59611	9.41523	4.69336	6.89316	8.92858	7.67463	6.1602	6.6019	12.4242	7.82694	10.1536	5.37991	3.1561	3.12044	7.66561	9.38906	12.6418	16.3354	16.7639	14.4374	16.8156	9.9984	6.20861	5.15879	5.0938	3.64864	4.13181
BraA01g014660.3C.gene	15.6048	38.7331	17.2612	16.3758	24.4623	23.4618	24.7992	42.5858	37.202	35.5439	26.0938	16.0015	24.6641	22.0404	28.3783	33.9774	28.9627	33.7612	34.594	34.5317	13.82	10.9141	18.7605	9.89245	14.6851	14.5077	15.5075	15.148	23.1568	21.6376	15.1977	36.1494	29.1175	24.7209	20.2538	24.0351
BraA01g014680.3C.gene	4.48571	7.01467	6.80422	5.151	9.43097	8.82331	8.95416	6.97273	8.92683	5.97553	4.53549	4.53066	5.13151	3.77104	4.02965	5.07466	6.77609	4.85971	4.84385	5.08932	4.30352	5.65136	6.12906	4.56625	8.21899	12.3318	9.51888	10.8078	9.91924	10.8907	6.01721	6.7827	6.61279	4.99061	4.2932	5.28001
BraA01g014690.3C.gene	0	0	0.258433	1.81099	0.080889	0	0	0	0	0	0	0.232191	0.039417	0.023745	0	0	0	0.065453	0	0	0.647337	2.06544	0	2.13253	0	0.054562	0.279514	0	0	0	0.797326	0	0	0	0	0
BraA01g014700.3C.gene	0.192366	0	0.291406	0.518629	0	0	0	0	0	0.035638	0.249159	0.332109	0.899415	0.51031	0.378731	0.76286	0.382129	0.021333	0.35499	0.159219	8.4922	12.4659	0.041791	9.912	0.576461	0	0.228628	0	0	0	0.549501	0	0	0	0.173563	0.010503
BraA01g014710.3C.gene	0.256432	0	1.27429	2.64363	2.4041	3.28502	2.85849	0.998642	1.04946	1.52795	3.23272	1.18705	1.63556	3.50623	1.35747	3.04172	2.38355	0.943782	0.621609	0.837437	0.249193	0.602687	0.068548	0.757847	0.970005	1.16247	0.96427	0.411716	1.39924	1.02492	2.04382	0.170583	0.2999	0	0.272908	0.118224
BraA01g014750.3C.gene	16.4027	6.50645	16.7993	17.2853	15.4282	14.389	13.6107	7.5278	7.74363	8.45692	11.7589	17.0381	10.6936	9.4587	5.12243	8.57421	6.26463	7.54288	5.5615	5.51269	6.54478	13.2895	9.23198	8.1464	11.6521	18.7496	12.3648	12.1131	11.9697	12.8288	15.4209	5.98127	7.77401	8.34249	10.2746	8.86087
BraA01g014760.3C.gene	3.47977	6.64234	4.82562	10.1616	4.99534	7.30425	5.56743	9.97929	8.15709	3.88303	6.64843	5.65971	5.49368	8.70303	7.9485	5.14851	3.51885	16.4816	7.07491	7.83598	12.7343	15.784	4.09956	15.4374	12.4173	15.3674	13.1469	10.7773	11.5327	16.1306	10.3446	6.13912	6.01293	2.32497	5.78074	1.6668
BraA01g014770.3C.gene	0.479335	0.809861	0.560736	0.728812	0.454267	0.273198	0.381847	0.366093	0.908015	0.474254	0.626504	0.661486	0.413343	0.884014	0.605423	0.348536	0.708201	0.54308	0.709118	0.685532	6.2534	10.4872	0.242358	11.9062	1.38652	0.527799	1.59186	0.674021	0.501041	0.924473	1.029	0.269336	0.52232	0.380723	0.349437	0.376781
BraA01g014810.3C.gene	0.046105	2.1113	0.591206	0.78218	0.984431	1.30733	1.31148	2.13134	2.35853	2.25306	0.446311	0.221182	0.815328	0.532429	1.1026	0.867042	0.590144	2.98203	2.14315	1.26798	0.04099	0.139342	1.14578	0.68686	0.152048	0.130681	0.446045	1.11117	1.6263	1.47634	0.791557	1.45127	1.96125	0.726109	0.432208	0.755817
BraA01g014820.3C.gene	40.7591	58.3425	39.6472	38.0778	25.6992	23.09	28.3026	41.9134	42.4755	44.6932	43.5338	41.0554	55.1649	41.9339	54.5453	57.3318	49.5157	28.354	45.0899	35.754	31.5765	19.0394	48.942	24.563	23.8685	11.186	22.7624	24.8379	19.8933	19.8258	36.7105	75.8274	57.8447	56.9346	51.9644	44.6456
BraA01g014830.3C.gene	16.1866	12.1011	17.548	23.2008	16.9092	16.8515	17.8191	13.7641	14.489	17.7788	12.2978	19.0662	11.9914	12.6707	8.41611	5.78519	5.07947	9.90529	7.64205	9.83985	33.6794	37.2687	16.4697	33.5156	30.7571	26.0365	25.168	21.5458	20.9714	19.3378	20.4887	14.2826	14.4161	14.105	16.3192	14.6041
BraA01g014850.3C.gene	17.9211	3.65563	23.7346	31.417	16.3025	10.6347	14.9167	4.74906	7.11814	8.99516	14.7967	21.4167	17.1237	23.5219	8.41421	7.30556	10.2951	0.677584	3.86968	2.79646	71.6815	58.542	12.417	48.8378	32.6424	21.7125	30.6097	7.58548	6.82546	9.28885	27.7973	3.05089	2.26544	7.5184	13.6055	6.57273
BraA01g014860.3C.gene	6.42133	52.1695	1.40685	0.456972	6.91616	5.58018	7.65626	23.7625	15.546	17.0281	1.59335	5.11847	7.00994	2.40728	11.6911	16.0441	18.2147	20.6132	34.7717	34.311	10.4231	5.60883	20.8885	6.25043	2.07782	0.953269	1.67014	5.80854	4.17843	3.20944	1.95217	50.5094	47.0142	23.1833	11.87	23.7931
BraA01g014870.3C.gene	0.382576	0.484916	0.581246	0.133412	1.24569	0.582242	0.708093	0.472776	0.684689	1.08726	0.27728	0.346781	0.193464	1.00571	0.156698	0.25784	0.174646	0.199601	0.238572	0.401279	1.21131	0.856346	0.18564	0.397187	0.270801	0.101933	0.222069	1.54967	1.21558	1.84622	0.255333	0.393703	0.34109	0.23858	0.330336	0.370891
BraA01g014910.3C.gene	31.1393	10.9855	34.7037	35.8698	15.0679	15.4365	10.8763	7.8261	9.20534	6.82011	22.4947	36.4356	21.4224	27.1459	19.8778	17.8927	20.6675	8.07471	13.1547	12.6284	33.6699	30.9961	25.178	30.9153	23.28	20.5502	18.827	10.1751	11.8109	10.0672	31.3647	16.8387	17.139	22.6378	22.2515	22.3147
BraA01g014930.3C.gene	10.9174	21.475	13.8947	9.76755	12.6439	10.4931	12.6768	27.5752	24.5606	21.7142	13.9543	8.81294	14.37	14.6886	22.1738	28.9367	31.3784	23.3786	28.6558	25.7463	16.2555	10.2164	12.5833	13.408	8.64174	7.51698	9.29235	11.4752	12.9389	10.6032	11.1324	19.634	15.6274	16.0398	13.2638	13.5545
BraA01g014980.3C.gene	0.86792	0.604651	1.99514	1.62607	5.58549	7.18936	9.34936	2.91472	2.98664	1.58991	29.5638	1.99975	4.40651	8.06677	15.3597	1.59929	5.19002	8.44734	1.89241	11.4227	6.17809	24.0138	0.229139	5.84211	10.6519	15.7029	8.43469	8.72377	7.89865	1.99828	12.193	0.389368	0.909175	0.303073	0.504498	0.399288
BraA01g015000.3C.gene	4.32103	7.92481	2.83573	1.82693	1.55346	2.77514	2.48836	2.55772	1.58849	2.7729	9.00014	4.5429	7.27789	7.16305	5.96798	5.67028	8.17595	8.62829	7.64894	7.69806	1.76787	1.70166	2.99109	0.870279	0.576048	1.99595	1.2371	6.40849	3.02225	4.00336	1.46011	4.99508	6.46257	3.21686	4.55385	2.28664
BraA01g015010.3C.gene	0.547952	1.6025	0.436946	0.166032	0.556209	0.610222	0.805448	1.77078	1.63367	1.26128	0.308869	0.235967	0.415386	0.209159	1.73906	1.16676	0.815528	1.11631	1.6554	1.09391	0.246931	0.280657	0.753353	0.109407	0.405588	0.413089	0.47104	1.94594	0.885679	2.02885	0.378449	2.00964	2.56085	0.929015	0.698811	0.615065
BraA01g015020.3C.gene	0	0.365689	0	0	0.191795	0.769762	0.380846	2.30757	1.54813	1.03356	0.122337	0	0.021944	0.109435	0.443044	0.113832	0	0.972576	0.64014	0.804632	0.05142	0.070117	0.196494	0.127984	0.039775	0.251467	0.378154	4.65501	2.75793	2.81118	0.256875	0.494095	0.254422	0.028549	0	0.061798
BraA01g015060.3C.gene	13.0042	51.8647	24.6955	19.4352	33.4098	54.6645	61.2058	75.0019	66.9698	62.6368	11.0595	12.3573	10.324	10.4963	19.2255	19.2168	15.3403	75.8903	33.1991	30.9084	10.1277	7.94121	22.9912	14.6385	15.577	13.5741	19.092	47.8927	39.1286	31.8651	24.8276	37.1721	42.7813	22.4513	20.3511	15.8673
BraA01g015070.3C.gene	20.0408	30.4167	17.6162	13.5133	21.2436	19.3916	25.219	23.6809	17.6381	20.5445	16.8823	21.5245	15.5955	13.3083	22.3366	28.738	23.284	16.8223	21.368	19.2846	20.3863	10.9882	19.731	12.2317	11.2159	7.51605	9.32856	10.3516	9.90525	10.5096	16.8286	41.7819	32.2653	31.2847	23.6595	30.53
BraA01g015090.3C.gene	0.622931	0	0.892822	0.147673	0.609766	0	0.542568	0	0	0	0.708709	1.31927	0.446236	0.131038	0.053351	0.151631	0	0	0	0	1.49813	1.63375	0	1.30067	2.42662	2.60982	1.88204	0.42174	0.229529	1.40314	1.01667	0	0	0	0.003763	0
BraA01g015100.3C.gene	0.43263	0	0.655792	0.771219	0.068365	0.168514	0.224838	0	0	0.019528	0.337965	0.692888	0.20084	0.858324	0	0.044746	0.334142	0	0	0	0.149631	0.478194	0.246353	0.75031	0.611841	0.709468	1.19696	0.385046	0.233098	0.967385	0.645759	0.054472	0	0.049544	0.231494	0.025544
BraA01g015120.3C.gene	5.69487	0	7.8868	10.1336	1.28214	1.39854	0.547347	0	0.098087	0.058053	0.817601	5.36845	1.02313	0.995412	0.061724	0.144659	0	0.138539	0.090789	0	3.00519	7.94702	0.713438	7.25936	3.2454	1.44995	3.8281	0.052	0	0	7.98099	0.267467	0.61572	1.61941	0.391892	0.974485
BraA01g015130.3C.gene	0.358679	0.824998	1.41532	1.00175	0.119726	0.303662	0.6041	0.694682	0.641955	0.079629	0.69427	0.830221	0.270388	0.716971	1.22199	0.412374	0.767933	0.687456	0.457977	0.589747	2.30137	2.60717	0.497446	2.68403	1.0177	0.531384	0.890929	0.384263	0.453693	0.342324	0.803999	0.690757	0.455693	0.254158	0.142833	0.246285
BraA01g015140.3C.gene	15.9296	13.8549	28.6598	29.4754	20.6472	20.5799	19.548	18.812	14.8974	15.0396	20.313	20.8438	18.5766	21.5495	17.5729	16.6498	15.4214	24.6668	19.6115	20.6373	33.2767	39.5086	13.6337	36.7345	28.2748	24.3899	23.7095	14.2172	17.3341	16.0122	29.0233	15.5833	14.6197	12.2308	14.2704	11.8033
BraA01g015150.3C.gene	80.3902	51.0558	119.934	92.4601	52.7118	59.2418	28.5413	39.2756	34.9723	38.5206	22.641	74.4241	29.2822	29.1667	31.911	28.2333	25.1736	37.1821	37.709	37.5606	70.3762	80.3363	65.9653	79.2422	97.1653	58.8621	89.9539	38.4577	39.453	46.6043	89.0842	71.7132	69.7403	68.4471	57.3754	58.7544
BraA01g015160.3C.gene	61.6508	43.5606	71.3819	48.5971	44.4961	47.5442	35.4703	27.8842	33.0834	35.6074	45.8488	51.27	47.161	43.3003	29.3567	27.1953	24.1473	38.0022	33.3372	30.4414	10.8835	10.3558	52.8658	14.9868	21.2839	20.9434	27.4166	41.777	31.4582	36.3312	54.9329	35.6516	43.8613	44.7324	41.7952	38.9014
BraA01g015180.3C.gene	45.7834	35.5503	32.5588	25.3946	21.9775	18.3556	15.977	16.2014	16.7726	17.7529	22.6984	38.5942	24.3189	32.2739	29.2758	22.806	24.4346	12.7631	23.8377	20.2151	34.2487	29.5357	38.9314	27.9077	27.6902	14.4024	22.4037	12.4839	11.7177	11.9478	26.2147	35.6477	32.4741	39.6485	32.7067	33.945
BraA01g015190.3C.gene	2.97672	4.71913	4.36285	4.91669	4.91855	6.35397	7.15702	8.07809	6.48811	6.46419	5.09987	3.09979	4.19405	4.92936	3.42452	3.06327	3.9187	6.59114	4.75678	5.56905	4.79195	7.37577	1.86384	5.95826	6.34001	11.9841	7.02762	9.93666	10.4058	10.1178	4.6425	3.56717	4.101	2.17061	2.71766	2.24718
BraA01g015210.3C.gene	0.14941	1.25753	0.689312	0.281159	1.24494	0.983846	1.30758	2.29129	2.73745	2.07104	0.525998	0.733459	0.84136	0.215282	1.11007	2.08185	1.77671	0	0.577301	0.983247	0.469506	0.365183	0.625905	0.161042	0.683505	0.549197	1.33416	2.07821	1.98877	3.59285	0.92686	1.21098	1.63473	0.80867	1.02222	0.439121
BraA01g015230.3C.gene	11.8378	3.52438	19.196	14.9827	22.1961	20.4467	20.6598	4.91679	5.31499	7.07804	20.7038	11.4195	21.4561	23.633	21.45	14.1449	20.5692	3.11264	6.30567	5.10072	13.5519	13.1245	7.6734	9.45919	17.7689	24.4027	16.0856	11.0872	12.5396	15.2453	19.8625	2.73163	4.10232	6.63488	8.61075	6.07404
BraA01g015240.3C.gene	15.6377	16.563	16.7143	15.0697	15.2242	9.32451	10.1886	12.5487	13.8165	11.7601	33.0389	13.467	35.6919	26.2579	34.7714	34.6096	35.8174	15.2107	29.3088	28.2393	16.1523	9.56058	17.005	12.4691	12.1436	7.11945	8.55552	6.13671	6.86247	6.29017	14.7169	19.2664	15.2628	18.0504	16.9392	17.8047
BraA01g015260.3C.gene	8.14979	1.57024	7.12909	7.46872	7.34329	4.37426	6.18848	2.70004	2.35415	3.26821	5.69704	9.3721	6.44355	4.72617	3.66945	3.69687	3.85117	0.641485	2.83973	2.81182	4.25955	7.01905	6.73494	5.45523	6.63102	7.59855	6.03503	4.05239	4.84763	7.05065	7.3936	1.95548	3.1502	5.37755	6.69837	6.37341
BraA01g015290.3C.gene	0.506003	1.32925	0.987559	1.09625	0.210398	0.061909	0.016906	0.578944	0.726946	0.192459	3.79085	0.218246	6.26758	2.53328	8.4343	9.11004	13.0768	3.22036	5.28882	6.66519	1.71772	0.922767	0.453141	0.409911	0.718708	0.695061	0.432765	0.10957	1.41793	0.083438	1.33113	0.329113	0.194804	0.271978	0.71874	0.885792
BraA01g015310.3C.gene	8.84219	11.4476	17.0107	18.9506	17.3743	18.0901	15.6884	19.1541	17.7737	17.2063	15.3741	11.4083	15.3812	16.5312	12.5765	12.8601	14.2084	16.2762	13.6327	17.5806	14.6792	28.2689	9.24202	19.7703	21.5709	32.0322	27.197	24.1667	24.3093	24.4233	18.7632	10.2595	12.2965	7.65857	8.03958	8.92003
BraA01g015320.3C.gene	7.61384	49.1529	34.2722	38.1915	43.0736	38.1915	48.5493	59.5566	47.7531	44.1955	22.2363	6.94135	53.0212	18.9949	40.6646	41.6832	39.8914	57.2744	53.3237	51.9272	50.7993	46.2158	15.6966	39.2839	45.6202	62.2238	39.7109	61.6442	50.2729	57.4343	46.6549	45.2631	46.4252	21.7437	9.18488	16.5633
BraA01g015350.3C.gene	9.20218	79.3126	28.141	13.2692	32.2515	32.4993	40.5509	7.86489	6.86758	7.0695	3.331	4.817	4.76204	2.47358	1.66771	3.84599	3.51189	3.10646	4.28748	3.19013	12.9263	18.5473	5.40582	3.52822	15.4018	5.29092	4.7972	1.00155	1.58756	1.2173	49.9044	15.422	18.0948	8.74908	9.24323	14.0516
BraA01g015360.3C.gene	1.15551	1.52157	1.65092	1.6013	1.87897	2.03916	1.62838	2.6113	1.63801	2.3025	1.04536	0.844505	0.933461	1.33706	1.38037	1.32349	1.73328	4.33169	2.8861	3.22765	1.78175	2.03862	0.860616	2.70428	2.11234	1.32163	0.777986	2.97388	2.81924	3.53915	2.12313	1.13227	1.5573	1.08406	0.931164	0.758033
BraA01g015380.3C.gene	0.956768	6.36151	0.453596	0.602457	1.7288	1.24639	1.58718	4.11564	3.36636	2.53144	1.01398	1.10957	1.03173	0.992413	1.48756	1.5012	2.28377	6.87231	2.79565	4.01562	1.04209	1.06334	1.32388	1.03837	0.929421	1.75676	0.676867	1.99253	1.71719	1.68432	0.823583	3.81114	3.33689	1.27556	1.109	1.27226
BraA01g015390.3C.gene	2.35734	4.7161	3.39404	2.39102	1.85933	1.96201	1.82484	4.54014	4.47513	3.96071	6.65724	4.55413	5.52985	4.86644	8.87826	8.0848	9.30313	5.57886	8.69866	8.11119	2.6418	1.73045	2.27169	2.04799	2.28704	0.933839	1.78946	2.95855	2.70337	2.5143	2.58573	4.59934	3.25902	2.82913	2.41266	2.68944
BraA01g015420.3C.gene	6.77174	31.9526	1.69341	1.07753	1.60262	0.752853	1.34371	19.1953	11.2829	5.96925	1.96835	6.23763	0.176477	2.3065	7.30298	7.65937	2.64057	5.53608	0.265373	4.86195	0.46219	7.4939	6.46106	11.1908	6.91325	1.14838	6.14814	5.84345	3.90009	3.31012	1.29216	29.7198	17.8308	14.6139	9.23247	11.0743
BraA01g015430.3C.gene	0.254818	6.13708	0.229297	0.17109	0.625434	0.660334	1.42635	4.26132	2.84656	2.71276	2.02065	0.365473	2.7047	1.86606	4.73453	5.4111	6.5416	4.17809	4.62583	5.70338	0.327219	0.126874	0.792556	0.166599	0.294592	0.041504	0.213422	0.452415	0.313221	0.6134	0.301179	4.59196	2.99757	1.21734	0.901515	0.843608
BraA01g015450.3C.gene	30.6404	18.5819	44.3147	51.5584	34.7057	40.9942	36.7936	25.3258	25.3989	29.2148	41.9013	31.917	40.7407	42.4972	25.7101	24.5219	30.0546	30.9242	23.5149	27.1838	81.1016	123.055	22.0327	100.808	60.3807	80.2137	66.5523	41.0268	40.9747	44.639	48.7609	17.0366	20.1403	17.9478	21.7731	20.6756
BraA01g015460.3C.gene	50.6466	24.5477	36.6469	36.6198	18.1517	14.5084	13.679	8.99737	11.4733	8.83985	15.2164	49.3652	19.5437	13.5062	15.1805	16.6232	17.9729	9.1998	12.5222	12.5339	32.6129	32.7944	36.2682	25.2058	31.6726	24.7705	28.6865	19.4773	17.5801	15.3885	28.9001	33.9271	28.9932	33.3447	34.8656	29.9167
BraA01g015470.3C.gene	9.1715	1.61484	13.1582	19.1154	0.630352	0.944099	0.644688	0.437541	0.673275	0.755984	19.0087	15.4611	16.2542	21.9139	3.32541	2.21365	4.45561	1.69975	0.95826	0.867332	15.6649	18.0319	3.71635	15.8167	4.21848	2.0737	3.68532	0.593916	0.276187	0.148529	12.8376	1.36675	0.785134	0.905086	3.67856	2.23236
BraA01g015500.3C.gene	18.6205	56.0733	13.8792	13.7075	20.4697	20.7897	20.7482	50.0801	40.8116	37.7658	42.9187	17.9638	34.5609	29.0131	46.9786	44.9548	37.8608	61.442	56.2029	47.8621	6.24757	4.62958	28.6206	5.90085	9.2254	10.3502	9.92531	26.0546	22.6156	16.7347	11.1922	52.414	41.7578	32.4401	21.4207	26.0404
BraA01g015510.3C.gene	5.233	18.1367	1.75736	2.2813	3.60623	3.84482	4.93007	8.12366	8.75297	7.61581	1.71922	3.86567	1.40889	2.24413	2.41044	4.54431	2.98955	6.74935	5.98154	6.72928	1.70709	2.02121	9.15415	1.65939	1.58609	2.89117	2.33372	7.04517	6.77432	4.89913	1.97895	21.3184	16.0732	11.155	9.57598	12.0924
BraA01g015520.3C.gene	68.7643	305.615	60.7549	45.376	117.037	113.765	129.778	269.293	218.069	221.964	107.779	58.2768	111.168	62.1079	203.268	271.756	227.718	234.213	285.588	260.639	48.3477	30.6063	117.6	42.1472	65.1457	78.4854	75.8221	155.556	141.593	150.585	54.5368	284.454	212.807	191.349	106.521	170.481
BraA01g015530.3C.gene	2.71859	6.35843	6.78585	7.76023	5.92508	6.52115	6.06975	5.59689	5.70615	5.1494	13.2929	4.07721	12.0955	14.6941	12.1804	13.4798	13.5462	16.2877	12.2056	13.5311	58.6803	23.7828	5.26526	49.4409	12.1713	4.00434	18.2183	11.7525	9.24097	13.4332	6.19646	5.04392	6.03222	4.33533	4.0742	3.39976
BraA01g015550.3C.gene	12.0239	25.3912	27.7553	22.6242	30.6857	30.1986	36.6933	45.5411	38.1633	40.2651	16.5225	12.8915	14.252	13.6954	17.0702	19.5775	18.0607	28.0477	23.1192	24.1931	13.265	11.4482	16.6686	14.004	12.7766	12.0344	10.6375	30.9504	33.0372	26.2473	26.0084	26.8387	28.455	18.6364	14.8296	20.7076
BraA01g015580.3C.gene	9.83424	34.4735	18.6398	15.4586	20.6769	19.8202	26.0893	44.1927	36.7976	37.4436	12.0424	9.78157	11.3877	11.7036	16.5822	16.3423	16.6256	30.9373	25.545	26.4489	12.6992	7.83171	11.6753	11.0702	9.2962	5.65306	7.9615	17.093	16.3239	15.9653	18.9425	31.7628	27.4196	17.7266	9.55866	15.9451
BraA01g015600.3C.gene	4.37104	3.48059	10.2762	10.0008	4.71025	5.03944	5.63464	5.10245	4.7483	4.26558	15.2196	6.71356	15.8475	17.3054	13.0265	11.2067	11.6187	11.7298	9.64019	10.6525	6.47871	7.08833	3.16315	6.30711	4.96554	4.88986	4.20309	4.49635	5.23317	3.7315	7.97877	2.74039	2.97211	2.49081	3.92232	2.44732
BraA01g015610.3C.gene	4.272	4.44865	6.04188	4.49749	5.00677	3.96032	5.42081	4.70424	4.93389	5.06831	5.01822	4.60514	5.16672	4.08712	5.03464	3.7311	4.06372	6.57741	4.76279	3.5821	6.13784	8.69301	3.83309	7.74902	8.08674	9.06569	9.81697	7.61219	7.20724	8.48061	6.81398	3.52422	3.97745	3.06969	3.04228	2.64967
BraA01g015630.3C.gene	35.3542	40.8185	30.0114	21.2427	26.238	15.8746	20.9643	29.7019	28.4695	27.1575	28.3193	30.1297	29.7778	21.0222	41.3721	52.0575	40.5006	25.282	48.6776	39.5757	24.491	8.92472	45.4656	16.3246	21.5329	15.1072	19.7051	14.0027	15.7783	13.2286	20.7851	61.7441	50.2265	52.6234	49.4053	48.3061
BraA01g015650.3C.gene	3.32535	8.06446	3.14958	1.9509	13.0807	10.9619	12.7195	9.69815	8.14534	5.87529	13.5675	1.61294	12.6021	13.0061	30.9274	19.6299	23.0144	44.9754	37.9813	45.0329	3.38724	2.09451	3.19078	4.28761	7.74008	7.13379	5.62728	4.39027	3.52869	6.34146	3.39015	5.96823	5.09396	4.07154	3.61002	3.4842
BraA01g015670.3C.gene	2.45184	9.85741	3.87199	2.99758	7.04215	7.04071	6.78325	11.4802	9.40251	8.39337	3.89594	2.98674	4.5025	4.10735	6.75143	6.25244	6.08799	7.18034	8.39887	9.12186	1.45267	0.9856	5.64217	0.904804	2.37728	2.13602	2.13911	4.91448	4.88265	4.86084	3.43802	9.59217	8.58644	7.03133	4.36256	6.62648
BraA01g015680.3C.gene	2.58893	1.68828	3.10457	2.54728	2.9459	3.50589	3.37789	2.60126	3.76014	4.52035	14.2285	1.97925	14.6851	15.1715	20.3876	19.1353	21.7938	4.95765	15.0106	10.5981	11.5768	2.77994	2.90414	3.30565	4.47302	4.01368	4.42578	5.31709	4.73544	7.94937	3.25503	1.85189	1.95133	2.14213	2.72308	2.42848
BraA01g015690.3C.gene	12.0177	10.8955	11.3711	16.5585	10.376	11.7436	9.3393	8.00477	8.22834	7.58025	18.8969	11.5304	18.7784	20.5254	15.9406	12.5971	19.9485	19.426	14.3417	10.2458	11.6817	16.7326	10.5241	11.4198	11.1199	28.4724	20.4802	13.5341	19.287	19.3686	13.3146	10.4655	11.033	8.4726	8.6224	8.25429
BraA01g015740.3C.gene	9.52769	7.50247	16.2088	6.9616	9.86209	11.4738	3.84924	3.6054	4.17174	3.57679	6.84431	4.51957	6.65128	6.74256	9.55224	7.18148	6.07488	3.99649	9.64358	7.13139	21.7191	22.8529	7.43155	21.6226	15.284	5.87796	12.0771	2.46998	1.43781	1.89313	9.3999	9.27233	8.46183	11.1382	5.51777	11.848
BraA01g015780.3C.gene	370.425	1021.48	279.09	329.276	622.677	619.608	652.571	714.426	890.445	900.634	153.102	359.888	183.235	99.984	368.613	510.967	331.346	404.523	439.575	346.839	223.936	148.25	657.289	176.172	367.287	354.713	357.527	476.872	484.093	441.067	308.501	1034	768.798	940.442	640.844	666.359
BraA01g015790.3C.gene	28.0822	21.7605	18.4158	15.609	17.6434	19.5963	20.25	51.2951	56.2223	21.1706	21.2411	26.5602	22.4454	15.2095	22.5994	26.0036	22.3879	41.1214	23.709	18.1826	10.3829	7.05189	26.7615	8.28204	9.80124	10.2343	10.4922	41.4872	14.342	14.3773	14.6214	26.5061	61.4731	31.1979	28.9808	25.4271
BraA01g015800.3C.gene	32.6329	27.4348	27.1654	29.4221	21.2715	21.0375	22.1723	17.8721	19.0187	17.1187	19.0545	31.3657	21.8478	18.4201	16.2794	15.2464	16.471	13.8796	15.3853	13.5428	29.952	28.6211	27.3355	26.8725	29.8922	27.1685	25.3199	24.5269	22.5773	20.6046	35.0015	23.5254	23.7796	27.0624	30.672	23.8613
BraA01g015820.3C.gene	1311.58	314.864	1171.62	1113.8	144.234	273.952	265.287	5.54644	22.8751	150.169	1491.29	1134.32	1482.64	1651.94	1255.64	1207.46	1208.08	702.695	869.58	751.494	1548.97	1302.95	1285.37	1242.6	1018.93	154.452	1194.24	2.92397	79.8592	10.9004	1319.04	352.302	756.182	758.586	1310.38	910.566
BraA01g015830.3C.gene	174.375	97.2846	159.527	157.106	66.1633	57.691	59.8611	49.1219	51.4888	50.6552	254.543	187.083	259.069	265.33	246.097	249.225	271.848	108.612	170.02	163.007	206.292	126.457	156.46	166.63	135.802	78.1417	130.084	56.7913	48.7641	61.9551	127.316	134.173	103.324	156.427	184.245	151.214
BraA01g015850.3C.gene	4.33484	7.1485	3.44266	0.836902	2.807	1.54265	2.54453	5.56671	5.96569	3.90297	2.12866	2.9067	4.25228	2.11822	3.04983	7.1604	7.14143	7.74488	3.7707	6.88162	0.101	0.030092	5.0937	0.340896	0.499375	0.6249	0.961802	2.77575	3.30624	1.20743	2.11169	8.1688	6.14664	3.46049	6.47753	5.75739
BraA01g015870.3C.gene	15.297	3.04311	10.5187	13.9679	3.05639	2.03026	2.42659	1.45663	0.884194	1.73579	8.07339	15.8515	11.273	6.788	6.49935	6.72593	6.8095	1.49237	1.7128	1.87185	11.6249	10.7692	8.78181	13.1575	7.90689	5.23158	8.99988	4.37115	3.63676	5.04403	11.3739	2.46247	2.81125	7.16798	14.081	6.73299
BraA01g015920.3C.gene	7.75016	21.2289	21.5971	25.8962	27.8278	35.1675	30.5053	31.1105	29.7067	25.3661	14.6954	10.3153	15.0466	15.5945	14.8804	11.3384	12.0616	32.2378	17.6932	19.7452	24.9393	34.647	9.3229	33.975	34.4061	59.3312	42.9735	57.2356	51.7368	62.7123	23.955	16.3014	15.1623	8.47599	8.85423	10.6077
BraA01g015970.3C.gene	0.327908	5.33838	0.252731	0.172767	0.723224	1.0381	1.11501	3.16233	2.89	1.69598	0.749258	0.253769	0.799287	0.218393	1.03975	1.54478	0.838918	5.2323	2.39327	2.64399	0.156062	0.165519	0.920769	0.185501	0.190799	0.238989	0.190996	1.17707	1.51475	1.05427	0.33072	2.70998	2.91455	1.11898	0.605046	0.814725
BraA01g016010.3C.gene	5.09881	6.02539	1.32227	1.14099	1.93441	1.56663	3.646	2.91893	3.14905	3.39174	0.472064	3.59075	2.58963	0.692165	2.30614	3.36725	4.47822	2.02119	2.28105	2.53512	0.386759	0.509994	4.24144	0.153991	0.955981	1.42229	0.288503	1.98821	1.04079	2.12818	1.04638	18.2291	5.0005	5.07127	7.58537	9.63837
BraA01g016060.3C.gene	0.60696	0.671795	1.32337	2.62208	0.632983	0.935764	0.62576	1.12707	1.37675	0.602234	0.567743	0.441633	0.447724	1.01298	0.489756	0.17393	0.65863	2.3478	0.600553	0.777429	2.02931	3.98018	0.150508	3.61024	1.24984	0.930566	1.5731	1.20813	1.56532	1.26423	1.50221	0.350515	0.529384	0.151374	0.578605	0.167843
BraA01g016090.3C.gene	4.966	17.0398	20.7002	18.4806	35.9687	34.7188	45.7071	46.0608	39.3522	41.455	8.60361	5.32037	8.27514	9.46161	12.5871	15.8345	11.1642	16.2875	20.6817	16.5482	19.2197	15.9966	4.42451	26.389	18.8244	15.245	21.3175	19.0311	22.7333	24.4213	21.9542	15.5749	10.1795	6.16449	2.86475	5.25892
BraA01g016100.3C.gene	3.78701	7.08568	4.87227	5.97562	5.86076	5.37187	7.65807	7.44871	7.37263	7.11255	3.56267	2.62902	2.79597	3.92496	5.98888	5.34093	5.44929	13.2574	7.21017	8.07547	6.88389	10.4306	5.71226	10.4177	5.25807	4.61832	4.32225	7.05892	8.29828	5.94972	4.9579	6.87296	6.90871	4.92654	4.45144	4.83504
BraA01g016110.3C.gene	4.66628	7.04789	3.33898	1.81713	2.39359	4.52114	2.28781	4.32724	7.44399	4.48919	0.547153	2.63979	0.476418	0.972951	1.02356	0.50918	1.44502	2.17983	1.30399	1.67999	5.6857	3.10893	4.9024	3.7857	7.62929	4.30907	8.13875	5.29148	4.77288	4.0707	1.47539	8.97858	7.65032	5.48565	2.36882	5.15603
BraA01g016120.3C.gene	0.443018	0.95978	0.320041	0.420044	1.38986	2.47966	2.58169	2.24782	1.75218	1.0679	0.439745	0.561594	0.135598	0	0.311983	0.310244	1.19002	0.588044	0.948367	0.511502	0.699817	0.088466	0.343061	0.077952	0.673223	0.316325	1.09604	1.6671	1.30953	1.60099	0.940729	1.27996	0.849021	0.464358	1.49276	0.381836
BraA01g016210.3C.gene	0	0.106848	3.26061	1.85472	36.2168	64.0397	44.2872	4.41868	11.201	10.7086	8.76648	0.074951	7.41593	5.888	27.8108	10.1418	2.01878	49.2657	21.7097	34.6072	15.9563	7.41765	0.1269	14.519	50.7017	102.303	27.4345	32.6935	33.5492	46.4726	2.02284	0	0.113814	0	0.322915	0.23102
BraA01g016230.3C.gene	0.692692	0.968459	0.716045	0.236368	1.95884	2.74142	3.27252	0.470817	0.976967	1.08896	0.887422	0.706881	1.30275	0.460699	1.55913	1.39816	1.4965	1.7544	1.91786	2.63493	0.365751	0.508404	0.693973	0.503333	1.36076	1.09595	1.28045	1.30003	1.47226	1.7694	0.445337	1.4625	1.64983	0.896063	1.35007	0.652295
BraA01g016240.3C.gene	8.14932	4.13109	6.5326	9.99066	5.74544	5.51892	5.39365	3.29738	4.5419	3.66669	11.242	9.9203	8.90125	10.9615	7.01019	7.47033	5.63	7.80669	5.37212	6.89432	9.60626	11.3609	5.83331	8.49272	7.54514	7.96043	7.35473	5.73331	5.5006	4.93086	7.14564	3.87654	5.36364	5.01292	5.59053	4.84695
BraA01g016350.3C.gene	31.1547	22.369	27.0325	27.1335	39.9815	47.0059	46.0513	16.2815	23.6988	20.6488	29.3223	30.1347	26.0272	20.7519	16.3689	18.1375	16.3245	20.1172	18.0563	15.1734	15.9897	18.7197	25.6954	17.7679	29.6253	47.9742	35.7127	32.1142	42.8875	35.9619	30.8787	23.9063	21.1549	24.1655	32.8946	23.4957
BraA01g016360.3C.gene	33.9285	100.09	103.377	123.187	134.541	133.803	199.203	185.745	170.564	173.579	44.7003	42.4608	37.957	47.5236	59.0716	70.6327	52.2484	99.5998	78.2717	66.728	116.219	91.3781	35.3868	129.652	91.9609	85.6649	108.404	97.6439	109.525	94.6805	117.829	81.6085	65.1296	48.5667	27.0207	39.7907
BraA01g016370.3C.gene	11.6607	27.2458	5.37528	3.25695	8.10929	6.48835	8.02041	9.58989	8.26941	9.96044	6.49358	8.48382	8.65697	3.56426	14.6039	15.2359	17.5863	4.15696	25.4585	27.0765	6.53842	4.39952	20.0704	5.68978	10.0205	5.33905	9.15016	6.07707	5.23772	7.15695	4.35647	42.6204	30.7628	28.2768	15.4997	25.6737
BraA01g016380.3C.gene	135.542	41.0837	128.659	131.971	63.896	52.0185	51.6355	34.3173	35.9619	43.4853	138.026	157.524	133.222	129.121	95.8827	83.0883	96.3369	24.5975	62.0865	57.615	151.027	140.449	109.478	132.545	109.412	77.3519	93.7523	47.2848	46.0337	48.6641	134.089	54.8506	62.0428	91.7838	116.445	109.557
BraA01g016410.3C.gene	11.1574	24.0408	12.3099	10.0388	16.8083	17.5368	17.439	23.5567	18.6855	15.3312	9.59295	9.99701	10.3353	9.31667	9.34748	10.6263	12.3576	31.869	20.3439	22.6883	4.25764	5.69051	13.0366	4.49602	9.80382	13.4863	9.27171	26.0429	24.5064	21.3863	11.1697	18.6912	20.0922	9.2391	10.8564	12.0498
BraA01g016420.3C.gene	14.8668	9.00129	23.2103	29.4799	28.8477	29.108	28.1035	16.1595	17.7999	17.1077	19.0252	14.7255	18.3862	18.163	13.8998	7.83878	10.2462	27.8779	15.79	12.1841	19.9762	31.7977	13.1321	44.5017	17.8462	31.0332	26.8935	25.473	29.9526	30.084	27.5215	9.00431	9.15155	8.39222	9.86611	8.76585
BraA01g016440.3C.gene	85.1905	44.8515	73.0525	80.1005	38.5853	40.5933	35.3324	35.2452	34.9546	40.1094	14.0038	84.5936	12.169	15.5888	10.1645	10.9807	10.2996	25.9699	13.062	13.457	97.7497	70.7057	75.0642	88.4572	88.1428	72.8332	85.175	80.0974	66.3895	62.3473	83.3441	48.4451	55.7559	72.8496	77.8611	71.7178
BraA01g016450.3C.gene	33.5647	216.921	67.5755	76.8597	92.2973	100.516	141.742	204.157	213.663	206.092	37.1754	33.5511	38.4085	34.512	92.4953	110.473	79.3013	209.965	128.315	116.05	93.4897	63.9677	58.6515	89.6832	65.3986	44.0918	59.8392	106.832	94.1675	79.8037	70.6567	160.505	113.929	95.4578	45.017	77.0022
BraA01g016470.3C.gene	0.344764	8.63496	0	0	1.21777	3.40873	4.79949	2.69407	6.71718	5.67002	0.594037	0.135393	1.32991	0	5.24258	4.49843	2.27718	34.8412	5.7362	7.10506	0	0	1.48752	0.069071	0.352881	0.245638	0.717332	1.75825	2.52181	2.68815	0.384478	4.53146	7.42484	0.243166	1.93955	1.41209
BraA01g016550.3C.gene	28.1434	15.3565	7.60599	8.35849	28.5373	14.0256	20.8549	23.4865	21.3931	16.2178	3.99799	21.9263	8.3687	4.30455	7.64475	24.4916	20.609	11.6597	11.5805	21.7481	3.39648	7.07248	23.4243	8.38998	24.4199	11.2949	14.6071	9.07878	16.7553	8.073	11.2511	19.9729	26.1058	20.0739	16.3456	16.6156
BraA01g016560.3C.gene	0.225413	1.08313	0.172053	0.491763	1.11995	0.144193	0.97798	1.43658	2.87953	1.24112	0.232679	0.310393	0.291332	0.417358	0.836003	0.758666	0.341113	2.23816	1.04614	1.4794	0.172268	0.677705	0.553871	0.358951	0.444075	0.82888	0.914276	1.54628	1.9712	1.56144	0.320865	1.42431	1.78042	0.62187	0.148246	0.120144
BraA01g016590.3C.gene	1.88541	3.61214	1.30758	1.60742	3.90862	5.24438	3.77225	4.61049	3.04625	3.43471	1.36045	2.69196	1.32504	0.782006	0.400138	0.644507	0.867791	4.38966	2.31997	2.53582	1.09772	2.24164	2.85061	1.04218	2.83359	5.52566	2.58199	8.71531	8.12167	8.53752	1.7602	2.29558	2.5797	1.84387	1.56097	2.2632
BraA01g016600.3C.gene	2.68162	4.27878	1.70503	2.07179	4.80744	6.43775	5.85783	5.02694	3.81883	5.29901	1.24411	2.80249	2.46228	1.84094	1.32435	2.25092	0.036121	8.22828	5.11898	4.69689	1.71442	5.30389	2.99368	1.82421	4.02058	9.22112	5.3932	15.0757	12.1961	20.6281	2.25659	2.37695	3.70291	2.86137	3.00892	2.80738
BraA01g016610.3C.gene	0.663631	3.52158	0.704864	0.074412	0.991942	1.56777	1.72663	4.10541	2.96127	2.48452	0.400883	0.534609	0.947384	0.42096	1.385	1.17969	1.4639	2.83687	1.79643	1.77037	0.40705	0.473174	1.45072	0.329907	0.460912	0.302388	0.32717	2.35287	2.06303	1.4302	0.432637	2.93939	2.68708	1.94015	0.964819	1.18159
BraA01g016620.3C.gene	4.63635	4.94949	9.58847	12.2558	11.2172	9.75479	10.4655	7.90868	7.39476	6.37706	17.1371	5.76625	12.1953	14.5948	10.3377	10.0685	9.07216	8.48498	10.1395	10.7486	11.7463	16.3129	3.91523	13.9072	12.6539	12.6782	11.8182	9.35499	10.0187	11.0904	10.6104	4.68781	4.35862	3.16823	4.00343	3.44624
BraA01g016640.3C.gene	99.3611	74.4561	187.883	215.094	107.51	124.772	109.469	98.09	86.8441	98.1368	90.8889	86.9025	82.9542	91.391	61.5068	55.2221	62.368	114.263	63.7022	68.1446	188.363	217.489	66.743	311.057	118.763	104.994	145.742	116.334	110.19	124.104	166.647	49.4123	59.0469	49.7802	46.1248	50.8375
BraA01g016650.3C.gene	35.3375	30.8908	31.5084	33.9938	32.5684	38.4807	33.73	27.7639	27.1408	30.9696	46.4547	38.8628	40.9266	36.9609	45.2704	54.0578	51.7005	26.8287	37.2107	27.4141	37.2347	21.6573	46.4279	22.9882	38.5089	34.305	35.0375	33.9992	30.4435	27.8811	29.0851	32.7709	35.177	47.4898	57.6728	42.3808
BraA01g016660.3C.gene	6.08449	0.881323	11.0946	9.96197	5.74231	6.78279	5.42639	2.6181	1.62126	2.69998	12.4941	6.51068	7.467	8.81952	2.55333	2.88775	2.53769	2.24603	2.49358	2.29928	2.42869	5.31301	4.12231	4.53513	3.97756	3.93096	4.0929	4.52654	5.24348	5.13522	11.0418	1.18519	2.34148	2.53508	2.81441	3.29543
BraA01g016680.3C.gene	14.3217	10.7043	16.3402	17.1399	30.306	32.7668	32.1518	19.6111	22.3077	26.4805	14.3849	14.8227	15.4105	11.4723	13.0106	16.6626	16.4153	11.6646	16.5299	20.3956	8.49571	8.47952	17.2223	8.04423	14.3337	19.0861	13.5888	36.2168	35.9565	41.8538	18.5128	10.9844	12.732	17.481	13.5451	19.3215
BraA01g016690.3C.gene	6.08	11.9045	16.2812	13.1439	17.1673	19.1919	18.0749	11.6811	11.6171	11.2279	44.1855	4.79187	43.4016	39.179	43.1347	35.6535	38.6613	30.1868	34.3081	36.6403	3.55613	5.35978	6.41903	4.85015	6.39852	9.87454	7.40479	15.2542	10.2684	11.4924	18.2762	8.26067	10.4784	5.97166	6.75603	6.15854
BraA01g016710.3C.gene	0.018297	4.99005	0.031196	0.024713	0.623382	0.438445	0.649253	5.69247	2.56747	2.80864	0.456378	0	0.367221	0.432491	1.43709	2.937	2.26422	16.1722	7.71167	8.3302	0.015577	0.030655	0.123472	0.014324	0.067721	0.217545	0.129392	0.315365	0.424581	0.328745	0.060144	0.864262	1.61255	0.164882	0	0.256845
BraA01g016760.3C.gene	0.576331	2.85709	0.931733	1.2956	2.03539	2.06771	2.09573	2.94686	2.28986	2.30378	0.680791	0.556106	1.28065	1.46483	1.44809	1.01871	1.54423	2.50628	1.92904	2.79323	1.8356	1.30616	0.94179	1.00678	1.32898	0.901347	1.09095	2.79899	3.33612	3.49713	0.907254	2.51402	3.13573	0.897813	1.46953	1.09938
BraA01g016800.3C.gene	48.1653	16.1395	93.4811	110.403	49.9197	51.2517	43.9274	20.8744	24.9522	19.0941	69.1742	63.3512	73.6307	76.7385	58.3682	44.1148	47.029	75.5932	62.2316	70.5813	97.1338	121.101	39.4532	107.738	51.4887	34.0552	38.5946	69.6058	58.8538	59.3679	119.694	19.9649	24.4884	27.233	39.8316	32.5248
BraA01g016810.3C.gene	1.60604	0.354955	1.50965	2.73734	1.22549	0.680431	1.29987	0.329428	0.296439	0.442495	3.1799	1.46884	2.54105	3.04084	0.962837	0.968718	1.45991	1.92465	1.23369	1.39297	1.20482	3.20457	1.15117	1.99915	1.33002	1.11522	1.40434	0.252832	0.251172	0.367828	1.67448	0.668205	1.07	0.526474	1.06536	0.988369
BraA01g016830.3C.gene	8.36208	13.1586	9.93408	6.58588	11.0897	11.2961	12.6625	14.3749	12.1205	12.9284	7.97133	8.31724	8.24615	8.17761	8.80229	7.66151	8.21837	11.1597	10.5829	11.3684	6.9624	6.05459	11.0891	7.3918	5.60596	4.99869	5.99237	11.0212	10.6541	10.3227	9.11413	13.3874	12.9691	8.58966	8.05863	8.35488
BraA01g016850.3C.gene	16.3198	67.1102	54.0331	49.4355	67.5333	65.5168	70.2183	81.735	67.6878	74.7966	29.3253	17.7777	21.0951	24.8008	37.5994	40.3841	32.8291	43.0579	46.0087	37.7724	38.9112	34.2222	17.6819	43.5078	40.3593	27.0791	39.8143	37.6425	42.5681	37.3675	54.1614	52.8102	46.1889	25.2777	9.35193	18.3457
BraA01g016870.3C.gene	3.01864	3.36862	10.3896	14.1534	7.90576	10.4915	9.29739	8.42529	6.25994	6.2582	2.94333	3.74931	3.56757	4.16556	2.38929	1.55239	2.2	7.85989	3.29446	3.50759	18.5342	24.6017	2.53289	20.166	15.1198	17.2084	15.8603	14.4875	13.0655	13.4862	10.8302	2.7977	4.32311	1.98325	1.62662	2.22995
BraA01g016880.3C.gene	9.2054	26.1066	4.96557	6.72256	20.1403	19.0738	20.2381	30.4744	28.2303	22.0095	24.9285	0.311815	26.9065	36.7204	43.1255	37.6741	37.0282	57.1131	44.6626	45.5161	13.9651	6.39954	18.1013	11.0012	12.2053	10.7448	8.82465	12.9657	12.4264	13.5158	5.47687	26.8833	19.1817	13.9958	16.1773	16.4205
BraA01g016890.3C.gene	1.0377	1.21873	2.48645	1.41217	0.75755	0.672448	0.499408	0.757981	0.806884	1.07335	1.49584	1.24494	1.26814	1.00533	1.72462	1.45036	1.42161	0.529098	0.96103	0.76494	7.29421	7.19373	0.735007	7.00818	1.72193	1.02335	1.65484	1.22304	0.48839	0.795379	1.40345	0.853501	1.47355	1.08156	0.68467	1.12898
BraA01g016910.3C.gene	26.1123	13.1973	4.70897	5.41133	0.9386	0.632563	0.874357	0.927941	0.665028	0.460942	5.77606	32.5364	10.413	11.9014	8.04039	10.1599	9.33996	0.336553	6.62205	4.17244	35.1557	26.5239	24.7859	39.7303	22.7962	1.62047	9.81567	0.042479	0.08188	0	4.46469	17.7619	12.1976	19.8682	29.0657	21.2443
BraA01g016970.3C.gene	20.7511	139.987	55.8409	57.6437	56.2792	62.7075	75.2828	78.2852	78.4678	66.8817	29.8256	22.1737	28.833	27.2941	55.733	73.0092	50.3939	104.046	74.7086	64.102	58.3216	49.5694	45.7043	52.8768	44.3236	41.0602	47.0503	64.552	69.1143	53.6267	51.602	89.2764	65.6445	46.6203	33.528	36.6637
BraA01g017010.3C.gene	0.615132	3.52223	0.633256	0.667267	0.876084	1.14316	1.17065	8.83666	10.7536	4.64337	1.93836	0.544641	1.52608	2.63936	2.56	1.66	2.83883	12.7281	2.7665	4.02826	0.572399	0.99701	0.269833	1.21017	0.875107	0.706624	0.481105	5.66109	3.44932	2.77277	0.588417	1.13111	1.97619	0.523355	0.405114	0.46776
BraA01g017030.3C.gene	12.044	2.85317	2.08134	0.71475	2.2803	2.3606	0.653735	0.129009	1.39455	0.872735	3.67885	9.37574	12.8804	2.2282	5.62546	11.015	13.4244	0.330841	3.1195	3.68744	0.49218	0.471188	12.0337	0.571358	1.16592	8.66675	1.22422	0.656374	0.644053	0.414089	2.19011	4.70924	5.23992	9.55879	3.25725	7.29481
BraA01g017070.3C.gene	17.7655	29.5424	13.4346	16.3184	27.5533	26.3327	29.5282	28.6129	27.3209	28.2736	66.3745	16.111	56.5577	55.3046	59.2881	61.9561	57.6867	33.3569	55.9935	49.8481	11.8994	10.8048	18.8176	9.68238	16.2216	17.3806	17.7637	20.1349	18.2799	17.8484	13.0719	31.3848	29.2281	25.3346	20.6081	24.978
BraA01g017080.3C.gene	7.5331	6.96559	9.34138	9.9604	7.79576	9.57681	8.55003	4.85199	7.39847	7.65965	10.3871	9.16184	9.2059	9.35316	6.96576	8.90063	6.82941	9.8787	6.83822	7.36028	9.92782	12.4702	8.90389	9.28541	9.31525	14.4772	10.9331	15.726	12.5518	13.8766	10.2626	6.61685	7.94897	5.76599	6.68979	6.59095
BraA01g017170.3C.gene	4.96017	5.13962	5.75786	7.64178	8.043	4.69734	8.01716	6.09238	4.5666	4.01868	9.86237	6.0445	8.38526	7.88094	5.38417	6.78816	7.24586	8.52459	6.56724	8.70058	6.08979	6.38448	3.84726	5.68278	6.48874	6.68562	4.58631	2.92336	2.88873	4.07738	6.83509	6.33295	5.24707	5.45653	4.72819	4.28265
BraA01g017190.3C.gene	299.746	134.522	222.892	256.966	199.577	148.71	129.273	115.15	151.992	127.847	88.1492	323.404	110.847	135.328	89.3733	77.6099	82.2196	52.5881	90.3913	74.9068	681.541	525.256	228.861	563.079	757.836	472.503	576.032	323.958	274.782	297.416	248.95	183.965	189.93	180.95	248.159	198.993
BraA01g017200.3C.gene	10.9013	9.60374	11.2458	10.4075	13.9914	11.1253	12.6287	13.0137	13.2969	13.4451	4.06725	9.36276	5.48975	4.16053	5.8805	5.48662	6.03697	7.06758	6.35113	5.32448	6.63368	8.25009	8.64977	7.41563	9.905	14.055	11.0109	14.8407	14.4716	16.5857	12.1305	9.80122	10.2617	10.0352	8.29964	10.3047
BraA01g017210.3C.gene	45.1747	35.5506	48.3185	57.1173	68.1178	54.9483	63.9562	49.7034	57.2321	52.7496	18.8858	44.1736	14.5943	19.3802	12.784	16.4038	15.806	13.7644	19.1074	20.9087	42.5308	42.0882	40.2079	36.7092	46.7187	61.6024	55.504	61.9247	73.7357	59.5033	60.8553	44.9375	47.4081	45.17	42.8601	48.2698
BraA01g017250.3C.gene	15.5451	16.7855	17.9292	21.0122	18.7519	17.7265	17.1122	21.1429	19.5541	18.2034	26.3012	17.336	25.5879	23.5005	28.9936	33.1262	24.7341	27.294	29.8562	29.3684	17.7905	15.522	17.5272	16.5595	14.6557	14.7953	13.0108	13.4949	13.54	15.3155	18.2951	18.8026	14.6869	19.6587	15.4972	15.0675
BraA01g017260.3C.gene	22.0163	11.5796	16.2545	16.971	19.6187	12.8458	15.3061	13.5796	11.6901	12.0945	270.081	17.0803	151.774	114.14	332.88	212.725	381.977	19.7134	119.343	102.686	11.3296	7.18503	21.0537	8.25768	28.136	20.6911	5.12024	9.39046	10.724	8.54122	18.3756	9.95796	14.2985	23.8782	5.68873	45.3486
BraA01g017270.3C.gene	70.228	2.3137	37.3009	32.934	27.9569	1.96088	1.13143	0.098549	0.106259	0.176356	394.041	45.3608	932.607	618.547	138.603	433.44	134.453	6.50791	104.011	79.1023	25.7375	4.01683	57.2627	11.5823	5.2081	2.70712	87.0463	0.340027	0.101375	0.294608	51.3162	12.3521	30.3019	55.9967	161.908	12.0405
BraA01g017280.3C.gene	6.8437	8.16463	4.75633	5.87626	26.4493	29.7673	31.9583	18.2322	20.4487	24.8191	6.73832	4.12934	6.69955	6.76868	8.10895	8.66657	7.40852	5.73989	8.2448	8.70193	3.3065	2.32135	8.13595	3.34856	11.2589	18.3349	12.2025	27.7133	31.0459	30.9552	7.89453	9.38632	8.93896	8.15051	5.99115	8.73481
BraA01g017330.3C.gene	1.16229	2.68904	0.134355	0.125514	0.233883	0.675921	1.17848	1.86948	1.93346	1.32313	0.232934	0.164125	0.351977	0.291563	1.607	1.25043	1.20325	2.11316	2.09056	1.65586	0.102754	0.032354	0.829361	0.156637	0.400277	0.33511	1.05974	1.43104	1.29561	2.4478	0.361835	3.94555	4.18411	1.18603	1.84742	0.682324
BraA01g017350.3C.gene	2.88473	7.18375	8.60639	8.76424	13.0386	14.1452	16.3546	18.9865	12.6444	14.1497	6.128	3.11871	4.71901	7.09197	6.55176	6.99453	5.09069	9.54279	10.4274	8.34779	8.47679	6.61264	2.31774	8.57038	5.40422	6.83446	7.89311	8.64213	7.65897	10.2583	8.40466	7.28521	6.04103	2.91421	1.4113	2.51003
BraA01g017360.3C.gene	3.38755	6.09707	3.19201	4.45363	1.75572	4.19657	3.04951	6.693	4.5446	5.10444	15.2864	2.43628	15.9383	13.905	12.276	11.5658	14.61	8.18713	10.3237	12.1659	3.63517	4.25862	2.54234	4.05791	3.55097	7.44995	6.15585	9.78607	8.6373	9.81356	2.88738	3.1646	3.35933	2.07575	2.1645	2.22785
BraA01g017370.3C.gene	11.2129	11.9344	12.8217	15.3827	12.6196	13.1307	11.0876	12.1876	13.7334	12.3027	11.1256	11.6439	10.336	9.5417	9.3898	7.56408	7.24455	12.4482	8.76182	9.50037	15.5874	21.4675	10.5365	18.5806	22.0148	27.8415	22.2185	26.1163	24.3317	25.5198	14.4577	8.93021	9.53414	8.39814	9.7571	8.86475
BraA01g017410.3C.gene	0.218703	1.30425	0	0	0.013868	0.077362	0.147554	1.04861	0.412208	0.175999	0	0.099816	0.248571	0.295863	0.055954	0.953673	0.067724	1.27589	0.953282	1.29036	0.037169	0.033051	0.289499	0.027153	0.058217	0.711941	0.009037	0.258476	0.660174	1.15118	0.033806	0.194753	0.905745	0.192475	0.048209	0.507596
BraA01g017420.3C.gene	5.17141	31.4487	19.0016	21.7143	46.8132	44.329	59.4226	58.9712	51.0449	50.8494	76.6803	3.85492	73.8525	69.4317	87.2527	100.905	91.6392	123.25	103.668	97.3727	14.191	11.1152	9.05977	14.211	17.9937	25.1146	18.6952	43.5961	37.914	30.6084	19.706	22.083	19.1426	10.7904	7.91222	7.71662
BraA01g017460.3C.gene	23.8267	71.8322	37.4344	35.368	94.0162	93.1811	106.399	64.6266	66.7878	75.3348	13.9343	17.9997	13.0172	9.34042	19.2185	22.273	27.0557	22.628	23.7946	26.9094	11.0853	21.4035	27.3196	20.6351	14.3562	34.4497	19.6651	34.5624	41.3702	30.5156	36.8362	59.3716	53.4503	41.5621	23.9666	44.4633
BraA01g017480.3C.gene	17.9844	25.1089	24.0567	29.9321	31.8801	37.1874	41.4848	38.2576	38.0416	33.603	16.1382	15.6832	16.6567	18.8736	18.5847	17.4936	15.7214	38.1661	24.4233	23.3596	32.6995	37.1543	16.0667	39.3485	39.394	57.0295	42.7221	57.3671	52.5304	49.6981	26.0876	22.2776	20.4441	17.3869	13.3484	17.1873
BraA01g017500.3C.gene	10.6935	9.99291	16.2979	18.3501	13.9294	13.8252	14.215	11.7099	13.7349	10.6016	13.5696	14.805	11.8699	17.6625	11.0312	10.2083	9.93122	9.48539	10.3774	11.4624	26.1287	34.5774	10.5424	29.5089	22.4326	26.8768	25.2691	17.7164	20.8886	19.5796	15.098	12.7638	13.4863	9.92947	10.0843	13.5817
BraA01g017510.3C.gene	0.091161	4.43172	0.064605	0	0.40821	0.326408	0.562724	2.81094	3.09321	2.31202	0	0.125177	0.216846	0	0.534321	0.830206	1.10769	4.27422	2.90744	3.10302	0.064138	0.015938	0.693888	0	0.035209	0.054579	0.017034	0.723303	0.677848	0.585707	0.121982	2.60997	3.29791	0.875944	0.468639	0.782716
BraA01g017530.3C.gene	4.93433	10.4567	10.7636	9.08091	11.9993	11.8924	16.4427	20.8684	14.8073	15.2827	7.14234	3.94692	6.99975	8.65748	9.21359	10.5089	8.98155	11.8343	11.8648	10.7588	6.29674	4.85743	5.8181	6.35027	6.91765	7.42599	7.16602	11.3698	9.42418	12.5798	10.5741	9.07425	6.76434	4.60093	3.16514	4.29699
BraA01g017540.3C.gene	13.0876	15.9358	1.17642	0.856069	6.95346	4.00995	6.2782	1.41879	3.71687	2.1616	8.06846	10.7837	10.5295	8.28733	20.8919	23.3481	22.4704	11.6977	26.0984	24.5354	1.06879	1.30009	22.951	0.526733	2.26839	2.20876	0.998124	1.53334	1.0509	1.4504	3.25157	23.1471	23.2985	22.2658	16.9236	22.1668
BraA01g017610.3C.gene	59.8224	29.2896	37.9283	33.6574	19.1423	18.9358	18.5859	18.2735	18.9449	16.3524	31.498	55.0893	34.6915	28.8927	35.5104	30.357	38.2082	23.6174	29.5874	22.632	43.3578	25.801	49.8382	28.8149	31.8028	16.5699	28.4887	20.428	18.4396	18.7582	38.5007	32.997	34.3887	42.4588	60.2178	41.5888
BraA01g017670.3C.gene	1.34932	5.33352	0.778212	0.673852	1.78443	2.4903	2.514	5.01067	4.22076	3.29695	1.24229	0.566908	1.54172	1.06729	2.50873	2.04873	2.58489	5.92017	4.98066	5.03256	0.672975	0.614637	1.51328	0.673882	1.05876	1.64215	1.22132	3.94512	3.1871	3.28487	1.00388	3.70141	3.74909	2.45835	1.6519	2.28213
BraA01g017690.3C.gene	0.497372	1.22428	1.49417	1.0722	2.90454	2.61533	2.92244	2.76486	2.3149	2.34642	1.63241	0.723926	1.22478	1.10859	1.44511	1.48273	1.63204	1.62734	2.06404	1.95883	1.066	0.994819	0.501043	1.45433	1.15887	1.80549	1.50741	2.47265	2.3853	1.83022	1.85437	0.880885	0.980591	0.268282	0.14762	0.468949
BraA01g017700.3C.gene	1.04361	1.37281	1.97059	1.87305	4.0314	2.62013	3.30197	2.11439	1.88051	2.1827	2.28683	1.57616	2.41803	2.60941	1.62574	1.77764	1.46874	2.92448	2.36902	2.58288	2.22678	2.06478	1.58576	1.37494	3.01614	4.6117	2.34665	3.83742	4.32735	3.10157	2.41585	1.16038	1.6444	0.973253	1.01304	1.08924
BraA01g017730.3C.gene	0.460144	1.32852	1.84049	1.70757	3.04025	3.33852	3.5648	3.92302	2.98703	3.63822	1.21033	0.543962	0.961345	1.02268	1.22678	1.85842	1.42569	1.54767	2.4477	1.8778	1.20172	1.06005	0.33629	1.45189	1.43305	1.39452	1.31539	2.06685	2.44358	2.07285	1.87275	0.795978	0.944047	0.447601	0.244284	0.406621
BraA01g017740.3C.gene	19.3284	4.96212	26.8749	30.7181	5.85185	4.68332	3.93128	2.12076	1.94478	2.19959	11.9118	27.3939	10.801	15.2279	9.46407	6.36258	9.24877	2.43822	5.57636	5.4995	38.4191	41.0405	12.0871	34.3212	25.6978	15.1704	20.1758	5.37132	5.39771	5.96363	25.4027	8.68651	6.94181	8.04009	12.2376	10.3818
BraA01g017750.3C.gene	75.8042	14.0594	62.6813	52.6658	8.02704	3.9117	3.60097	0	0	0.069799	17.1513	77.6412	31.5166	20.165	27.6452	29.0237	36.0301	0.813194	16.2672	10.6446	90.6711	52.463	57.8993	68.8865	67.1068	12.9575	52.9356	0	0	0.06039	52.8187	28.4571	26.54	48.2154	66.7531	50.5941
BraA01g017770.3C.gene	4.83206	8.4539	5.3796	6.01685	8.74726	9.92135	10.1808	12.1886	12.1444	12.5966	6.74204	4.95	6.21231	5.79542	7.02637	6.5438	7.01189	9.64858	7.85991	10.6763	4.51776	5.15266	6.98595	6.1183	6.75712	9.61688	7.20971	16.8912	14.7488	14.7538	6.76146	10.5704	10.3585	6.60859	5.72273	7.51633
BraA01g017790.3C.gene	91.1571	503.197	282.312	288.497	323.707	360.93	381.91	551.595	472.174	477.277	101.775	79.594	104.202	105.792	203.751	232.108	175.845	545.578	315.193	272.353	251.821	232.038	135.001	294.958	242.882	218.988	244.776	332.876	330.086	290.49	273.003	385.478	287.522	210.605	92.8586	134.777
BraA01g017800.3C.gene	4.57074	6.49981	6.43402	7.19738	6.72807	7.62205	9.09333	5.1347	5.1725	6.32305	15.9435	5.258	13.8734	15.472	8.8257	7.47938	8.45362	15.3	9.06096	8.45933	5.19315	6.13954	4.60979	4.77061	3.13887	6.53645	4.65659	8.48082	7.44131	7.98562	6.35873	4.878	5.45664	3.92539	3.44907	3.62678
BraA01g017820.3C.gene	0.70704	0.31091	1.71874	3.05053	1.09575	0.365608	0.626208	0.644055	0.33322	0.587907	1.71174	1.20115	2.3718	2.72911	0.826341	0.475224	1.53985	1.4327	1.21102	0.841643	2.68378	2.93511	0.769101	3.03506	0.797206	0.668973	1.10818	0.797466	0.625615	0.709841	2.57705	0.648118	0.884667	0.630335	0.301899	0.415893
BraA01g017910.3C.gene	2.96367	9.9899	4.52997	5.3673	6.61874	7.95637	7.92873	14.0466	12.0157	10.8188	8.24704	3.33316	7.42561	10.265	11.6777	9.03426	14.0638	14.7498	12.7156	16.4564	8.78049	8.274	4.61929	7.34232	9.70615	14.4546	9.17748	13.9186	14.653	11.1617	5.92152	8.71523	9.21202	4.04109	4.55402	4.90531
BraA01g017920.3C.gene	2.19968	0.815215	1.74143	1.15155	4.96585	2.47335	2.17882	0.404397	1.85912	0.983903	3.87792	1.9979	3.53426	5.74296	3.21638	3.13193	3.16826	0.313849	2.99368	2.45304	0.831667	0.471118	1.87208	0.989558	1.67236	1.51524	1.16695	0.602841	0.693309	1.01025	2.36566	1.6506	1.6933	0.847894	2.20003	1.45459
BraA01g017950.3C.gene	9.75972	2.62764	3.9892	6.04227	11.4328	7.23053	8.47755	2.22809	4.23754	3.78073	28.8377	10.5632	27.4192	23.6323	23.3953	21.6242	25.2486	5.11341	18.8141	18.4992	1.90136	0.267884	11.4073	0.066607	3.02511	2.4357	2.03646	1.59979	1.68963	2.28315	6.80865	5.82026	7.46789	7.39039	9.67303	8.20806
BraA01g017970.3C.gene	3.23657	5.23903	1.9358	2.25402	13.2016	14.4952	12.0165	9.00292	11.1876	8.38251	2.86176	1.81603	2.64226	1.68167	3.85919	2.17575	3.04333	7.31765	5.91727	5.30428	0.969169	2.99458	5.94652	1.56968	6.2061	26.5522	7.81944	23.3854	25.2303	28.9914	3.76767	6.2399	5.73408	5.79693	5.76004	5.39187
BraA01g018010.3C.gene	0.124912	0.451632	0.852257	0.029372	1.34201	1.38798	0.350175	0.245202	0.433573	0.388936	1.89499	0.027631	3.51063	2.59797	2.46672	1.2508	0.197009	0	0.661866	0.18178	0.179052	0.435138	0.274722	0.08427	4.35854	0.90971	2.76342	0.074863	0.089939	0	0.384841	0.280432	0.262568	0.345283	0	0.320443
BraA01g018020.3C.gene	4.4342	32.9834	10.1176	5.28681	27.2245	31.1383	35.4946	9.08975	8.02093	9.25844	1.67758	4.44532	2.87877	2.74543	1.52238	2.34533	1.86763	2.62633	1.31978	1.43766	8.89382	15.0256	5.68291	4.05666	6.99678	5.03452	6.80486	1.8432	2.72349	2.79329	23.47	10.3265	9.23492	7.08811	13.3683	9.83718
BraA01g018040.3C.gene	25.5335	7.18891	49.6035	56.0944	49.9888	57.2728	47.6404	21.6339	23.2626	23.6491	37.9855	31.4172	31.883	33.3529	13.5399	14.5803	12.3422	25.4172	19.105	17.0225	5.68459	32.0749	14.5027	7.72071	45.1636	48.9014	29.1296	37.8304	44.8927	41.3717	51.6671	6.69844	11.5318	10.8115	13.6005	11.7533
BraA01g018050.3C.gene	130.693	66.2894	125.142	145.585	100.665	95.6106	74.3602	53.8047	62.1147	51.0189	7.74527	140.761	9.21136	12.77	10.4909	9.47997	7.06594	37.6591	14.9462	10.0786	166.17	192.152	105.709	154.405	225.587	276.521	247.761	212.459	188.437	215.789	138.233	61.4884	79.1038	93.6797	132.681	101.527
BraA01g018090.3C.gene	7.84272	0.868628	9.61131	14.3162	8.29193	10.6195	8.78008	1.47795	1.26467	1.89591	2.17763	8.49129	3.3142	2.91281	1.09841	1.68569	0.406188	0.882081	0.640713	0.681483	43.1166	94.468	3.54165	81.1089	36.1223	79.335	44.69	12.9819	12.3114	16.167	8.55485	1.96895	2.10008	2.09459	4.38275	2.79703
BraA01g018100.3C.gene	76.1041	104.688	7.69743	18.5336	12.2783	15.4537	7.26936	8.6071	21.5726	22.1703	0	57.0922	0.659275	0	0	0.208603	0.633124	0.140045	3.32854	1.12941	24.0767	28.453	78.769	59.016	85.7661	38.7293	82.0649	100.147	46.5688	59.6879	8.3271	131.833	101.764	130.952	83.5897	77.0013
BraA01g018120.3C.gene	15.6547	46.5575	36.8568	53.2941	48.0946	47.3143	57.8058	48.198	38.6886	26.0713	16.2387	22.7947	20.7753	22.4275	25.5336	27.7844	26.3762	37.4777	26.314	24.5303	51.1939	55.2896	20.5424	57.2795	53.8044	53.917	52.0045	43.6193	27.4839	38.2633	41.7823	33.294	23.8618	22.7083	18.7027	17.3571
BraA01g018130.3C.gene	4.48604	3.92651	6.0438	5.107	3.34273	2.67877	2.80086	2.67127	1.89159	2.69191	4.47661	3.91202	2.97429	5.0177	4.64282	3.55408	2.86995	3.31305	5.94914	3.26727	29.6434	81.1931	3.02248	61.8665	18.5711	6.93614	16.011	6.33645	5.13502	6.54329	4.42677	4.07741	2.76306	4.00867	2.43701	4.12918
BraA01g018180.3C.gene	2.74352	8.09471	1.12497	0.824928	3.97472	4.81781	8.12379	5.84734	7.92462	6.2694	3.73252	1.67214	5.15437	2.42436	8.2025	6.01588	10.0943	8.01089	7.07758	8.44831	2.3704	1.43966	4.15196	1.44621	3.96494	5.58404	4.87855	6.83129	4.23883	7.91427	2.07814	16.2559	11.3657	6.16069	4.41267	3.21516
BraA01g018190.3C.gene	23.547	139.439	74.4065	58.1185	229.421	299.321	337.382	385.38	348.913	305.211	169.515	23.2639	151.925	178.509	281.078	397.812	215.754	892.313	616.995	413.38	21.3175	14.854	47.2659	15.1144	25.5365	37.0128	21.8951	103.576	161.017	98.6648	49.378	51.6391	79.6811	49.6423	45.4885	44.6643
BraA01g018200.3C.gene	22.6082	18.5319	25.8158	35.0816	17.3677	14.1638	14.4192	19.8917	11.4794	7.82582	24.9244	28.1609	19.8976	17.5414	8.68496	6.9985	6.57761	14.7219	8.43381	5.62949	17.4374	32.5935	17.9968	29.3325	10.0336	17.3153	11.6498	19.486	13.8289	17.4181	23.8042	9.89536	12.8016	12.0464	16.5202	7.12957
BraA01g018260.3C.gene	1.812	6.34257	7.09118	7.26115	14.298	16.903	17.0775	14.0413	13.7893	16.5867	4.81891	2.77154	4.98452	4.69524	7.01085	7.86915	5.23367	7.83306	7.57664	7.12319	6.76873	5.75569	2.18844	7.3627	5.96433	3.71774	6.85433	6.79284	7.60777	8.27704	10.1888	6.2473	3.93155	2.70783	0.515254	2.14559
BraA01g018290.3C.gene	43.9449	58.3953	41.7803	29.8844	90.7303	76.6763	88.3602	65.6202	63.0159	58.2475	82.3668	41.0389	89.8761	79.0482	135.825	127.869	154.769	119.888	106.441	133.454	65.8384	65.6187	45.6636	57.124	104.803	126.03	105.552	138.9	132.726	154.499	46.981	68.0678	71.8312	44.7248	45.4102	51.8127
BraA01g018350.3C.gene	26.2543	37.4231	17.4897	12.0166	21.2985	20.2308	19.3896	22.3027	20.3539	20.2752	35.9555	23.3623	38.5039	29.5417	37.8471	39.3587	40.8105	23.7749	41.7543	37.4696	12.1873	11.4247	29.7618	10.5724	14.1361	16.06	13.2685	17.0174	16.8256	16.8708	15.6181	37.4883	35.9379	32.807	27.0412	28.5169
BraA01g018360.3C.gene	8.24321	9.73348	8.12387	6.3499	7.39536	8.84282	7.34902	6.35423	7.20458	5.8033	10.5208	10.228	10.3182	8.08166	10.4137	11.4134	9.27828	9.00884	10.512	10.6082	8.87056	8.85253	10.0063	6.92561	10.0006	14.7237	11.809	9.55942	10.1351	11.168	6.40049	10.3734	11.9358	10.6045	13.3287	11.1026
BraA01g018420.3C.gene	3.36763	10.1839	9.70705	10.6369	16.4164	18.5667	22.6519	19.8115	18.5487	19.0234	5.85114	4.80298	4.91311	6.19712	6.91505	8.68578	6.73876	10.7119	10.1078	10.7299	7.66259	6.60104	3.51184	9.66459	8.02466	8.25074	7.87064	13.7913	14.7569	12.3631	12.4492	6.85571	6.4825	5.32407	3.06529	4.70316
BraA01g018460.3C.gene	166.362	82.6258	123.072	140.681	101.508	84.8303	76.3616	61.7283	68.1275	68.3071	134.522	182.26	142.611	137.68	110.858	126.238	118.642	48.5377	90.6753	81.4129	128.3	119.855	148.271	117.82	133.675	121.891	121.919	81.2639	82.0847	86.743	131.102	95.6628	100.876	132.75	155.938	132.942
BraA01g018480.3C.gene	57.3672	19.6235	70.3382	50.958	28.0308	12.4685	6.10034	2.14637	3.23339	2.41254	3.92642	65.6411	5.2878	8.13348	3.18557	1.80325	1.44023	0.7111	3.38374	2.50601	191.2	179.399	41.6734	237.51	194.499	73.7883	145.783	3.55522	3.07983	4.17214	50.7278	29.5613	23.0721	28.912	43.1829	33.9478
BraA01g018570.3C.gene	16.3813	16.4033	20.9136	26.0826	19.4692	20.2836	21.0561	20.4208	23.971	22.5716	11.8942	17.6004	14.2684	18.0974	14.6187	14.3016	12.4348	17.8577	13.2853	13.0385	27.8708	29.0836	16.5095	28.6302	31.0135	33.5745	31.005	26.9717	24.9173	24.6096	22.9918	20.1383	15.7566	16.7241	15.1564	13.458
BraA01g018590.3C.gene	174.191	112.89	131.043	129.651	176.683	153.035	153.848	107.686	151.643	178.235	166.645	198.928	173.688	160.295	210.301	232.129	183.476	90.4765	184.927	154.174	82.7579	58.565	204.746	56.903	101.178	110.674	89.8907	56.8693	89.7289	79.3045	115.146	119.88	119.42	233.849	229.33	175.271
BraA01g018600.3C.gene	36.769	95.5225	53.334	43.3293	111.956	102.962	139.646	167.446	151.919	151.114	72.1928	28.4341	78.7223	57.8977	116.81	103.333	122.345	146.595	129.708	156.506	46.645	40.6603	56.6853	57.0222	50.8826	50.7237	50.1237	125.732	136.675	92.9323	65.8753	97.7393	98.0244	63.6381	51.108	60.8543
BraA01g018630.3C.gene	1.56784	2.61283	6.2875	7.83826	7.00647	6.17727	5.872	4.47023	4.18776	3.71015	8.46388	1.59352	7.35681	7.10942	3.74291	4.35625	6.68078	2.46922	3.15789	4.22203	3.57517	3.06236	1.53791	4.0773	4.24092	7.0152	5.1332	6.22613	3.99162	4.66751	5.14107	1.93306	2.20652	1.24956	1.05254	1.5872
BraA01g018640.3C.gene	19.8428	3.45463	46.3363	70.637	19.0885	31.6261	20.0022	2.52946	4.27411	5.96946	88.0995	26.9419	60.7175	79.4769	27.4497	21.3926	18.6341	19.349	15.1997	13.7415	29.2004	67.0501	11.503	37.3588	30.51	68.596	49.3745	27.7248	24.9448	24.3525	48.8939	3.07555	5.19737	2.80568	13.5169	2.83498
BraA01g018660.3C.gene	3.93097	11.88	4.02302	5.63065	7.2137	9.51992	6.40559	14.3994	14.5573	12.5455	3.86763	2.7845	5.66096	5.81463	7.93541	6.09553	6.41622	15.6326	12.0677	12.8683	4.0031	2.9386	6.03419	4.12022	5.22216	6.10178	4.24015	13.6243	11.9691	11.732	6.60888	11.106	10.0324	4.94269	4.64531	5.45875
BraA01g018670.3C.gene	30.488	9.24258	32.8803	38.7126	23.6829	17.692	16.748	5.74778	6.39004	5.96037	18.0928	30.5873	15.5437	21.1089	12.7899	6.56972	9.01488	7.60817	8.43428	8.07109	66.5304	86.4445	22.4482	64.4732	68.4162	55.7911	64.0439	13.9181	15.2218	17.4379	32.7495	10.7077	13.9015	14.2542	20.2613	17.5686
BraA01g018710.3C.gene	5.06941	1.06812	14.8843	1.02691	14.225	17.0443	1.29624	0.333214	1.39338	0.657632	21.4162	0.916685	21.474	27.9932	37.9265	16.1127	12.705	2.96121	18.3251	9.42619	12.9362	6.34443	4.70345	7.48824	58.4112	23.1895	49.0953	0.096521	0.150366	0.832269	3.55547	5.1288	5.94486	6.59664	1.61826	10.1932
BraA01g018720.3C.gene	7.93122	10.4325	7.9814	7.23224	9.22061	11.6118	11.3045	7.65295	10.4773	8.12061	5.78456	10.2911	7.31655	6.48806	5.45521	6.36813	5.80883	10.3912	7.62408	7.43091	11.028	12.1126	7.78035	11.1462	13.4529	16.4071	14.4466	14.5601	14.2985	14.0121	9.42663	9.37963	9.73506	8.34381	7.63187	8.77928
BraA01g018750.3C.gene	10.8441	2.33236	11.3093	9.02935	5.39524	4.39657	3.56239	0.546415	0.624107	1.10733	1.93466	11.8437	1.53926	2.97205	0.989387	0.484997	0.985657	0.107615	0.588547	0.480148	30.7431	25.8605	7.717	28.5399	30.2809	13.945	22.9056	3.94677	2.8501	3.97024	10.4737	3.30027	3.5539	6.30816	7.91097	5.24676
BraA01g018790.3C.gene	161.838	64.5575	151.421	163.223	100.066	116.043	112.121	84.2949	85.5034	87.866	104.067	165.707	103.337	133.719	96.0617	83.3584	95.1144	59.6397	61.0377	69.1286	188.637	157.289	133.638	157.712	174.608	151.042	183.257	163.526	148.87	182.184	175.104	61.8483	77.2493	104.545	152.95	107.37
BraA01g018800.3C.gene	0.018365	0.248649	0.329296	0.736216	0.764033	0.383462	0.664634	1.20423	0.465698	0.310266	0.042591	0.016085	0.237109	0.023812	0.020969	0.022847	0	0.218727	0.120294	0.153551	0.064803	0.329695	0.05415	0.237752	0.087385	0.226166	0.33732	1.64098	1.14787	0.925468	0.146065	0.076471	0.689315	0	0	0
BraA01g018850.3C.gene	8.57059	7.07192	6.30752	7.27614	5.29658	3.34463	3.90733	2.79043	2.28652	1.92323	15.2416	7.25226	17.093	11.3466	20.0707	18.2822	16.5211	3.91757	11.3024	8.91497	3.39662	2.33236	7.96652	3.28916	4.94579	3.1994	4.56743	3.01542	3.53745	2.51785	4.07811	6.50484	6.62444	8.71106	7.46162	7.15012
BraA01g018860.3C.gene	0.844563	20.1589	9.79457	12.2618	18.8282	27.8923	29.5076	54.1652	52.9809	56.3402	8.2614	0.917328	4.71486	0.649506	9.76518	13.2881	14.0775	1.32307	19.2497	23.1155	0.092709	0.21765	12.6495	0.109112	0.082967	0.135853	0.079216	56.8034	50.5542	34.8503	0.751886	19.9766	23.59	13.9017	9.77915	15.2817
BraA01g018910.3C.gene	22.06	38.8963	11.3984	9.78119	25.6403	26.8241	24.0851	50.3644	48.7209	38.3655	14.1116	21.4199	15.3915	17.6986	23.0641	26.823	16.8925	40.0462	28.0296	29.5767	12.5386	7.58252	32.7698	7.27596	11.5175	19.3616	12.5925	50.1308	51.7788	47.5587	11.3725	42.4961	48.4673	35.414	34.3299	38.6889
BraA01g018920.3C.gene	0	0	0	0	0	0	0	0	0	0	0	0	0	0.205985	0	0	0	0	0	0	1.355	1.90281	0	1.55188	0	0	0	0	0	0	0	0	0	0	0	0
BraA01g018930.3C.gene	0	0.198185	0.183665	0	0	0	0	0	0	0	0.990533	0.076559	0.291337	3.38855	0.399392	0.653353	0.405851	0	0.642234	0.101279	3.60845	9.9953	0	5.35819	0.325678	0.168686	0.325298	0.038176	0	0.061417	0.008142	0	0	0	0	0.025721
BraA01g018960.3C.gene	1.66014	11.2624	2.82027	3.39729	3.15145	3.41312	5.58449	15.5647	9.84825	9.76559	2.29885	1.02197	2.83343	2.70734	3.10412	5.39562	5.38268	7.5735	5.41078	8.07993	2.5503	2.80982	2.53128	4.47843	2.30153	2.80423	2.56811	7.68294	7.32252	8.7419	3.10686	6.68721	6.30571	3.30021	2.0631	4.54044
BraA01g018970.3C.gene	0.880785	21.0454	3.53529	3.92845	8.28762	8.5714	10.9345	35.0099	27.9226	28.516	0.215345	0.697561	0.564465	0.468479	0.495469	1.86462	1.39633	8.06509	2.25082	3.62363	1.18984	1.19235	3.51116	1.70522	0.656467	1.93763	1.27567	17.0857	18.9418	15.1826	2.36438	15.1359	12.4256	3.88641	1.11376	5.26396
BraA01g018980.3C.gene	3.92485	11.8264	4.17945	2.71246	5.46645	5.8745	6.79341	12.6584	13.3499	10.5729	5.98797	2.77199	5.91014	5.11997	8.73365	9.6824	5.87714	14.2129	11.5261	10.402	2.30785	1.36735	6.3439	2.03344	3.56928	3.83792	3.03802	7.74723	6.29401	6.09051	3.75135	10.8978	9.23566	7.92664	6.06259	6.04004
BraA01g018990.3C.gene	0.347928	7.34274	0.522463	0.62282	0.97637	0.661355	1.32658	4.71439	3.18784	2.72291	0.374949	0.379858	0.276075	0.085505	1.27327	1.15399	1.81442	7.66757	2.98144	4.09265	0.029219	0.150538	0.57473	0.273304	0.469721	1.13336	0.764113	2.64904	2.50065	2.74375	0.798725	5.4584	4.33678	1.22107	0.832282	1.01231
BraA01g019000.3C.gene	73.4619	22.4115	134.803	149.897	65.1373	82.809	66.131	44.3144	59.8502	60.4257	136.379	109.908	92.0111	104.883	53.394	33.3892	33.6741	78.2236	36.9717	36.5621	48.4979	98.2846	57.3081	47.2158	90.5178	188.536	155.012	177.474	164.168	149.527	155.815	24.4649	32.9221	31.7651	59.3598	28.9269
BraA01g019010.3C.gene	0.504346	14.983	0.800488	0.859248	2.36324	2.49529	1.75985	8.01801	7.04227	5.66153	3.92425	0.52019	7.57577	12.0084	30.9448	33.2736	43.466	28.633	36.617	50.7697	6.42343	0.976989	4.76652	8.22273	4.29262	1.22774	6.91585	10.1048	6.03082	8.67801	0.574308	15.8157	15.2483	9.22024	3.99015	9.17043
BraA01g019020.3C.gene	23.2337	14.2489	12.3531	15.6415	9.80528	10.9627	9.71548	3.50305	5.97049	4.14108	23.9186	25.3432	26.9474	18.7883	14.4616	15.7075	16.5549	9.1362	9.58007	9.91903	3.88107	10.8984	21.0338	5.01957	12.478	17.9361	14.297	9.39451	8.66596	9.62236	13.7191	14.3533	17.3445	17.5671	19.1092	16.5845
BraA01g019060.3C.gene	7.23111	11.751	2.77387	2.4398	5.47219	3.82163	4.48463	2.01914	0.932181	1.85889	1.28457	9.21069	1.63229	3.55857	2.10473	1.23814	3.85776	0.439268	2.12084	2.02487	9.00477	6.0089	12.4228	3.07679	4.87491	20.0065	5.09218	10.2273	1.566	2.46387	2.97623	11.3107	12.3469	11.4363	7.69133	5.42943
BraA01g019070.3C.gene	8.76942	10.138	19.1073	16.9134	14.3632	16.5368	11.721	14.7945	14.5678	12.2978	4.65378	8.63125	9.51049	9.91909	9.42426	7.13479	8.77788	9.62013	6.84893	6.4945	35.6645	26.5608	11.9192	49.5742	26.8935	51.3258	58.2307	16.2627	24.3463	16.7028	18.311	11.3259	17.7729	12.649	12.6779	14.574
BraA01g019080.3C.gene	1.24304	9.49376	4.69674	2.97978	2.92523	2.17286	2.22606	8.8898	6.16521	7.24226	2.12238	1.48996	3.3633	1.24011	6.16118	8.1188	9.29673	13.5617	9.58621	11.0624	3.27049	1.76809	1.96609	2.23202	3.61929	1.54592	1.07681	3.6511	2.20905	2.95575	3.16502	6.71572	3.70395	1.92386	2.10336	2.01377
BraA01g019090.3C.gene	4.77737	11.793	5.97489	5.41156	12.6711	12.2688	14.4626	26.03	21.2458	21.4799	7.83023	3.84014	6.68606	5.2154	8.67945	9.46156	10.2691	14.9632	13.8286	16.5946	5.87197	5.47299	8.09243	6.14644	7.83359	9.7673	8.43085	22.2756	19.1791	15.8967	6.80105	10.2541	13.0215	7.73712	6.74671	9.3182
BraA01g019110.3C.gene	0.551249	1.57349	1.7412	0.298978	16.3849	20.6259	13.2533	7.93057	7.41071	7.43459	0.574781	0.29775	0.173911	0.038659	0.173865	0	0	0.153256	0.271463	0.113916	0.449911	0.891372	2.30474	0.413697	2.53999	7.30026	6.32511	16.3024	14.0825	14.8727	1.08407	1.75084	0.595578	0.380387	0.573948	0.521305
BraA01g019160.3C.gene	3.94399	5.26278	1.91357	1.93009	11.0612	9.03854	9.80341	13.5214	15.8131	14.9013	3.62272	2.4539	2.65492	3.09708	6.2013	8.1993	8.14847	13.6629	12.4503	17.7126	1.64759	1.0177	4.57084	1.0571	3.22665	4.35093	1.75928	7.50455	10.0218	14.8294	1.26891	7.84428	10.1784	5.57244	2.9718	5.66095
BraA01g019170.3C.gene	27.1355	55.12	27.4635	24.1467	54.3154	61.259	56.7065	83.3239	58.2823	65.8737	39.0734	25.6779	42.8234	29.5628	41.213	51.5301	43.4049	51.9251	40.4518	47.4951	17.3196	17.3456	37.4924	18.389	22.5881	19.8389	21.4872	41.6497	44.517	33.9232	29.9225	44.3629	48.575	43.9395	35.9976	36.5697
BraA01g019180.3C.gene	0.400565	3.57333	0.555653	0.187036	4.61708	4.50604	3.62767	5.25935	4.957	4.26283	0.963698	0.729876	1.21412	0.84408	1.64305	2.67418	1.89205	4.58634	4.05029	5.38029	0.347811	0.73221	1.82862	0.629258	1.22081	2.01836	1.20064	8.13687	5.38459	7.83318	0.425627	2.30966	3.90826	1.77253	0.903366	1.85803
BraA01g019200.3C.gene	1.96658	6.09579	0.709033	1.62894	1.76882	3.60767	2.35071	2.84818	5.77817	2.79386	0.516475	1.36011	0.480256	0.37768	1.03795	0.596774	0.901503	3.8613	1.21631	1.61941	0.667508	1.12123	1.7572	0.918368	1.88322	3.9325	3.26089	3.4721	3.41565	4.13142	0.857	4.1173	4.69047	1.01815	1.87734	1.81137
BraA01g019240.3C.gene	2.89164	5.27258	2.32952	2.78328	3.76579	4.21708	4.37096	7.35969	7.60012	7.31039	2.22631	2.18402	2.7211	2.37946	0	4.20909	3.8204	6.81919	5.2367	4.50275	3.53485	2.33631	3.71698	2.97624	1.81369	3.16385	2.2717	6.12589	5.98565	4.60205	2.48557	6.28449	6.09786	5.30157	4.41407	4.55478
BraA01g019270.3C.gene	33.9887	14.4082	8.40836	8.04643	9.68082	7.78995	8.45728	9.30212	7.70498	9.24407	14.6425	26.4646	17.7155	9.27649	11.5271	11.7027	12.1687	9.83527	9.94066	9.36477	4.41336	2.67347	26.008	3.83857	4.63301	3.62732	6.21298	8.26995	7.20317	8.32159	10.8584	16.309	16.8916	24.0133	29.9406	21.7212
BraA01g019280.3C.gene	35.0193	8.96971	21.5387	26.3288	16.4957	15.2345	11.4928	9.23388	7.10038	7.41004	8.43733	34.352	14.2574	12.5658	6.88603	5.61901	6.93625	7.76	5.44721	6.16412	24.4629	19.0695	25.91	16.405	22.5399	31.8999	21.5248	19.3419	14.9211	18.1036	20.2836	14.3217	12.5576	18.3313	22.2001	21.1165
BraA01g019310.3C.gene	10.9329	23.1936	9.30722	9.34444	11.4489	11.0661	10.4772	15.9866	14.2677	13.0841	18.4428	10.2538	16.716	14.2697	20.5981	24.3817	27.1204	18.4591	23.6748	23.3481	6.03817	5.59867	12.2979	5.65472	6.90721	6.46976	6.77828	10.6661	10.3972	9.25198	8.83088	21.4578	17.4713	16.9409	13.7751	15.9718
BraA01g019320.3C.gene	0.605575	0	0.663683	0.497297	0.243985	0	0.839641	1.16887	0.939119	0.621465	0.98281	0.139393	0.470665	0.462065	0.275786	0	0.561212	0.505233	0.247116	0.159512	10.4677	7.93333	0	6.67627	1.12999	0.500574	0.97036	1.86039	1.39787	1.38309	0.530196	0.430507	0	0	0.264003	0.264805
BraA01g019340.3C.gene	5.76569	2.12132	2.21828	6.55967	1.04348	1.05643	1.10144	0.211135	0.295862	0.109129	1.85357	4.69494	1.50579	3.68869	0.603754	0.753603	0.984715	2.2567	0.762583	1.07209	6.88218	6.04325	2.00283	12.5008	4.31587	3.17726	2.27621	0.33001	0.057403	0.153816	2.9135	2.42276	2.32706	2.75158	1.31291	2.2488
BraA01g019370.3C.gene	0.972699	5.06578	1.05744	0.65725	0.772122	0.254494	0.376217	2.5968	2.07699	1.65336	0.83831	1.19988	0.664222	0.646563	1.85577	1.7651	1.42615	3.39091	2.27716	2.87968	3.19339	1.66143	1.94822	1.1871	0.69351	0.245638	0.49272	1.27206	0.873509	0.936994	0.86156	3.63614	3.35775	1.08429	1.88626	1.11376
BraA01g019380.3C.gene	9.6786	13.3404	20.9929	20.1532	15.8978	16.0228	17.2091	7.2261	7.51683	7.65795	15.8451	9.89497	14.2757	17.8266	10.3755	10.5342	7.73781	8.14438	9.96937	10.1868	19.097	26.1273	7.5011	16.0584	20.6614	21.3428	18.9956	8.81365	10.2594	10.1698	19.5738	7.69823	8.1724	5.92736	8.10481	7.89106
BraA01g019430.3C.gene	0.796523	3.64118	0.511567	0.438628	1.64075	2.54203	2.58165	3.55506	4.0502	3.74098	0.835286	0.233327	0.927338	0.69881	2.34767	1.36157	1.77601	5.13459	3.14979	3.15603	0.041132	0	1.45518	0.402716	0.491877	0.668579	0.400367	4.73393	4.27374	2.81938	0.86935	2.15475	3.0741	1.45626	1.50234	1.37746
BraA01g019440.3C.gene	84.18	85.6496	158.184	147.572	129.307	136.878	134.557	138.341	146.42	147.892	99.6383	88.7156	90.1621	110.585	77.5102	63.6534	73.4764	69.1598	70.3746	77.9849	128.226	156.517	83.2322	137.044	132.848	163.841	151.526	178.903	176.853	157.651	164.188	95.5169	102.433	82.699	70.9783	74.3328
BraA01g019450.3C.gene	45.6058	15.3364	25.8793	12.5773	20.9491	24.8758	11.9753	8.25178	9.44569	10.1311	26.1866	25.0798	28.4382	22.6556	35.1753	25.2898	34.7868	2.22272	13.9952	15.8886	35.8654	38.8034	35.5001	51.7534	45.3109	55.9884	63.9737	36.618	27.2941	51.0307	17.954	22.3639	30.3866	34.8459	27.3059	41.4779
BraA01g019470.3C.gene	8.35177	7.14864	11.0554	10.774	10.5833	10.6971	8.6044	7.60281	6.16188	6.60054	10.2411	8.89527	12.2923	10.2635	7.8953	7.90371	10.8289	7.31211	8.37407	8.21738	9.52409	9.68248	8.20374	8.95586	11.1162	12.7561	12.06	17.615	17.1071	16.9058	10.6298	7.49358	7.66591	5.996	6.9162	7.68795
BraA01g019500.3C.gene	9.28165	4.85619	14.6328	14.2361	7.87333	7.27909	7.6247	4.29122	5.06956	5.36199	12.638	14.4449	10.7584	15.9514	7.65051	6.46996	7.75151	5.60871	4.88806	5.43596	11.5214	9.52684	7.09143	8.15193	10.619	10.1857	9.02386	6.73754	6.65283	7.60287	11.4554	4.12016	3.79732	4.45803	6.12424	4.76524
BraA01g019510.3C.gene	70.9073	70.8808	75.883	90.2777	49.5603	46.66	49.0401	53.7181	45.4523	52.3935	93.3013	84.7773	81.2195	86.6431	72.5315	73.3892	79.2415	74.4778	79.9762	67.7243	79.8086	70.0404	65.4471	69.5201	58.8907	41.5758	53.8458	48.7412	35.0699	45.5122	74.7195	65.8099	57.8006	67.96	72.618	61.2964
BraA01g019590.3C.gene	0.06987	9.91145	0.115768	0	0.8066	0.336921	0.826504	3.97259	3.58219	1.9522	0.137606	0	0.270345	0.169708	0.674951	1.12851	0.907022	6.76666	2.41593	2.41638	0.034793	0.064041	0.397174	0.015998	0.108695	0.098139	0.224284	1.76114	0.923299	1.29229	0.199258	5.81205	3.97884	0.967815	0.444928	0.708913
BraA01g019600.3C.gene	48.5603	70.9107	6.94223	4.38943	51.8433	49.7086	57.8681	56.4648	77.6768	70.8807	6.25625	27.0551	10.1709	5.55986	25.8379	46.2988	28.5181	21.5359	31.8976	33.6365	4.56323	3.30264	95.3003	3.06478	5.90148	9.2378	7.00711	47.6385	41.9347	45.1173	6.20395	138.052	104.385	111.171	94.4512	112.947
BraA01g019610.3C.gene	0.090121	4.05368	1.02648	0.554381	1.22645	0.34561	1.42226	2.64331	2.22191	1.84794	0.756319	0.080632	0.543803	0.410432	0.889884	0.716563	1.38852	3.14114	2.75495	3.3923	0.483072	0.14352	0.285192	0.596145	0.862266	0.195192	0.420011	1.77314	2.00161	1.29523	0.519593	2.25675	1.83467	0.88446	0.234188	0.752288
BraA01g019620.3C.gene	4.22126	6.98469	1.18003	0.112123	8.17477	0.264015	0.544255	7.96026	7.77081	8.63095	5.48522	0.0915	0.131476	0.176864	0.096221	0.316099	3.777	6.95572	6.51525	6.55033	0.06267	7.67856	3.98615	7.23469	7.63048	7.64823	7.96396	8.25704	9.74676	1.47203	7.46774	5.69392	0.158036	0.130186	4.67525	4.93009
BraA01g019640.3C.gene	0.101358	0.827883	1.25888	0.113941	1.20578	1.30257	1.40422	1.73907	1.85254	1.78507	1.2253	0.068486	0.063794	1.49343	1.13157	1.65098	2.14735	0.034337	1.45054	1.66342	1.14698	1.2603	0.06103	1.04268	0.812643	1.33328	1.3234	1.5579	1.72237	1.73666	0.034278	1.06768	0.59972	0.076278	0.048031	0.07982
BraA01g019690.3C.gene	13.6436	6.26942	20.2141	20.8001	10.597	11.7697	8.79247	2.41448	4.2785	4.10142	18.6204	13.0055	13.504	19.9492	9.85891	9.00524	6.85177	5.65618	5.02393	6.02786	17.6473	23.0278	12.096	13.8765	15.158	14.5947	15.4768	6.9962	6.91391	10.1581	20.4427	5.7778	9.118	8.20663	9.57543	8.22509
BraA01g019700.3C.gene	103.635	80.3598	165.726	138.433	125.997	129.21	88.1564	56.2881	88.5842	60.3452	118.439	111.68	98.4476	102.043	71.5642	64.8823	52.3252	59.2114	57.6939	51.5784	119.313	130.261	131.603	91.1793	181.469	135.763	164.492	96.3861	110.782	123.507	163.186	105.077	135.068	118.298	124.466	147.052
BraA01g019710.3C.gene	0	0.139228	0	0.113043	0.386048	1.11952	0.573939	0.240794	0.015365	0.043695	1.27213	0	1.01529	0.312729	0.868464	0.254628	0.022722	1.42466	0.566185	0.324232	0.064436	0.015999	0	0	0.259639	0.433698	0.05229	0.825626	0.649057	0.97161	0.062569	0	0.023151	0	0	0.062885
BraA01g019720.3C.gene	81.5089	51.6359	106.074	102.087	73.2476	76.9861	61.1155	62.7191	56.9441	59.2037	79.6831	76.0829	77.1127	86.5049	66.8345	58.3785	65.1923	45.5931	56.3281	59.0453	163.622	197.511	57.3768	185.94	146.659	108.263	132.255	73.3832	73.0924	77.3193	100.759	55.161	61.7696	63.1952	60.8809	70.4359
BraA01g019740.3C.gene	1.40956	2.7324	1.23369	2.26513	1.04592	1.42171	1.62839	1.78114	2.66247	1.35159	6.07016	0.645659	9.44547	7.18891	8.30366	6.46321	8.28632	6.8531	6.95235	5.89139	5.39444	3.30776	4.22715	1.97858	2.37457	2.20457	4.21	5.94321	4.87023	4.8538	1.76721	3.35007	4.16331	3.69877	3.07973	3.18303
BraA01g019830.3C.gene	49.0943	275.398	187.447	178.325	191.735	202.983	250.71	384.649	360.156	365.046	68.7872	52.8499	62.0763	70.0102	140.608	190.085	119.743	298.972	220.101	201.158	260.871	182.185	71.6214	260.506	169.912	120.664	168.928	194.038	211.311	189.222	168.352	182.396	132.541	125.618	60.9867	97.2541
BraA01g019870.3C.gene	41.9412	4.55053	48.1583	64.8217	0.502948	0.287269	0.504686	0.15986	0	0	19.4361	66.7762	25.6687	23.4389	13.6887	11.5254	10.6306	0.231452	4.34435	3.08559	111.69	158.798	11.8923	109.098	29.068	20.0567	35.1224	0.114665	0	0.420077	44.2039	4.50012	2.78324	12.3705	20.1452	15.3412
BraA01g019880.3C.gene	16.2739	12.1142	9.14504	9.55178	6.97892	6.70994	6.62514	3.37783	3.34441	3.55059	14.5552	17.3493	15.7598	12.6143	9.52288	11.2888	11.9861	11.3675	12.7579	0.045906	7.44721	0.17197	11.8089	10.1486	8.902	11.9337	8.0005	4.84525	5.58247	5.12311	9.26877	11.9427	11.1518	8.70492	11.5696	12.0607
BraA01g019890.3C.gene	7.53042	17.9006	11.8205	14.2125	19.7347	15.9972	16.0318	16.9745	19.0836	19.7309	15.949	9.25449	12.9312	19.0794	11.571	8.11937	7.98682	15.4505	9.74807	8.11698	10.3169	20.5074	9.6935	16.8543	19.447	35.7963	29.6063	20.742	34.8177	15.194	20.3033	15.1922	24.1772	8.92038	9.46407	9.34787
BraA01g019900.3C.gene	3.72788	3.76761	5.09975	4.22323	3.64858	3.76426	2.45529	3.9853	3.04171	3.80941	1.60987	3.16056	1.90882	1.7664	1.85404	1.50114	1.66804	3.58823	2.74487	3.24076	3.00501	1.70699	2.99426	3.00669	3.33708	1.39854	2.41857	2.97175	3.14955	2.89005	4.91401	4.68583	4.49122	3.35347	2.92081	3.17733
BraA01g019910.3C.gene	5.13035	14.1027	6.61304	5.63651	6.85453	8.99249	7.79563	8.25971	10.6218	9.00729	4.33375	6.89877	4.71758	5.18423	5.87789	6.92593	7.72785	12.0538	10.396	6.87065	2.31905	3.91628	11.2042	3.69741	8.00432	8.77892	7.58866	11.4587	11.6834	11.7228	6.93748	12.9325	13.9823	6.28739	10.1875	10.8095
BraA01g019960.3C.gene	0.144407	0.304504	0.150699	0.216679	0.471846	0.19894	0.251961	0.447417	0.368008	0.547803	0.28318	0.087711	0.266676	0.316464	0.336058	0.268752	0.371627	0.304714	0.276379	0.399376	0.136128	0.182404	0.14224	0.119813	0.349073	0.337279	0.146926	0.602989	0.620935	0.601098	0.314595	0.199002	0.149619	0.18161	0.17693	0.108877
BraA01g019990.3C.gene	2.14508	5.58477	4.79189	3.66582	5.50491	5.52818	5.66671	6.24501	5.88617	6.3115	4.34728	2.25131	3.44005	4.00528	4.07915	4.68555	4.16436	5.28908	5.59536	5.21646	1.90112	1.89507	3.06453	1.9723	3.00814	3.51464	2.91968	5.43391	5.96509	4.60662	4.24802	4.99158	4.68381	3.39998	1.95706	3.28763
BraA01g020020.3C.gene	1.12553	0.135801	22.652	19.928	6.91756	7.28251	5.297	0	0.009188	0.190888	23.6728	3.04353	15.6104	29.7708	5.63684	2.76061	4.05391	0.019381	0.597843	0.586009	5.61792	26.4304	0.121516	9.29695	11.5735	18.198	12.2112	0.259772	0.474317	0.670972	23.734	0.279762	0.03294	0.263785	0.037092	0.082864
BraA01g020180.3C.gene	137.915	93.1215	156.419	190.178	137.546	140.614	146.102	105.764	127.645	105.718	92.6143	148.041	85.9006	105.764	82.1801	65.2626	71.9254	84.1321	70.253	75.4098	178.451	215.944	136.216	174.366	178.141	221.238	196.166	192.984	191.064	183.804	164.34	92.6617	116.736	107.474	135.334	125.245
BraA01g020190.3C.gene	0.897243	3.3334	1.00884	1.22092	1.77084	3.03007	3.69342	2.35826	2.1543	2.82733	1.88898	0.862341	1.0766	1.94918	1.85475	0.950174	0.617438	2.74584	1.70887	1.55605	0.115211	0.26965	0.882957	0.307573	0.169905	0.494482	0.265197	2.22659	1.95868	1.86027	0.817617	1.55359	1.85149	1.20167	0.80482	1.07208
BraA01g020200.3C.gene	0.43464	0.69655	0.921721	1.14646	1.4576	1.74276	2.16697	1.37149	1.06886	1.98667	1.17038	0.278328	0.763868	1.38219	1.19212	1.39457	1.02517	1.57831	1.24042	1.31248	0.525061	0.516631	0.461838	0.364308	0.641803	0.846753	0.900403	1.12219	0.880512	1.4541	0.593497	0.394823	0.204084	0.125319	0.084569	0.282608
BraA01g020210.3C.gene	0.031072	0.017822	0.318656	0.173422	0.772879	0.78991	0.572522	0.134473	0.119506	0.402504	0.974594	0.097906	1.06197	0.911689	0.439115	0.495418	0.390424	0.443734	0.287897	0.337476	0.463805	0.585254	0.072097	0.35326	0.270692	0.606789	0.515259	0.534121	0.549583	0.631956	0.230175	0.08174	0.072319	0.058511	0	0.080936
BraA01g020250.3C.gene	5.91918	11.4623	4.35548	4.87093	6.04572	4.19491	5.0047	9.04339	10.6126	9.23817	12.6959	4.55663	15.1059	13.2135	11.1289	8.45008	13.9073	20.5093	11.0467	12.2532	2.73204	4.90064	7.91539	3.60992	4.89708	5.33238	3.28065	9.78635	12.7492	13.5544	2.71836	7.90839	7.23806	5.93395	5.21267	3.66423
BraA01g020340.3C.gene	3.03328	11.7941	1.0616	0.949726	3.58463	4.74304	3.0826	9.03548	7.70561	8.17066	1.91616	3.16578	2.19291	1.49023	2.2725	2.61971	2.35509	11.3063	6.41376	7.21687	3.18362	4.51371	6.18143	2.47692	2.43108	5.87214	3.51316	7.91701	7.19132	5.05466	2.56813	7.54795	8.55353	6.52675	3.56074	5.34028
BraA01g020350.3C.gene	6.35995	4.14562	9.68654	16.354	10.4309	13.5357	12.4462	7.71652	9.86993	10.2259	8.60411	7.33586	6.27187	9.64093	5.05952	5.98824	4.67948	6.7311	6.62995	6.98998	19.1201	21.3073	4.91726	21.041	18.3129	25.0612	20.2032	15.1135	17.8628	15.8485	11.8726	5.49767	6.25309	4.32193	4.79839	5.40592
BraA01g020420.3C.gene	10.5037	24.5324	9.80649	10.1904	15.7946	14.7318	17.6385	32.2559	26.1998	27.3258	13.341	9.75842	11.5899	9.88315	17.0539	26.2856	20.9906	18.9394	21.8184	19.1497	11.9659	6.48995	13.8088	9.9057	8.71272	6.90074	9.38604	14.9488	13.3723	13.6766	8.36177	24.8065	19.7794	19.8054	15.7587	19.0655
BraA01g020440.3C.gene	12.533	14.3421	12.9459	12.2543	14.9323	20.9853	24.1309	24.413	23.4396	22.3882	2.39395	8.35215	3.39252	3.12491	8.056	5.16466	5.96939	10.3691	10.3275	10.0237	8.60119	8.48583	9.55386	11.7365	7.06743	10.7207	8.75228	21.2056	23.1814	17.0974	20.4076	15.2109	14.4841	12.7332	11.6334	15.3234
BraA01g020500.3C.gene	5.19864	15.8883	6.75288	5.52109	11.2972	11.9451	13.6542	22.3176	18.3485	17.9568	8.61043	5.08172	9.04472	8.22406	9.99951	9.75842	10.5004	15.3955	12.4402	17.9185	4.92875	5.27033	7.06543	5.45382	7.13689	8.11	5.73549	17.0901	16.9063	15.4163	6.26731	13.4687	16.8381	8.82944	7.56657	9.94156
BraA01g020520.3C.gene	4.45264	5.41805	5.69681	4.77473	5.85344	5.71651	5.26066	6.82065	5.13524	6.02432	5.58491	3.64154	5.1194	3.95322	3.78855	4.25216	4.52392	6.26149	6.15373	6.84442	6.01931	8.07022	3.83282	7.82481	7.89132	9.57465	8.05274	8.67334	8.47978	9.81632	5.42482	4.25996	5.12865	3.15187	2.95115	3.41283
BraA01g020540.3C.gene	1.29449	5.68921	2.09836	2.50298	2.88643	3.91761	4.94555	5.67625	6.99195	4.47294	0.761775	0.877159	1.46428	1.11442	3.24536	2.9134	3.82647	8.46902	4.93086	5.78536	1.0047	0.40206	2.08883	0.975513	1.64978	3.3767	0.947735	3.34833	4.498	2.21888	2.8019	5.13017	3.76047	1.72616	2.25747	2.28948
BraA01g020550.3C.gene	0.279586	0	10.5434	5.43987	0.762031	1.82742	0.695554	0.357187	0.284874	0.741957	0.987613	0.389245	1.04136	2.10088	0.637363	0.260468	0.1197	0	0.073222	0.113476	4.08024	7.89052	0	8.55969	3.07371	1.78414	9.60421	0.337173	0.289594	1.21559	6.58252	0	0	0	0	0
BraA01g020560.3C.gene	33.7586	16.659	28.5243	27.774	24.1281	22.9638	19.4917	11.7886	11.5135	12.4825	27.9198	33.9076	30.73	25.4348	21.1106	23.7416	31.3108	8.2334	19.664	16.5958	40.6278	34.3768	28.9458	36.7631	41.2265	26.0581	33.7966	16.8917	19.4908	19.2878	25.2165	21.2932	22.4922	25.9732	33.1866	34.5869
BraA01g020570.3C.gene	9.07848	7.87887	20.026	27.2242	14.4411	11.1061	11.7839	5.68065	5.32341	5.93691	33.2613	13.6613	33.0279	44.5996	26.6693	26.9726	27.0971	14.551	22.1774	20.8166	31.409	35.5644	8.03064	31.3434	26.4175	16.6616	20.2079	5.38062	5.15518	4.54322	18.3364	6.48515	5.90665	4.50458	8.59576	5.36296
BraA01g020580.3C.gene	2.53461	0.622397	20.4412	15.2021	4.60261	2.69878	3.39853	2.52626	1.57953	2.41674	2.5987	1.25791	1.63983	4.05756	5.01367	3.92496	6.40061	0.321338	0.847495	0.41526	27.419	20.8331	0.949389	63.526	6.1397	11.2136	8.13119	3.61733	3.58392	1.79086	0.008715	1.10366	0.976295	0.907156	3.59496	1.31476
BraA01g020590.3C.gene	275.774	63.9674	867.192	1168.34	254.821	249.05	207.111	60.0045	70.4892	65.1319	1738.66	442.77	1635.74	2117.45	929.909	783.336	989.224	220.054	465.007	519.602	912.078	1393.63	168.661	1009.22	567.85	505.129	515.135	157.251	141.811	139.286	906.203	84.0386	88.1343	123.55	170.463	135.463
BraA01g020600.3C.gene	3.96126	6.55833	9.91661	12.0379	10.5042	8.60743	11.0607	9.75127	8.17114	8.11691	15.3645	4.9773	14.0339	15.7781	14.6029	11.9932	15.2951	14.6344	13.7842	13.5581	12.1028	13.6016	4.63077	12.7272	8.62767	9.35663	8.50239	7.8998	9.22466	8.20641	11.642	4.37725	5.3312	3.86117	3.98717	3.51851
BraA01g020630.3C.gene	0.280951	11.2552	0.667246	0.180957	11.255	12.945	11.7213	15.8352	13.7407	13.8119	0.7009	0.056743	1.23896	0.339645	1.86929	2.00251	3.08785	8.24153	3.50469	4.56316	0	0	1.39965	0.156798	0.061984	1.48199	0.43165	5.93271	5.18189	2.76536	1.17364	4.95341	4.79068	2.29106	0.779892	1.8612
BraA01g020650.3C.gene	30.8406	97.1555	31.7508	26.7663	67.9839	68.6083	67.615	109.292	105.539	101.477	62.3285	20.559	60.7965	51.4378	83.5325	92.9961	86.1981	103.155	99.7288	104.196	25.7211	23.482	45.9098	23.5091	28.8019	31.8892	29.8471	72.7042	66.4674	62.8312	32.3053	85.1629	75.853	64.4263	43.7263	55.4521
BraA01g020660.3C.gene	0.115261	0	0.227426	0.595035	0.460672	1.17398	1.12218	0.676855	1.18261	0.785128	0	0.158552	0.321538	0.22156	0.022487	0.37774	0	0.210875	0.209526	0.141959	0.231146	0.201455	0.328389	0.30976	0.337048	0.088882	0.092067	0.658243	1.40552	1.13886	0.574877	0	0.16664	0.115918	0.074103	0.329897
BraA01g020680.3C.gene	0	3.23527	0.6624	0.066733	2.01591	1.16695	1.3021	8.55942	4.95908	2.76499	2.73791	0	3.0659	2.60414	10.5396	4.3021	8.32559	12.1821	13.8155	17.2667	2.03587	0.396293	0.561602	1.53775	0.934735	1.20604	1.49123	2.93694	2.63314	2.84027	0.227174	2.67123	1.4412	0.430893	0.726734	0.402928
BraA01g020720.3C.gene	4.71285	58.9051	8.79159	8.17431	25.9416	29.9316	37.6241	55.2452	52.6971	44.7172	2.96822	2.1612	3.73857	3.00257	9.47332	12.8461	9.44845	36.9687	20.5869	21.116	3.97144	3.46258	5.61106	5.12337	4.60825	5.11052	4.78116	6.24332	7.59976	3.53569	8.37567	40.1808	27.0999	10.4757	3.65447	8.71229
BraA01g020730.3C.gene	0.908787	12.3249	0.405283	0.156847	2.66218	4.89689	3.51757	11.0176	8.65699	6.21647	0.347663	0.416658	0.039527	0	0.348045	0.425513	0.177636	4.46922	1.95098	1.80849	0	0.028445	1.15315	0	0.143908	0.264266	0	1.81088	1.93027	0.581592	1.39054	7.35879	6.27556	2.95116	1.59122	2.34798
BraA01g020750.3C.gene	3.42796	15.3897	4.18109	4.50168	8.9594	9.25434	11.9565	17.6817	15.9923	15.8341	3.61046	2.87496	3.90825	2.93936	5.68394	6.67081	6.11269	8.64072	7.61131	10.7399	2.76093	4.1638	5.1755	4.57011	2.67317	4.26932	3.48324	13.3296	14.6061	12.8707	6.25783	10.7042	10.4142	7.07479	4.34827	7.2958
BraA01g020780.3C.gene	22.2835	38.7257	15.3868	2.84822	45.4995	68.4802	25.2846	36.7358	54.1436	29.0074	29.0151	14.3369	29.5063	16.8277	53.7455	40.5189	22.4951	84.1339	82.3026	55.3063	9.87376	11.0686	31.4818	8.48269	77.1287	46.2353	75.4996	39.3757	37.3333	44.7322	8.1101	29.049	47.9615	40.7629	17.3946	56.0846
BraA01g020810.3C.gene	14.5734	2.19656	23.4656	36.2282	5.15177	7.04145	9.2965	0	1.12282	1.70258	55.1164	19.0526	36.2405	24.3157	7.25078	11.1765	9.97144	1.55935	3.05456	4.39903	27.5721	31.9726	7.743	38.4105	26.9583	13.1945	60.685	4.0172	5.04847	14.6372	16.8287	3.30566	5.41342	9.83573	9.46528	3.759
BraA01g020830.3C.gene	0.311829	1.23484	0.03085	0	0.791609	0.577469	0.632474	0.315646	0.706554	0.598527	0.314672	0.231193	0.526251	0.332609	0.881097	0.678258	0.702002	1.10811	1.23645	1.3159	0.034632	0.222417	0.501475	0.113369	0.159763	0.357736	0.496342	1.16346	1.29496	1.42685	0.265138	0.923506	0.950747	0.498522	0.650637	0.8549
BraA01g020880.3C.gene	0.578154	2.17451	1.6484	1.53112	3.34628	3.72926	4.74565	3.88963	4.80433	4.60485	1.02422	0.684971	1.38428	1.62047	1.56821	2.33545	2.02298	2.63481	3.20939	2.35905	0.81951	0.535217	0.531227	1.26695	0.400905	0.601227	0.636112	1.42846	1.5656	1.27472	1.4524	1.68349	1.30059	0.818541	0.485426	0.470574
BraA01g020910.3C.gene	3.35361	8.67371	5.14119	2.82846	5.47203	6.69487	6.29107	11.3805	11.8781	8.05912	8.38391	2.43736	7.14535	11.1022	8.9555	7.88261	15.0369	14.5296	11.4527	18.3645	2.92648	1.83407	5.0785	1.90044	5.39764	5.65818	3.98864	12.1733	10.1932	7.49022	3.59141	7.12763	9.88684	3.29548	4.31337	5.9927
BraA01g020930.3C.gene	45.2619	67.731	50.0459	38.9929	51.0519	37.2613	46.5177	62.7481	59.2986	57.2238	43.8352	51.4075	53.5286	55.9579	59.6738	60.3079	71.7585	98.762	66.5847	67.8776	45.6796	39.6172	53.2184	46.0554	46.0503	35.4316	47.4827	47.6016	46.4016	49.493	47.1216	58.3985	57.7554	48.302	52.65	47.0348
BraA01g020940.3C.gene	11.0987	14.2341	13.5971	20.1913	5.9961	6.02737	4.91431	8.72454	4.73365	7.17032	5.06895	10.4825	3.85295	6.44773	8.41231	6.11179	9.69861	9.5325	7.83784	7.59931	27.4376	26.6256	8.15652	28.0883	9.29561	3.47309	7.66755	4.38328	3.73062	4.07689	13.5478	15.3089	11.5205	9.23542	12.4287	8.19495
BraA01g020950.3C.gene	8.06869	9.73296	16.0537	15.5608	15.2432	17.9632	17.9079	19.5682	16.8158	18.4167	16.5528	9.12422	16.172	15.9396	13.4737	12.1673	13.259	19.9084	14.6685	17.9757	25.5735	31.8305	7.8038	29.9746	21.6066	21.3345	20.9838	23.7983	24.6042	22.2993	17.4812	9.1858	10.1068	6.71298	7.01497	7.51605
BraA01g020970.3C.gene	14.9608	30.7265	20.7351	19.0357	40.5528	39.3151	35.8806	33.2277	30.2368	28.4003	24.9494	14.6684	21.8747	23.9602	25.3941	22.7301	25.1029	64.5875	34.6577	33.1424	18.2136	21.9658	20.3141	19.8326	32.5992	63.0271	39.4766	55.1461	51.33	50.0876	25.209	22.9754	25.5534	19.4143	19.7463	15.9112
BraA01g021050.3C.gene	3.62308	0.212135	2.26189	1.89605	1.29257	0.213114	2.20858	0.662636	2.50039	4.23416	0.700915	4.76515	0.101029	0.101163	0.172931	0.359952	0	0	0	0.225494	29.5688	14.4109	2.71582	17.2439	1.32752	0.421255	3.08883	0.249576	1.40725	0.094111	2.55149	1.594	1.07642	0.043789	1.75658	0.766514
BraA01g021060.3C.gene	0.288261	0.101017	0.781559	1.37859	0	0.363852	0.959443	1.26409	0.974418	1.60393	0	1.04367	0	0	0	0	0	0.21623	0.083388	0.056211	7.18305	5.97931	0.872503	7.74608	0.71653	0.136741	0.473562	0.704024	0.55168	2.06921	0.825242	0.225848	0.31196	0.373529	1.66511	0.389838
BraA01g021130.3C.gene	7.40334	3.47019	7.37141	10.1718	4.59629	4.19364	4.58117	3.52535	2.52802	2.56124	7.13014	8.02674	6.33871	6.56638	5.63389	3.86417	5.21499	3.19082	3.34896	4.68216	10.4899	13.2474	5.50558	12.9667	10.4989	7.38146	10.2913	5.71941	5.20992	3.04347	8.59801	4.67903	5.01175	4.77263	5.48924	4.78439
BraA01g021140.3C.gene	118.844	115.389	110.167	87.8904	109.933	114.68	126.549	85.2405	91.5552	112.974	65.3378	97.4993	65.813	74.2407	61.5236	65.4075	70.578	71.5489	73.387	82.3458	87.4084	69.5473	129.069	85.6669	98.0559	82.4218	99.5517	75.3119	115.895	75.5272	89.4186	106.205	113.981	108.742	104.499	135.421
BraA01g021150.3C.gene	17.431	1.16797	22.9511	28.7701	4.78293	6.10292	3.26091	2.75125	3.19054	2.14268	1.49276	28.222	1.87879	2.32559	1.31254	1.29716	0.969562	0.734569	1.13379	0.866355	9.68267	17.7627	9.3193	10.2909	8.46526	14.6022	14.5183	5.01865	4.34008	5.60713	22.0191	3.70049	3.11649	9.00743	15.1646	9.77871
BraA01g021160.3C.gene	190.55	118.631	124.382	114.807	151.654	140.519	125.029	105.887	123.776	138.574	162.166	185.887	164.058	145.825	144.477	156.09	159.935	77.6685	136.675	134.55	111.09	108.224	182.14	92.9788	134.022	131.263	123.084	135.056	140.192	148.369	114.385	149.211	163.074	173.182	180.124	169.222
BraA01g021200.3C.gene	128.461	3.26866	132.891	182.13	8.8242	6.01029	3.44672	0.041985	0.400432	0.816994	25.9559	180.753	23.6971	37.9686	5.50308	4.30081	5.05475	0.266006	0.719928	1.10484	150.22	186.185	28.599	200.127	86.7013	49.0658	74.4652	2.31895	2.33508	4.0586	139.544	4.62544	6.73261	13.2815	35.6126	15.863
BraA01g021210.3C.gene	28.2942	39.9941	16.1592	15.3848	22.7468	17.9938	25.7069	29.8539	34.625	32.0638	24.2843	24.9297	30.802	17.4183	31.3836	39.2179	34.1972	31.1994	35.1225	27.9428	12.4449	9.88121	36.3343	11.5573	13.4238	13.4073	13.5984	19.2261	17.5934	19.6629	18.4175	42.4237	37.3691	38.8291	33.5176	34.2558
BraA01g021220.3C.gene	2.02048	4.96199	7.1662	5.95422	11.6148	11.3235	14.8665	13.1688	10.061	12.2226	3.41961	2.19893	3.18525	3.6947	3.91769	6.18651	4.98242	5.92405	6.41852	6.2342	5.39682	5.27591	1.61013	5.98482	5.6497	6.59432	6.72493	7.91683	8.19509	8.21327	7.56338	3.78916	3.46805	2.83743	1.47936	2.01463
BraA01g021250.3C.gene	6.01758	0.090596	9.49741	12.054	0.517924	0.612137	0.194181	0	0.048507	0.132539	3.76825	7.85155	3.26475	5.2034	1.78644	0.790968	2.38985	0	0.872077	0.709724	7.47982	10.8802	3.46932	9.29195	4.45384	2.07331	4.24555	0.114762	0.073358	0.197728	9.17417	0.537933	0.766815	1.71117	3.20497	1.75988
BraA01g021260.3C.gene	0.337209	0.099233	0.7926	1.27936	0.277246	0.107046	0.061773	0.477147	0.133755	0.112818	0.349662	0.68684	0.391727	0.393242	0.685078	0.730302	0.182988	0.478314	0.503727	0.222108	1.04215	2.11426	0.205932	2.26918	0.772889	0.273683	0.869647	0.056019	0.080683	0.060708	0.98305	0.130386	0.073651	0.153157	0.357333	0.149393
BraA01g021280.3C.gene	1.47821	9.47208	1.48815	0.769093	4.84991	5.2134	6.11465	13.8145	14.9731	8.9387	2.53304	0.780188	3.66067	2.74034	6.50738	6.79534	6.03674	17.5748	9.18966	12.0377	1.15757	1.92711	2.33737	1.83098	1.84805	3.79193	2.57318	10.387	10.513	8.46426	2.02209	7.49918	6.16732	2.92507	2.09432	2.83877
BraA01g021290.3C.gene	0.596707	1.69602	1.48665	1.05419	1.74763	1.38622	1.7505	2.84991	2.49341	2.17491	1.77906	0.352177	1.43626	1.52865	1.08037	2.458	2.31973	1.34786	2.23063	2.09021	1.79661	1.57232	0.793833	1.67028	1.6899	1.37188	1.52105	1.95882	1.35604	1.47701	1.53743	0.89352	0.997495	0.458414	0.390836	0.492886
BraA01g021300.3C.gene	6.265	12.3743	5.91655	6.52919	9.43285	9.74891	7.9277	13.8224	11.2429	10.8156	0.391154	4.35496	0.294215	0.497578	0.331834	0.4277	0.157445	1.89316	0.592589	1.82299	7.80334	8.52137	5.2455	6.72567	14.7396	15.7378	14.2564	17.024	16.2284	19.3947	6.53819	6.78258	7.24667	5.51776	5.91682	5.26528
BraA01g021350.3C.gene	0.122013	1.5561	0.110854	3.123	1.78466	2.23488	2.24548	2.85596	1.07557	1.01723	0	0.041744	0	0	0	0.031325	0	0.222828	0.01952	0.093931	3.21376	2.91433	0.23163	26.1646	2.4782	19.5568	2.56775	7.9759	4.57027	2.82913	6.48071	0.975138	0.569082	0.075334	0	0.225555
BraA01g021360.3C.gene	0.364369	0.173964	0.434794	2.68101	1.04693	2.23245	2.31508	4.8395	4.4946	3.07877	0.425121	0.262355	0.335601	0.05853	1.8892	0.194127	1.49387	1.12629	0.124531	0.191732	1.40014	0.630753	0.409227	6.97502	1.6528	3.97053	1.49532	12.8368	8.73356	3.33436	3.69512	0.563216	0.82647	0.123335	1.45071	0.253884
BraA01g021380.3C.gene	63.1763	30.0422	89.6535	77.4101	33.0346	31.0609	22.2415	22.0848	22.3749	24.4125	15.6213	64.6971	15.1325	19.603	15.0137	12.8615	11.2007	7.51814	15.9937	9.8718	84.1926	81.0244	45.8513	86.0706	67.9385	44.4078	64.432	33.4725	28.6385	40.3666	77.9287	36.097	40.1533	49.7423	50.8458	56.1809
BraA01g021390.3C.gene	27.9422	10.7334	7.02947	7.5027	3.83397	6.09408	2.0427	1.62613	4.06539	2.34296	0	22.7038	0.277494	0.170574	0.450631	0.39714	0	0.156732	0.304954	0.201207	22.2452	33.0309	22.9219	20.6251	37.0229	55.1808	37.0987	25.7151	16.8322	14.823	12.2356	25.0621	14.2858	16.3128	22.1787	12.18
BraA01g021400.3C.gene	3.44913	2.51216	4.64045	4.38518	3.38172	5.60555	4.90857	3.51493	2.77313	3.78842	2.68972	3.39425	2.57966	2.23753	1.6818	0.953377	1.78981	3.78578	1.98332	2.64248	4.87613	8.15096	2.92995	6.89584	5.58066	8.93148	6.39493	6.59822	6.80018	7.66388	4.85929	2.7118	3.03274	2.5498	2.45535	3.0795
BraA01g021450.3C.gene	0	2.19073	0.097816	0	0.498855	0.307662	0.756519	26.7308	13.6576	1.69997	0	0	0	0	0.144349	0.054926	0.266343	5.34874	0.378649	0.531843	0.163591	0.019186	0	1.33576	0.226188	0.954737	0.244961	5.4208	2.97851	2.24499	0	0.679609	0.719202	0.082628	0	0.012948
BraA01g021500.3C.gene	15.4613	21.4208	26.859	23.6903	20.8815	10.9198	13.8439	14.491	13.0703	13.353	15.2593	17.494	13.5325	19.6166	8.78268	9.84804	7.64374	6.202	13.4179	11.8524	19.5553	15.3172	20.2728	12.537	11.0886	9.62369	9.13873	6.50891	7.40971	5.79715	21.2965	27.3256	22.8154	22.1731	19.1364	17.9987
BraA01g021510.3C.gene	0.210469	0.070704	0.255806	0.341128	0	0	0.231952	0.259808	0.185068	0	0	0.061037	0.362492	0	0.453554	0.086694	0	0.083026	0.335263	0.251084	2.0241	1.80623	0.037951	2.16443	0.066898	0.13842	0.567449	0.917909	0.099735	0.986772	0.444936	0.084796	0.199181	0	0	0.118537
BraA01g021520.3C.gene	5.74217	11.8712	11.8552	12.6901	11.628	12.1843	12.4135	12.8486	12.6068	12.1917	18.6858	5.71055	15.5996	18.2853	14.2733	12.999	15.9655	19.1073	14.7505	18.0826	8.96626	12.6449	5.53892	9.59344	11.0259	14.5714	11.3222	16.3931	16.9863	15.557	11.1064	10.4106	9.47662	5.99633	5.73421	6.1043
BraA01g021620.3C.gene	3.18279	7.76702	2.57906	2.22395	3.81917	3.76713	4.38475	5.56648	5.89197	5.8036	4.06524	2.89842	4.01	3.18618	5.05264	5.80309	5.87219	7.57418	7.05941	7.43739	2.57672	2.34071	4.12822	2.75711	2.37211	2.42459	1.84334	3.61452	4.0062	4.47374	2.94381	6.51107	5.92499	5.03245	4.76565	5.07724
BraA01g021630.3C.gene	2.1669	4.72646	5.50472	3.74712	4.01174	3.4409	4.16576	6.306	5.62408	6.65882	5.15075	2.45085	3.24175	4.05293	6.20375	4.61119	6.32674	7.73054	6.41059	6.71858	5.18644	5.57499	2.27818	6.60241	4.03781	3.46808	3.29269	5.29305	5.52106	5.09427	5.13432	2.8954	3.38215	2.21726	1.87573	1.66824
BraA01g021640.3C.gene	26.3297	155.232	61.825	76.5276	96.9034	121.282	154.724	189.449	197.142	192.995	25.0881	27.6524	26.3364	27.9674	55.5284	82.0518	53.5088	176.496	93.4976	71.3207	104.692	82.2607	33.4773	100.546	74.1908	76.1518	86.5948	127.85	111.115	75.9322	80.0894	130.791	83.0488	57.5847	28.204	48.1227
BraA01g021650.3C.gene	7.63995	6.94147	6.89578	8.62548	9.72311	9.91281	9.34297	7.85201	8.20764	6.90402	11.3637	7.87711	10.1517	11.94	5.46875	6.10519	6.14036	9.96159	5.76166	5.785	11.2425	21.0728	5.88788	14.149	15.5777	24.7886	20.3077	15.1167	15.2073	15.9872	8.18074	4.94818	6.92818	3.82959	5.15695	4.53673
BraA01g021660.3C.gene	1.98391	1.52088	1.44604	2.1155	2.91574	1.67263	2.2566	1.36922	1.51292	0.976143	2.10807	1.69256	1.42334	3.01163	1.50272	2.80511	2.30072	1.97567	2.22427	1.66572	3.16238	7.45843	1.52011	6.28319	1.85045	1.75073	2.29939	2.30156	2.26821	2.84391	1.86077	1.31523	1.7432	1.15441	1.07464	1.18121
BraA01g021670.3C.gene	0.227952	0.130997	0.140626	0.728177	0.328443	0.317276	0.20791	0.165815	0.149302	0.494942	0.342076	0.13886	0.208545	0.743831	0.232887	0.074023	0.10683	0	0.118088	0.20542	0.639775	0.582745	0.178841	1.00555	0.093395	0.058964	0.4473	0.105581	0.147698	0.190197	0.530216	0.206287	0.434926	0.200644	0.070474	0.089928
BraA01g021710.3C.gene	0.178011	0.234227	0.131013	0.110065	0.168191	0.38016	0.480071	0.583796	0.406445	0.532461	0.148668	0.100293	0.112168	0.21831	0.118489	0.10448	0.053054	0.317289	0.278074	0.67562	0.043061	0.248104	0.230016	0.237757	0.325631	0.503951	0.464887	0.705445	1.36542	1.49478	0.220056	0.255946	0.239271	0.048423	0.280461	0.090447
BraA01g021730.3C.gene	0.001713	0.216628	0.183262	0.000608	0.193913	0.228525	0.238814	0.001958	0.165789	0.00231	0.414981	0.002591	0.252428	0.405912	0.223175	0.001872	0.002135	0.001954	0.104982	0.182411	0.1659	0.002527	0.630451	0.001391	0.774321	1.62918	0.842257	0.343755	0.269827	0.286269	0.001954	0.002356	0.608928	0.170942	0.002851	0.610777
BraA01g021740.3C.gene	151.649	151.966	103.742	108.979	95.5458	97.6513	100.763	117.175	112.918	118.722	138.768	161.998	136.744	128.478	154.245	169.401	146.276	146.684	142.197	133.898	85.2562	55.2816	195.916	63.3865	92.1431	96.4666	93.064	121.642	109.364	103.834	96.0049	154.152	159.799	187.711	171.679	167.236
BraA01g021750.3C.gene	75.678	45.7152	109.792	129.796	90.911	102.098	93.8256	68.5597	73.2007	81.7195	119.434	79.9576	113.966	127.319	80.5154	78.9566	76.8088	62.5505	58.7931	57.8445	119.961	137.209	63.4783	133.853	121.913	117.145	116.324	104.271	113.394	95.6792	124.798	45.9989	59.3551	51.5483	62.3913	56.7353
BraA01g021830.3C.gene	0.259187	10.1558	0.197333	0.18722	1.03465	0.449893	0.987284	3.69796	2.99209	2.15838	0.489373	0.110177	0.420526	0.151746	0.845212	1.4223	1.11627	6.17115	4.44753	4.97228	0.168437	0.138504	0.622127	0.059616	0.127345	0.094995	0.153491	1.20562	0.659775	0.940801	0.150573	5.47388	3.67441	1.86199	0.372567	1.69979
BraA01g021880.3C.gene	16.4953	13.9535	23.2567	18.2282	21.4377	18.6805	13.6799	13.7561	13.2916	10.5582	19.0714	15.1774	18.773	26.6225	24.1888	23.7428	19.4328	17.1443	19.4694	14.9165	44.9931	60.3406	13.4724	51.1958	34.3438	33.4807	33.756	12.2675	14.7139	13.4722	18.5452	13.5256	12.6741	13.4718	14.4526	16.8242
BraA01g021890.3C.gene	30.8279	19.1253	5.74884	9.36622	13.8533	11.4261	12.1732	11.1119	13.1375	10.4721	10.3866	33.0007	15.8451	10.705	14.0259	21.3639	17.8375	15.8969	18.0285	18.4589	7.28982	9.11505	33.7313	4.66711	15.2323	16.8471	15.5852	16.6497	14.3277	18.9271	8.08047	20.1097	23.8093	28.7461	36.709	31.8126
BraA01g021980.3C.gene	2.23088	7.10761	3.55622	3.91151	4.55186	6.54474	5.99371	5.45104	5.48002	4.56674	2.19811	2.98292	1.37714	2.34183	2.04623	1.13752	1.15493	7.75545	2.93529	2.25183	3.16156	3.57681	2.3445	3.84387	4.84785	6.47224	5.69388	6.38953	9.13273	10.2522	3.45914	3.40113	4.54375	2.47721	3.00583	3.17209
BraA01g021990.3C.gene	98.9932	30.2631	87.086	96.7498	49.4653	51.2778	59.0138	30.3646	34.7017	34.5329	125.739	105.463	121.676	146.106	100.678	85.0086	92.7796	52.8102	51.1679	47.0146	116.957	108.437	61.1708	104.927	80.4099	66.3109	93.1572	46.3978	35.8986	52.6584	102.189	33.1919	34.2316	44.4583	60.5326	41.7853
BraA01g022000.3C.gene	418.892	61.0606	390.39	533.696	15.8782	14.844	3.965	0.744053	0.896495	0.822241	99.1571	629.867	139.409	141.915	135.569	158.389	132.543	1.01358	76.0339	39.9617	869.826	400.761	246.128	563.473	332.402	30.3583	283.188	2.91948	1.66067	2.24078	384.802	71.851	68.5818	212.522	324.466	170.261
BraA01g022010.3C.gene	26.6419	20.5117	18.7221	15.2859	12.1202	12.5621	8.23689	10.6077	10.2252	10.5855	7.80066	21.8808	7.5302	8.65768	12.2626	12.1197	17.8704	20.5281	14.8407	14.8799	10.2412	5.77985	15.7939	4.74052	11.5528	6.75018	11.6439	8.01469	8.48653	5.05813	16.6707	18.8469	25.1072	14.6767	16.9901	17.7945
BraA01g022020.3C.gene	1.03341	0.13969	1.34084	1.84767	0.992774	1.12889	0.725813	0.602665	0.691984	1.1735	0.847869	0.635383	1.22149	1.36783	0.669642	0.32936	1.42078	1.2867	0.429291	0.522609	4.49248	4.44138	0.958424	4.30301	1.67651	1.7588	1.97679	1.12317	0.908349	0.861615	1.43522	0.168277	0.203317	0.537732	0.862973	0.420634
BraA01g022070.3C.gene	9.95168	8.67672	12.8767	15.7835	12.4983	11.2003	9.53463	12.3569	10.062	9.5432	10.0936	10.7911	9.63821	12.842	9.28284	7.70697	9.37266	9.92889	10.5483	9.66751	22.4295	21.4556	8.68946	20.4336	17.3965	16.5884	14.7031	10.5294	10.3624	11.179	13.0518	7.61974	9.02809	7.55781	9.92579	7.92664
BraA01g022110.3C.gene	0.137695	0.147011	0.136961	0.115678	0.174119	0.175652	0.141683	0.07001	0.075468	0.065926	0.182335	0.19778	0.120305	0.135755	0.06638	0.091198	0.078095	0.20594	0.11211	0.097841	0.399224	0.686885	0.171576	0.519532	0.163614	0.407831	0.227254	0.139371	0.277715	0.23775	0.097952	0.040345	0.193242	0.082719	0.082626	0.091787
BraA01g022120.3C.gene	0.374608	0	0.247779	0.218056	0.222107	0.146409	0.418334	0.250086	0	0	1.45022	0.271587	1.06938	0.48213	0	0.572014	0	0.978965	1.97803	2.26627	0	0.751432	0.294539	0.027236	0.421577	0.418452	0.1604	0	0.32284	0.32187	0	0.78104	1.4588	0.478982	0	0
BraA01g022150.3C.gene	1.37303	0.645282	2.87298	1.93021	0.886846	1.19633	1.49446	0.23619	0.967969	0.49588	5.88667	1.17802	5.30928	9.21882	4.08993	6.81152	5.41462	3.62844	5.00878	4.10522	1.53461	1.47525	0.603286	0.723668	1.30661	0.389452	0.712066	0.601505	0.455498	0.831538	2.25091	0.531498	0.671696	0.420496	1.08413	0.542982
BraA01g022170.3C.gene	3.84372	7.59011	4.73558	3.27088	5.03175	6.15601	7.06827	9.53768	7.68556	7.65101	6.73748	4.68969	6.20756	4.85502	6.42905	7.28343	8.35962	9.62072	8.61963	9.30034	3.51546	3.35121	4.99056	2.93646	4.59041	4.36817	3.7471	7.87673	7.43052	5.81195	4.3411	7.22424	7.63759	5.60042	5.06514	5.18708
BraA01g022190.3C.gene	18.7251	28.579	18.9247	18.1155	22.5358	20.147	21.974	34.8954	27.0774	28.0507	25.3812	18.4113	24.0143	22.3938	24.4119	30.9731	29.5918	25.6092	32.6618	28.0959	17.3877	12.6692	21.1348	14.8401	16.6871	13.9574	15.626	20.2352	19.9066	19.5397	17.0081	30.171	27.5918	25.8252	19.7928	25.8248
BraA01g022200.3C.gene	1.7187	3.82837	3.11498	2.43415	3.43189	3.93938	3.27316	2.43831	2.4887	1.94991	3.70765	0.654381	4.38733	4.03141	7.75997	4.82375	6.22731	7.9699	8.34768	7.52451	3.44216	2.23969	1.44268	2.88811	4.21055	2.7637	2.66341	1.30394	1.28027	1.63181	2.54741	2.4106	2.52163	1.39258	1.63232	1.47852
BraA01g022230.3C.gene	184.999	140.292	180.345	173.331	103.171	102.693	101.736	118.516	123.099	118.482	190.352	204.46	173.902	142.975	168.138	184.284	164.383	92.7611	149.777	130.431	132.618	102.507	177.077	93.9357	105.588	92.3466	118.619	91.1574	92.1176	78.2609	176.664	144.024	153.393	175.635	212.791	180.906
BraA01g022270.3C.gene	1.15482	17.45	1.11164	0.747549	2.07931	2.08473	2.07213	7.9121	6.32808	4.01969	1.40017	0.830097	1.32392	0.874807	1.76127	2.12476	2.82555	17.1099	5.08348	7.51105	0.434544	0.70472	1.19491	0.448884	1.42316	1.17774	1.45464	4.15608	3.85816	3.39062	1.44412	9.34629	7.25656	1.8965	1.78805	1.6808
BraA01g022290.3C.gene	7.50708	9.65082	11.0943	14.4231	13.7171	12.6154	12.9334	18.8372	15.1116	14.4903	8.76957	7.12765	9.6409	9.10044	6.02068	7.06817	6.96798	9.00968	7.91716	9.29747	12.6237	14.7482	7.39316	15.6957	17.0259	18.2813	18.4234	20.3746	23.968	24.9714	12.304	8.27201	6.91059	6.37334	6.44351	7.18504
BraA01g022350.3C.gene	198.231	109.882	130.045	152.878	109.516	97.8596	102.996	80.1644	87.1101	90.1553	112.17	191.289	126.595	114.341	105.823	108.293	118.931	37.9276	96.4054	76.3975	110.189	0.840464	189.195	88.5955	122.818	103.814	105.654	84.7259	72.3312	59.8265	146.005	123.916	133.719	179.905	175.62	158.976
BraA01g022390.3C.gene	7.6339	6.07457	10.872	15.6715	5.67214	5.22529	4.61703	5.87542	4.89216	5.45411	11.4559	10.5061	9.81241	11.4329	9.55376	8.85004	9.28822	10.2199	9.38589	10.3588	11.0914	15.2151	6.65231	13.2557	6.75679	5.34205	5.41176	4.80875	5.21755	4.08084	12.9634	6.94913	6.3168	5.98795	7.9218	5.80413
BraA01g022400.3C.gene	16.0719	2.07075	40.5792	48.6467	25.7671	25.1124	25.2675	8.82964	7.93209	11.2199	10.0814	17.423	7.04591	12.8749	1.76201	0.964523	1.67286	6.93218	3.28123	2.68845	23.4753	38.8055	6.97786	27.9533	24.556	39.4444	30.1599	17.5896	23.0029	26.6846	42.0691	2.30382	4.36582	3.1366	5.44432	4.54066
BraA01g022430.3C.gene	1.25138	1.88327	1.12289	1.28166	1.92555	1.56961	1.68319	2.43118	1.90809	1.58951	2.29847	0.771485	1.00426	1.35108	1.49931	1.48702	1.49953	3.10129	2.35731	2.04012	0.891821	0.996946	0.889119	0.853176	0.965983	1.68251	1.16227	3.70461	3.83545	4.45689	1.52713	0.984051	1.12735	0.571425	0.336779	1.045
BraA01g022490.3C.gene	4.1326	5.61094	7.67204	10.6084	8.94644	7.41422	12.3857	16.1228	9.27746	10.1335	5.27853	4.17305	3.76704	4.98378	4.31387	6.16355	3.47555	4.53985	5.58229	4.79646	11.8397	9.59907	2.73728	13.3445	7.80652	6.76218	9.29417	7.04147	7.58188	6.26106	8.93485	4.97459	3.72191	2.38414	1.79595	2.31156
BraA01g022500.3C.gene	0	11.4173	0.243949	0	0.871818	0.700893	1.40837	5.19146	4.44945	2.42113	0	0.173473	0	0.086759	0.408885	0.94591	0	7.60127	1.7466	1.92412	0	0	0.457756	0	0.19753	0.160721	0.328914	1.82184	0.523525	1.87152	0.176896	2.62041	6.85002	0.776273	0.715897	0.524918
BraA01g022530.3C.gene	0.176878	3.3988	0.189085	0	0.156034	0.175445	0.252646	3.35238	2.30035	1.81145	0.206781	0.092586	0.07674	0.138608	1.33559	0.841457	1.01819	3.05423	2.1528	2.64721	0.031541	0.062074	0.673475	0.086723	0	0	0	1.53916	0.923658	0.249592	0.143304	3.56577	3.42461	0.769355	0	1.10663
BraA01g022600.3C.gene	3.00466	10.2111	2.53843	2.62458	2.94471	3.14961	3.1521	6.09242	4.77585	4.87981	2.50701	2.14814	4.52567	4.38735	5.76987	6.32707	6.92712	10.2762	10.6028	10.7313	1.33641	1.44647	5.42618	1.18072	1.82396	1.6426	1.85434	4.15207	3.1887	2.4945	3.34628	9.85442	11.7086	7.31803	4.54252	4.80678
BraA01g022610.3C.gene	5.40995	10.1313	2.77366	4.03012	8.41295	7.98715	7.48405	10.9595	9.67686	9.50466	4.79881	3.74224	4.27091	6.43577	7.50326	8.67765	11.4421	14.0549	11.7345	10.4113	3.85671	2.58194	6.10683	2.56099	3.96038	5.2134	3.53078	12.0993	12.6572	11.6497	3.82294	8.90727	10.4854	5.11891	6.31103	6.41124
BraA01g022630.3C.gene	0.236075	0.611579	0.095867	0.088917	0.756064	0.656262	0.756772	1.18356	0.923349	1.90368	0.231204	0.031541	0.336403	0.08436	0.041119	0.223999	0.327971	0.170759	0.265186	0.165699	0.203824	0.249646	0.501656	0.1749	0.650147	1.90449	0.352328	2.86326	2.0399	3.10813	0.459168	0.129408	0.143818	0.136612	0	0.212914
BraA01g022650.3C.gene	9.54858	4.60182	12.6625	18.3843	11.9329	16.2133	13.5367	10.8488	9.02883	10.7897	14.4584	11.0684	12.4383	20.0463	9.36648	8.37476	10.158	19.1234	8.62637	12.3881	23.8807	39.2345	7.2168	32.5569	28.0097	48.4686	29.0424	28.8541	24.8738	28.783	18.546	4.76905	6.03876	3.80014	6.30623	4.0848
BraA01g022660.3C.gene	4.60483	9.19471	4.29892	3.2848	6.38481	7.4297	6.88825	6.17841	6.99934	4.97783	4.60785	3.55504	5.26762	6.00358	5.04913	5.94588	7.66819	14.9007	8.75518	9.8869	2.49714	2.28084	6.24996	2.44157	2.99597	3.76574	3.13542	4.3651	6.28974	4.63781	3.8015	7.42397	7.19645	5.26917	4.46939	5.08541
BraA01g022750.3C.gene	13.7747	5.87559	22.038	30.7514	14.8437	16.8096	13.9246	17.7108	12.1014	14.9797	19.3194	20.3001	17.7414	26.6336	10.7017	9.28488	10.6545	14.7521	9.79353	9.0718	39.8349	48.0519	11.5577	51.601	32.7712	18.7843	28.9343	17.4527	19.4546	14.562	23.0977	9.45668	9.3422	6.21824	11.0765	7.05528
BraA01g022780.3C.gene	983.517	461.436	510.808	468.713	490.193	514.105	513.537	327.776	400.626	458.035	755.328	879.927	708.943	630.201	533.076	592.179	539.681	412.115	538.819	499.975	255.844	217.776	883.12	221.688	260.004	302.653	291.753	288.704	314.011	276.872	477.578	474.066	575.137	855.255	898.907	924.026
BraA01g022910.3C.gene	4.75956	5.78895	2.73259	3.38569	3.58655	5.40003	4.72075	6.41246	4.52897	4.83203	2.4702	4.54366	4.83259	3.6729	5.90028	7.28309	6.99087	8.23808	5.65896	4.44655	3.22623	2.96832	5.13406	2.944	3.23486	3.41665	3.44093	3.2125	3.21575	4.53809	3.55816	9.11883	6.33617	5.75346	4.75535	3.90815
BraA01g022980.3C.gene	35.001	58.1587	13.5916	14.6375	13.0565	20.9721	23.4938	19.569	25.8855	13.7296	0.89198	26.8952	1.2355	1.04568	4.86046	3.51964	3.02917	4.8705	2.98455	2.94222	12.987	11.1457	31.8097	19.8405	22.2204	15.3571	12.6347	9.66123	13.262	6.33609	20.9496	44.8276	39.9013	21.5709	19.2824	18.445
BraA01g023000.3C.gene	19.5006	17.5325	16.4605	22.1476	27.8149	27.1311	27.1011	17.1319	16.508	17.5767	11.5851	21.1534	12.2282	12.672	13.6538	12.8693	11.6645	18.6859	16.2533	17.1047	23.2784	30.2935	18.9661	32.6385	20.2287	20.0293	19.415	12.799	13.8608	14.4362	19.1061	14.6103	15.7671	14.6766	15.2183	15.6336
BraA01g023040.3C.gene	8.51006	0.040835	21.4694	11.6699	0.223329	0.368635	0.123853	0	0	0	2.90508	6.23592	3.49558	2.83041	2.57787	0.993623	2.84768	0	0.470614	0.188787	36.0213	24.2335	0.988266	44.5949	12.1865	0.046804	9.59297	0	0	0	11.0812	0.127176	0.273464	0.592318	1.17032	0.850423
BraA01g023050.3C.gene	0.695219	1.09335	0.79117	1.15368	2.16681	2.07115	3.03587	3.39177	2.82066	2.00797	0.842444	0.347611	0.848759	0.799305	1.43095	1.49222	1.66705	2.8188	1.70051	2.05519	0.832207	0.882599	0.711657	1.30801	1.48681	1.69132	1.21401	2.95545	3.00709	3.40962	1.0371	0.940841	1.68972	0.712949	0.654579	0.489391
BraA01g023070.3C.gene	4.61834	9.26735	2.72639	3.67044	7.56648	6.89312	8.58098	13.4433	9.60529	10.2697	9.47299	5.42526	8.00186	5.59285	8.24925	10.046	9.27394	17.547	10.3562	10.6805	2.78264	4.55874	6.91535	2.73552	5.06557	6.62127	6.97985	11.3256	9.90337	11.1097	3.5758	5.77737	9.65592	5.61548	6.49113	6.20671
BraA01g023090.3C.gene	0.154418	0	0.30544	0	0	0	0	0	0	0	0.636887	0.176997	0.787717	1.45157	0.03203	0	0.399393	0	0	0	11.3499	10.1603	0	6.1019	0.705177	0.269684	0.126183	0	0	0	0	0	0	0	0	0
BraA01g023270.3C.gene	3.1107	15.894	2.97244	2.43982	5.29817	5.38232	7.05252	15.7289	12.4605	10.8964	3.88602	3.77947	2.88547	4.03491	6.74798	4.5738	3.05261	30.3561	13.2547	15.2637	2.52594	1.73642	3.5173	2.82696	2.16443	1.65913	2.49977	9.05484	8.80565	5.87834	4.40143	8.54364	7.98987	3.32923	4.18963	3.43264
BraA01g023290.3C.gene	0.218363	61.7139	1.03724	0.122478	9.31037	6.74092	12.7932	8.55475	4.49078	3.4462	0.152029	0.228898	0.187504	0.598763	0.478212	0.387276	0	1.75553	0.8904	1.31283	0.593948	0.386774	1.03478	0.124521	0.286397	0.173323	0.116094	0.088949	0.459499	0.105892	7.64072	8.33806	7.00956	2.26869	3.17853	4.57957
BraA01g023350.3C.gene	1.83017	0.332318	2.14134	2.22292	3.79207	4.59031	3.415	0.653609	0.774642	0.91099	17.6617	1.511	18.4338	15.5708	11.8191	9.03782	11.9741	2.02421	4.715	4.24255	1.04536	0.675798	0.350142	0.878418	1.82482	4.08955	1.35803	1.24822	1.45728	1.8172	3.55993	0.314088	0.86843	0.965166	2.17954	0.572928
BraA01g023360.3C.gene	50.5831	490.217	128.791	143.33	191.949	253.801	291.051	451.025	449.829	404.394	54.2986	55.9806	51.8882	47.586	131.304	198.537	129.886	500.344	238.483	224.874	174.108	148.864	92.3602	190.742	159.524	209.194	178.394	317.292	326.013	247.639	131.58	289.343	208.52	152.123	69.2825	129.967
BraA01g023370.3C.gene	0.224483	2.61018	0.126212	0.573873	0.582411	0.189314	0.370662	1.10965	0.464671	0.926548	1.43519	0.279149	2.0694	0.94722	1.51958	2.32649	2.90677	4.16842	3.58987	3.78159	0.11618	0.148587	0.531325	0.200546	0.240201	0.388474	0.104991	0.468382	0.338453	0.227605	0.155632	1.33673	1.08792	0.541906	0	0.896997
BraA01g023440.3C.gene	3.89559	7.11386	2.29975	2.69385	3.24556	4.8532	4.60259	8.1972	6.61052	5.3383	4.54881	3.36906	4.18984	5.23972	3.92679	2.79539	3.64897	6.44699	3.68487	5.10936	1.01989	1.35465	3.07898	1.34383	1.49797	3.03347	2.27164	7.50555	6.55414	4.43333	1.8942	6.77279	5.7516	2.51204	2.8127	3.48982
BraA01g023450.3C.gene	32.4502	21.3881	39.9865	48.0921	31.5402	32.3876	32.0478	23.3706	24.7548	28.1543	52.6737	31.7945	47.6947	53.6888	33.091	27.66	29.4784	30.8302	25.0188	29.8811	39.0031	50.6272	27.5698	44.2089	39.1595	47.1385	41.0219	44.7744	44.3057	38.5761	43.361	20.781	26.0382	17.8271	24.6564	21.7939
BraA01g023460.3C.gene	1.81803	0.993198	0.44362	0.366486	1.2961	0.705662	0.543911	0.231116	0.489949	0.743563	1.60018	0.790425	1.82134	0.55673	0.909106	2.64227	2.88286	1.82278	0.880725	1.09539	0.04823	0.663276	0.793482	0.14911	0.141137	0.766888	0.614174	0.350796	0.626834	0.79194	0.389545	0.818994	1.75048	2.01685	1.10237	1.06119
BraA01g023480.3C.gene	123.959	9.7055	121.727	163.921	27.989	22.7809	14.9801	5.58721	16.5663	6.80098	134.695	118.907	138.304	175.055	83.8031	57.8682	83.417	14.5204	32.7937	27.8855	116.044	232.83	43.8737	248.66	98.2584	42.3947	142.686	13.5978	15.4127	35.1401	103.805	17.8941	23.2634	28.0476	32.329	29.347
BraA01g023520.3C.gene	0.964583	5.98909	0.425192	0.220657	2.11554	2.29335	3.01503	9.83128	6.01492	5.80348	0.445638	1.38526	0.628656	0.790639	1.72914	1.79954	2.55872	7.29717	3.61047	3.4572	0.671192	1.00266	1.31177	0.561417	1.35813	2.4524	1.25962	6.18255	5.35598	5.25255	0.957471	6.15622	5.16616	1.81946	2.1447	2.17727
BraA01g023540.3C.gene	7.94695	19.978	10.9375	8.0398	8.831	13.3306	9.72413	18.4884	20.1942	15.6227	7.20758	5.57185	6.2386	7.58159	11.1196	11.9926	10.8755	13.3196	14.2906	13.0639	13.3235	18.4776	7.85992	16.232	16.2122	11.8674	18.068	11.6619	10.0302	7.7264	8.98414	15.424	16.2111	11.705	6.29315	10.4194
BraA01g023560.3C.gene	0.089518	11.9154	0.068718	0	0.776696	0.103214	0	7.31121	9.14921	0.568212	0.082739	0	0.238792	0	11.1556	7.33781	10.4274	3.55458	4.2858	15.786	0.248239	0.429355	1.75641	5.0895	0.402966	1.2749	1.35732	0.131007	0	0.04407	0.390281	9.43219	8.87244	2.37457	1.43267	2.48112
BraA01g023590.3C.gene	23.1961	41.6503	18.5455	15.6166	0.13314	36.7832	30.978	37.1264	34.1463	29.7664	24.3755	20.4977	18.2546	0.175561	15.064	19.0119	12.1355	44.4189	22.3544	20.9618	11.7582	16.0376	24.4606	16.9601	21.3555	30.2098	20.6748	40.9267	38.8052	26.9222	19.8041	24.1327	32.4143	21.1848	19.7537	19.8933
BraA01g023640.3C.gene	3.23156	7.52406	4.17413	3.83945	8.24777	7.25908	10.0841	14.6521	12.8319	13.386	6.91139	2.4256	6.66788	6.25313	6.3	6.16455	6.10969	9.91694	8.50808	10.4096	3.94631	2.56086	3.80816	3.51998	4.2552	5.21264	4.73271	11.988	11.9224	10.5215	4.83725	6.29156	5.90654	3.9871	3.4189	4.87651
BraA01g023710.3C.gene	0.2627	1.29094	0.233954	0.161441	1.02115	0.761597	1.4358	1.25262	1.68943	1.24287	1.09155	0.680642	1.377	0.799033	1.34916	1.47813	2.57759	3.06662	2.2065	1.66198	0.014016	0	0.506183	0.089156	0.119768	0.83876	0.225618	0.806844	1.97892	1.53684	0.138645	1.40692	1.56373	0.322247	1.14681	1.12764
BraA01g023740.3C.gene	1.03875	2.40078	0.395874	0.479331	0.90465	1.05728	2.19634	0.859397	2.32094	1.55073	0.70576	1.25506	0.226421	0.901675	1.69659	1.23859	0.936328	1.71048	1.24208	2.56719	0.451736	0.352737	1.11085	0.224247	1.01567	0.439556	0.77333	3.23702	1.33084	3.14122	0.665614	3.21775	1.87942	2.00563	1.88225	1.01408
BraA01g023770.3C.gene	45.2318	4.12161	133.022	119.526	21.6957	12.2994	8.26363	0	1.23149	1.16532	85.8147	72.4001	70.0001	173.265	31.5954	18.5041	24.1983	3.09551	8.66764	6.97869	120.487	108.324	21.1045	110.119	59.6831	36.6689	47.9788	1.44926	2.88855	2.7128	130.373	7.44733	7.62327	13.0609	18.872	17.0096
BraA01g023800.3C.gene	5.51602	35.164	3.48694	1.25821	26.6221	24.8635	31.729	54.2148	52.0852	44.0021	0.947013	2.2833	0.986251	0.330089	8.62157	6.85486	7.48143	19.7642	15.4467	26.1784	1.24468	0.510711	10.412	1.15069	4.04203	5.83371	2.68477	26.7752	29.1867	21.8245	5.76978	30.7714	29.8628	17.7272	9.46402	19.0379
BraA01g023840.3C.gene	36.3442	8.34085	54.7992	70.8878	19.0028	19.1419	14.0923	11.8318	12.3478	12.1918	10.2667	46.8735	11.8015	17.9253	6.05197	5.63021	6.8095	3.52236	5.46331	6.25875	115.015	166.55	20.6408	139.257	58.0782	38.0883	56.9895	19.9892	21.4253	18.5054	57.9128	10.6608	11.1851	17.2196	17.6751	17.179
BraA01g023860.3C.gene	1.40054	5.18858	5.5373	4.37792	6.76728	7.42435	10.3754	10.7762	9.49904	9.10146	4.3893	3.05598	3.70494	4.76088	5.19489	5.76123	5.01309	4.52084	5.56016	5.84707	4.61486	3.72244	2.26176	5.49505	2.57315	3.56276	3.10733	5.18224	4.66943	4.38627	7.16337	4.84039	3.28555	2.38381	1.09909	2.114
BraA01g023870.3C.gene	1.89731	2.06158	2.00267	1.31654	7.21222	7.60084	8.40443	8.48105	6.86015	7.30417	0.418708	3.07304	0.551731	1.17917	0.483816	0.351063	0.344758	0.343887	0.83632	0.546796	6.43765	4.28248	5.15804	3.18447	4.46712	8.78225	5.26361	13.5825	10.0946	14.0464	3.09708	0.91207	1.33755	3.96991	4.19005	4.26434
BraA01g023880.3C.gene	0.088903	0.457897	0.138671	0.350436	0.399591	0.353967	0.424381	0.311206	0.365751	0.444754	0.637413	0.114358	0.379932	0.602336	0.6915	0.647202	0.92913	0.502571	0.667977	0.662358	0.346319	0.240201	0.277117	0.304471	0.259223	0.188001	0.210908	0.294706	0.171243	0.170765	0.326149	0.404338	0.423554	0.141958	0.044894	0.120689
BraA01g023890.3C.gene	17.3405	12.378	58.6289	39.5438	72.937	80.0272	75.7383	68.0777	58.1586	62.4499	72.0087	17.7887	74.8211	131.142	41.6457	34.9498	38.8001	113.724	87.4707	103.887	241.626	317.629	15.2739	304.348	61.0007	76.717	119.684	102.015	96.9603	109.419	37.5493	10.686	12.5933	8.74006	8.32228	11.2861
BraA01g023930.3C.gene	59.025	327.487	134.191	152.24	221.774	247.866	318.091	453.621	401.338	408.412	71.0749	58.8752	63.7747	61.632	152.65	199.671	142.296	354.48	226.914	200.764	174.17	123.498	90.7932	179.584	142.31	124.726	149.386	243.14	228.625	193.375	155.052	261.326	193.073	153.771	71.4669	113.155
BraA01g023950.3C.gene	52.6269	354.223	140.622	172.015	207.025	232.336	270.334	373.718	336.462	337.669	52.015	50.2786	57.4364	71.2205	125.738	146.887	97.0579	339.656	201.373	162.416	178.395	149.882	73.1461	170.088	143.155	134.195	139.46	211.708	199.639	174.172	143.365	222.917	170.002	114.423	56.8386	77.7562
BraA01g023990.3C.gene	14.477	108.072	18.4114	11.8128	104.393	99.8931	155	204.445	206.123	208.896	4.04443	7.151	5.28964	2.95542	18.5124	22.6859	25.175	40.7202	32.5186	49.5407	3.44953	2.83371	42.8731	9.71448	4.49879	17.2421	6.13121	92.3534	90.8943	58.6191	28.4426	148.04	105.404	63.2657	31.4259	71.5924
BraA01g024000.3C.gene	0.511511	2.91031	0.220084	0.327879	0.599618	1.30818	0.765657	2.07246	1.15203	1.09561	0.81777	0.318018	0.924184	0.497662	0.686599	0.800477	1.71415	2.5584	1.13586	1.96557	0.238654	0.101034	0.833063	0.160517	0.219168	0.292494	0.256559	0.770749	0.63174	0.811134	0.392181	2.07028	2.51063	1.09896	1.11095	1.10387
BraA01g024100.3C.gene	11.4181	18.1212	10.0971	7.40938	13.597	15.7988	16.2613	20.8437	22.7022	20.4458	12.6962	9.04004	12.3268	10.6924	14.6118	14.4908	14.3535	22.8308	18.7114	22.5115	6.68966	6.96588	11.263	7.10306	11.7434	14.169	11.837	19.6061	20.0943	17.8717	11.4502	19.958	23.6505	14.9503	12.0663	14.4643
BraA01g024120.3C.gene	32.2235	5.17236	18.673	23.4471	14.193	15.1105	12.0683	2.46386	3.45847	3.84379	18.7087	21.4994	12.3109	17.4017	11.4958	10.3841	11.0474	1.17424	3.4035	2.39358	12.595	14.0949	20.8821	15.6697	23.1188	25.0218	21.7998	9.98222	10.6625	15.582	23.3258	7.83625	7.06834	19.7642	23.4024	12.2599
BraA01g024160.3C.gene	10.6431	26.9088	6.21404	3.1975	13.988	14.6588	16.4975	30.9117	30.504	28.0225	14.2988	6.1746	17.3978	14.6497	34.889	32.556	42.4611	33.2235	34.5469	43.4292	3.51232	1.69709	18.7705	2.99558	6.29141	6.53217	8.75573	33.2845	30.0071	31.8068	6.10465	23.3875	24.5406	15.628	17.0588	18.8717
BraA01g024210.3C.gene	160.615	102.389	138.46	142.18	112.248	99.4546	107.775	91.3389	93.6259	93.8592	132.989	185.297	120.3	144.907	115.943	137.386	131.037	92.1718	104.012	111.296	154.039	106.228	144.266	100.688	124.245	83.6205	104.944	66.0964	72.3413	63.9568	140.753	125.537	132.557	158.733	169.53	179.787
BraA01g024250.3C.gene	1.61898	3.77303	7.95541	6.68132	9.27495	7.98434	3.94704	5.40944	5.87096	5.83249	6.09578	2.19198	7.51645	8.0623	2.81654	3.02784	3.10549	12.1389	5.89032	5.67949	17.8882	8.27361	2.80594	8.6762	9.84333	10.1237	10.8203	5.5923	5.11138	6.73386	4.85841	1.47694	1.43035	0.395207	2.59495	1.0637
BraA01g024260.3C.gene	1.3487	4.6487	1.21024	1.56869	0.534504	0.464628	1.21428	1.44892	1.51706	1.6064	1.50893	1.91461	1.8269	0.548107	1.81421	1.84495	0.831127	2.15607	3.32205	3.38481	1.3618	0.443456	1.12266	1.24242	1.99038	0.832968	1.51253	0.999964	0.760951	0.594538	0.931633	3.95608	1.81302	1.04933	1.37633	1.2987
BraA01g024270.3C.gene	15.7373	22.0105	26.5885	26.4567	49.3255	70.3466	56.8452	35.4637	37.5985	32.4283	30.0509	17.6873	25.8002	37.968	19.2371	14.9866	16.9073	25.7002	14.496	18.2531	21.9067	39.6372	17.9791	33.7697	36.9991	88.8192	51.6198	66.6677	69.5035	42.2558	38.7418	18.1209	22.4362	12.58	13.9289	12.5423
BraA01g024310.3C.gene	1.36454	1.23884	1.4277	1.07348	2.42765	1.58699	3.5737	2.98871	2.80355	4.78331	2.23562	0.577228	3.65197	3.8725	3.84691	2.91077	1.83997	0.452669	0.931846	0.676704	12.3853	10.7237	3.21345	12.3692	2.58314	2.53841	3.05421	3.00926	5.30613	1.89584	2.04974	1.56975	3.37421	1.95127	1.38563	3.38767
BraA01g024330.3C.gene	18.5181	65.8423	19.7829	14.6452	38.4098	37.9532	46.4152	69.3836	52.8801	57.9469	67.0394	25.0495	52.6306	49.8758	55.7003	59.1952	58.7197	61.6038	65.0665	60.6259	12.1948	8.08276	29.4102	11.424	12.4808	14.5948	16.3593	40.3054	37.1124	43.2413	17.3931	56.21	51.8374	31.9509	19.8579	33.7487
BraA01g024420.3C.gene	0.431141	1.26218	0.125859	0.389682	0.756262	0.651974	0.742436	0.610371	0.618215	0.506724	0.45281	0.146963	0.387367	0.293906	0.739879	0.596906	0.809096	1.25892	1.0406	1.51747	0.197891	0.221556	0.703195	0.184638	0.431941	0.944395	0.48734	0.71991	1.01536	0.963578	0.272428	1.24829	0.905181	0.330494	0.367921	0.413328
BraA01g024540.3C.gene	1.29072	1.80945	1.29733	0.969022	2.21334	1.58539	0.885066	3.05988	3.20456	2.27794	3.83806	0.897966	1.5871	1.03823	2.82045	1.40254	0.464111	4.11945	3.54019	3.5667	0.896866	1.0225	0.836165	0.475997	2.02142	5.25308	1.93998	4.51549	5.19182	3.16176	1.16543	1.27328	1.52087	1.43338	1.39544	0.845434
BraA01g024580.3C.gene	0	3.20127	0.966925	0.620423	1.5268	1.76629	1.62052	2.43099	2.7227	2.51441	0.352296	0.0465	0.572305	0.625929	1.49541	1.03096	1.71071	4.23347	3.74682	3.88908	0.51189	0.328145	0.581971	0.672231	0.923729	0.139287	0.494024	1.7677	1.28765	1.65011	0.529062	1.66662	1.54041	0.504021	0.36819	0.301021
BraA01g024740.3C.gene	15.1706	17.2631	20.3411	23.8531	31.0369	33.0037	41.3441	26.5831	36.0522	32.2453	9.88114	19.7452	11.2037	13.5848	11.393	18.3254	12.0839	14.1846	9.59859	5.25617	22.7366	28.5471	13.9228	27.715	50.6373	17.8407	38.1341	27.3816	30.3542	22.1559	37.0727	10.5707	10.4043	9.473	11.1129	8.60562
BraA01g024760.3C.gene	6.85735	5.51134	7.83165	9.70945	7.65267	3.98369	5.67028	3.45134	4.19609	2.97672	22.1133	8.34434	22.0367	25.0769	20.7509	17.6224	25.07	8.5657	15.8109	19.3518	4.83956	8.25763	8.26135	4.51116	8.07762	6.8885	6.331	2.47882	2.18608	3.4237	7.10089	7.41246	10.3491	7.60008	8.40756	7.52883
BraA01g024830.3C.gene	0.322346	0.040947	0.753695	1.41247	0.420711	0.165506	0.547819	0.37023	0.118925	0.070687	0.605805	0.365506	0.610474	0.838192	0.486226	0.684611	0.453843	0.124901	0.276273	0.080843	0.986403	0.612745	0.207229	0.753308	0.64301	0.262544	0.403884	0.173488	0.212328	0.04966	0.762836	0.294267	0.109632	0.104882	0.252387	0.156236
BraA01g024920.3C.gene	77.2694	169.617	140.035	130.966	188.823	184.065	213.444	259.495	228.238	233.684	206.663	67.7746	230.541	166.296	296.318	382.702	308.304	239.214	289.568	240.444	139.826	79.6402	125.598	108.061	149.319	117.25	150.755	169.828	142.896	141.004	130.115	156.381	124.856	147.006	113.557	119.34
BraA01g025030.3C.gene	2.97044	44.6352	0.906399	0.419922	8.77613	8.01908	9.96656	39.1111	31.962	28.7083	2.86255	1.7831	3.83785	2.58	12.1842	14.418	15.1035	46.7457	30.315	38.5028	0.883498	0.742894	9.44893	0.724626	2.07404	2.36787	2.08297	15.2431	17.3004	14.9976	1.12715	33.2807	28.9342	13.1959	6.34272	14.2044
BraA01g025060.3C.gene	1.09393	1.45226	1.55052	1.1704	1.627	2.51581	2.27708	0.856168	1.00253	0.495942	0.547601	0.777821	1.59197	1.62617	0.387238	1.4723	1.71466	1.91167	1.18957	1.00083	1.24094	2.62257	0.594677	2.53713	1.80975	1.40533	1.6765	0.709933	1.4871	1.21456	1.85424	0.981889	1.08341	0.425231	1.06629	0.493777
BraA01g025070.3C.gene	9.99332	7.72598	10.8515	10.9747	7.4478	6.44149	6.89983	5.51471	5.48857	5.4812	8.7128	10.8639	8.28583	8.73263	7.98982	7.55464	7.30852	4.66771	6.59252	5.97027	12.5818	7.61319	9.30494	9.40238	9.69678	6.81371	9.83688	5.60006	4.72558	5.85272	9.98063	8.65702	7.22051	9.09682	10.2157	9.88095
BraA01g025080.3C.gene	380.278	198.325	111.417	93.866	131.603	106.732	112.449	86.6505	110.122	117.982	351.565	371.556	351.676	290.427	307.072	314.601	315.424	142.65	290.327	258.917	82.6502	35.249	370.228	48.8834	68.7104	52.6291	65.3569	51.559	59.1267	43.1273	114.337	248.955	285.12	400.868	417.412	388.679
BraA01g025120.3C.gene	3.45579	21.9651	4.99274	3.78537	11.9905	13.1615	16.2479	30.4341	22.2004	24.665	9.51516	2.92354	8.67518	6.50816	13.1343	17.9636	15.4226	20.0818	19.9721	20.3239	3.16462	2.24398	5.66261	3.79604	4.48317	7.27504	6.43034	18.1466	16.5034	16.7147	4.7284	16.8547	15.0165	10.2688	5.46061	8.84299
BraA01g025140.3C.gene	0.42238	0.300534	0.659978	1.13792	2.63871	3.95417	2.76739	1.94308	1.99898	1.88297	1.23519	0.084319	0.874201	1.21459	0.649975	0.8714	0	2.80071	0.176686	0.969371	0.358759	0	0	0.664223	0.764179	1.42703	1.42152	4.96049	4.02241	2.79527	2.11347	0	0	0	0.19464	0
BraA01g025150.3C.gene	0	0.467052	0.108668	1.21279	0.198945	0.615129	0.413717	0.448153	0.790372	0.399996	44.3225	0.116076	44.3182	44.5305	30.9181	21.545	32.6032	11.6072	16.6416	25.4005	0.113047	0.855401	0.204981	1.05209	0.172948	1.21921	0.501907	0.894848	0.904736	1.72591	0.051242	0.242551	0.122863	0.125212	0	0.103557
BraA01g025170.3C.gene	0.114534	1.04437	0.316499	0.095043	0.98222	2.40952	0.242287	1.26186	0.837151	1.25618	0.901174	0	1.34509	0.126211	3.24149	2.00339	1.72936	7.92963	5.58519	3.75918	0.066528	0.134993	0.211473	0.188597	0.502175	0.395944	0.32759	0.111228	0.550659	0.797321	0.227185	1.2163	3.42768	0.730985	0.627703	0.210761
BraA01g025230.3C.gene	16.8911	50.852	33.5514	23.7014	52.8339	48.7631	61.2258	32.2806	25.5064	33.0296	11.7459	16.2856	8.93631	13.8331	7.33399	9.47101	8.11904	23.415	14.7773	13.6447	9.30163	15.0683	14.6542	7.5698	20.0095	19.3472	21.5896	17.1288	18.3707	16.4185	40.6506	21.7099	29.2639	12.9434	13.4682	18.6181
BraA01g025320.3C.gene	37.8942	22.4015	56.9075	57.3548	40.9381	43.0411	38.0365	30.9364	31.3897	33.9287	33.6566	38.1651	31.5933	34.9536	22.0132	20.758	23.3883	24.0877	23.87	25.9293	36.8777	50.9295	31.5353	43.991	50.1869	56.8654	54.0006	50.8846	55.2764	52.8483	54.8363	22.4089	29.9373	24.4724	26.1372	26.6925
BraA01g025360.3C.gene	0	1.35285	0.171577	2.63286	1.14703	3.76392	1.52002	7.78827	25.6285	1.95091	0.519051	0	0.319151	0.318499	11.9008	2.57096	9.33255	6.79776	1.45474	4.14837	4.61697	1.45436	0.514203	24.5219	5.37516	10.5942	2.03747	23.1258	9.15828	2.40177	12.2439	0.575244	2.87	0.042759	1.08485	0.516027
BraA01g025390.3C.gene	0.504263	0.086086	0.102087	0.615603	0.188336	0.026954	0.10002	0	0.013294	0	0.884737	1.01495	0.251765	0.724017	0.240457	0.000451	0.02233	0.25026	0.202392	0.109824	1.06435	0.934652	0.167962	1.53502	0.344122	0.15419	0.183576	0.011614	0.065325	0.12461	0.238236	0.049646	0.048927	0.315599	0.304121	0.150644
BraA01g025440.3C.gene	9.50787	30.2945	13.9416	10.5189	47.7601	51.222	54.518	47.505	47.9645	49.4752	43.9405	7.59509	46.7546	35.5877	46.2975	47.3313	49.4304	49.2441	54.6886	59.2622	8.65113	4.77656	16.9622	7.35367	15.4997	16.9648	14.0446	56.2875	50.471	52.9513	15.2578	29.117	28.6475	15.3793	13.2769	17.9347
BraA01g025460.3C.gene	6.03463	13.0198	5.0225	3.90664	5.67877	6.0096	6.4727	10.5738	8.32022	6.04365	8.46891	6.44773	6.81024	8.23819	8.34755	9.441	8.49182	17.3258	12.3986	12.6198	3.01069	2.12552	7.63163	3.01586	3.96655	3.13002	3.23752	7.69432	6.49674	5.53627	5.0983	10.2264	10.3658	7.94399	7.01013	8.25691
BraA01g025470.3C.gene	4.47795	0.617017	5.52991	6.32693	0.837169	1.87027	1.5316	0.085448	0.42259	0.370067	7.34918	7.35321	4.23333	10.5186	1.64936	0.659354	0.974467	0	0.373128	0.45877	8.05507	18.067	2.14506	9.5684	3.55606	2.04805	3.89417	0.586347	0.397443	0.65004	8.76574	0.747577	1.19252	1.61791	3.31367	0.878181
BraA01g025480.3C.gene	0.665263	3.03981	0.385861	0.121669	0.07965	0.654273	0.541982	2.26986	1.66718	0.694703	0	0.057169	0.309819	0.198064	0.880518	0.680088	0.548724	5.12479	2.06345	2.12069	0.030849	0.032755	0.574568	0.094584	0.203791	0.047512	0.03055	1.22463	1.49482	0.890202	0.082926	1.34927	0.977643	0.273021	0.328319	0.309137
BraA01g025500.3C.gene	82.32	46.5653	159.908	177.58	147.125	188.015	179.464	95.6169	134.841	129.131	200.722	97.9495	171.636	226.957	143.702	102.126	126.207	81.1015	73.2951	87.3396	182.946	181.21	80.7567	179.449	246.115	278.464	247.673	235.58	230.596	227.232	196.72	60.7829	71.543	48.7205	72.6487	56.1923
BraA01g025550.3C.gene	10.4762	13.2504	21.061	19.2368	25.791	24.0104	28.0995	30.6809	24.2566	24.9453	18.4786	8.90804	17.4156	23.5529	18.266	10.1561	13.0447	10.9913	15.0539	16.2047	11.3651	20.1075	8.44335	17.7547	19.9154	28.9969	20.0426	16.1611	18.2292	18.5395	22.694	13.3007	12.2776	5.76511	5.9087	10.6548
BraA01g025690.3C.gene	0	0	0.780079	0	0	0	0	0	0	0	0	0.197818	0	0.459815	0	0	0	0	0	0	12.9784	22.8891	0	18.4752	0.085653	0	0	0	0	0	0	0	0	0	0	0
BraA01g025700.3C.gene	14.5841	23.799	9.32608	7.76712	11.6211	12.2594	17.2106	14.9959	16.4138	15.8683	33.7854	13.4928	34.4273	26.5314	37.9245	35.5023	29.9412	38.4153	38.511	30.2825	6.29078	4.25826	17.3459	5.66107	6.24802	5.54526	9.26903	12.4318	11.6872	8.42904	9.01334	22.6648	17.8123	16.8596	13.0559	14.5258
BraA01g025770.3C.gene	0.751401	0.411856	0.538716	0.824586	2.50981	2.45567	1.98296	1.0022	0.986998	0.977706	3.09378	0.882658	1.46288	1.47058	1.44103	1.85765	1.39757	0.352459	2.29712	1.25751	0.639547	0.369482	1.06617	0.520256	0.365081	1.43959	0.326882	1.58446	1.75039	1.76392	1.6447	0.251878	0.590122	0.845261	0.343293	0.414425
BraA01g025870.3C.gene	369.287	683.509	291.157	260.92	318.244	291.433	327.873	518.345	445.896	479.646	398.412	309.993	456.363	294.571	614.767	775.958	594.133	571.773	712.649	571.563	251.63	142.788	496.26	188.601	258.054	190.483	240.229	331.407	285.432	265.329	256.779	727.66	570.596	660.562	504.587	529.013
BraA01g025910.3C.gene	61.3487	35.411	77.3734	77.7133	33.9172	28.3412	26.3009	21.0666	23.3631	23.2067	99.9072	59.9741	90.5499	115.959	106.069	113.475	112.317	56.2563	104.875	99.8299	91.0522	104.205	47.8242	96.3175	64.1106	36.2455	50.6917	25.0059	24.1044	23.719	70.9138	36.8269	38.8773	55.7112	40.5264	60.8255
BraA01g025930.3C.gene	7.17408	4.56701	5.22879	4.73404	4.45152	6.85084	5.80351	2.86796	1.55389	2.63884	5.22429	8.14271	3.06194	4.62793	2.96627	2.78009	2.92428	3.26973	3.75721	3.81717	11.3215	12.1606	6.98719	10.0717	7.08372	8.64352	8.94712	5.39215	4.19618	3.41173	6.09298	5.21155	5.68683	5.84268	6.85942	6.85847
BraA01g026000.3C.gene	2.31799	6.19226	1.75102	3.0889	4.16014	4.50452	4.36492	8.05323	7.29719	7.01106	2.57345	1.87862	2.66997	2.12626	4.09513	4.0119	4.55303	5.40038	6.47341	8.00248	1.41523	0.815662	2.94349	1.74506	2.36084	3.82817	2.7411	8.38558	7.92108	6.70886	1.95275	5.42654	5.86562	3.5017	3.73046	3.13948
BraA01g026090.3C.gene	23.3853	10.9497	21.9668	23.8026	11.4174	12.132	10.2254	7.10804	7.18937	6.95983	20.4443	25.1567	21.8917	26.4473	16.6244	14.0741	16.923	11.5356	10.0445	11.4096	20.0262	20.0472	19.287	15.8514	19.6803	18.6825	19.322	9.68485	10.179	8.83746	23.1983	12.3145	14.5103	12.5971	17.8867	11.8102
BraA01g026140.3C.gene	12.8082	1.65827	13.1541	12.0587	1.81241	2.05676	3.9358	0.321089	1.26371	2.25986	7.37632	19.6046	4.60949	4.38888	9.0094	7.07881	10.994	0.435983	1.76123	1.81668	17.2492	5.9758	12.1202	10.0295	6.20293	1.11731	6.12729	0.579683	0.746669	1.88889	12.4563	4.0665	3.56275	9.52696	19.7279	5.81857
BraA01g026250.3C.gene	1.94881	6.94037	1.29693	1.73563	6.593	7.20086	8.0051	11.2948	7.30568	6.57932	1.99301	1.95596	0.714197	1.47977	3.07089	2.25662	1.22816	7.16915	3.57843	3.45017	1.05052	1.08154	4.08524	1.68195	1.82537	2.03213	1.7581	6.27077	8.03136	4.73383	2.02645	6.31574	5.96081	5.23619	3.11547	5.0333
BraA01g026270.3C.gene	0.532005	0.291494	4.97422	6.50053	10.5917	8.05646	9.67005	0.52098	0.535123	0.669838	79.3891	1.21574	87.9432	65.2272	63.751	59.9177	60.1456	43.2701	83.0037	50.7778	6.48106	7.94663	0.507634	4.04156	8.20388	6.27842	4.233	0.028712	0.112446	0.550802	5.20201	0.600652	0.669302	0.265261	0.566264	0.717922
BraA01g026320.3C.gene	3.02977	1.02369	2.72173	4.93161	8.1123	4.95978	4.08416	0	1.59834	1.28028	4.13716	2.56991	5.14355	5.4334	1.97437	3.1439	2.33863	3.41775	2.87553	3.7378	7.61268	22.0388	1.082	6.90654	10.2791	14.9133	8.72596	2.56766	4.34498	3.86106	3.12283	2.65898	3.15322	1.66028	2.54146	2.46573
BraA01g026370.3C.gene	0.289271	0.540339	1.19615	2.12612	1.1894	1.61368	1.42018	0.790141	0.575301	0.676505	1.42195	0.118549	1.48885	1.69611	1.0141	1.06832	0.497753	1.24976	1.03582	0.867237	1.0835	2.31594	0.326309	1.49182	1.8986	3.40496	2.07413	1.4621	1.46573	1.61547	2.10179	0.659476	0.415953	0.235335	0.407185	0.208659
BraA01g026390.3C.gene	19.8891	9.94949	30.3695	33.2206	14.1747	14.0812	13.0819	10.4324	10.0115	11.1847	34.9916	27.426	34.6653	41.4161	23.6929	20.6441	31.9291	14.746	19.8685	23.7431	43.6673	58.705	14.2729	49.1666	25.7206	22.3496	27.4605	13.2308	13.8383	15.1275	29.1674	11.3526	11.0882	11.1738	14.6374	11.6072
BraA01g026400.3C.gene	8.176	27.8814	11.4357	10.88	21.2941	26.6215	26.9117	39.6758	42.1331	36.7963	13.2867	5.93154	14.7587	14.7362	19.1649	19.5571	18.7007	40.0981	24.5076	26.611	12.5273	12.8187	11.2534	13.7767	16.2149	18.2875	16.222	39.9741	36.2641	32.9747	14.6134	21.7319	26.5234	10.5558	9.33939	11.0936
BraA01g026450.3C.gene	0.388606	1.51924	0.920984	1.13942	0.869554	1.61345	0.70941	1.60982	1.04601	0.850823	2.24032	0.179636	1.40921	1.40134	2.0037	2.37439	1.44773	3.86042	3.07034	3.55267	1.33861	1.27619	0.127	0.883058	1.26767	1.10049	0.785092	1.08783	1.27397	0.876404	0.934749	1.00266	1.27234	0.692519	0.410264	0.35559
BraA01g026460.3C.gene	703.451	407.421	375.132	329.933	280.479	225.211	235.585	203.069	240.839	235.108	782.007	730.358	837.904	726.121	667.563	741.48	664.351	346.562	583.653	498.942	306.978	177.755	711.39	216.227	253.993	157.105	231.15	163.881	150.783	153.176	360.149	534.321	532.188	695.555	761.855	619.178
BraA01g026480.3C.gene	17.4406	19.5802	17.9324	21.7045	23.9206	24.3557	25.9968	19.1965	20.7482	21.5562	12.7671	18.7373	13.2396	14.3701	7.99584	8.48975	8.85476	10.2951	9.09637	11.1155	13.0493	18.7874	16.148	10.7141	21.4319	27.6247	22.5838	32.2532	30.9923	26.2234	19.9631	15.8889	18.3238	11.8055	15.5821	13.1384
BraA01g026510.3C.gene	19.3224	17.7195	7.96441	7.84114	9.72522	11.6991	11.0603	10.1139	10.2923	8.49702	21.5177	17.2902	21.1447	16.731	22.0644	16.7798	22.5314	16.9559	20.6128	17.2977	8.54405	6.16216	15.5566	5.71575	9.50193	9.16356	8.27026	11.6381	10.3502	8.26294	7.46813	13.3065	17.9592	16.3844	19.444	14.4567
BraA01g026520.3C.gene	0.771924	2.76635	0.856	0.715815	0.469447	1.44272	0.79108	1.471	0.978365	1.45621	0.191355	0.59126	0.502138	0.378518	1.66581	1.08055	0.453111	4.68117	1.83465	2.04025	0.856277	0.582606	0.706656	0.739638	0.950592	0.698458	0.91315	1.05975	1.42019	1.95118	0.988164	1.76791	1.31254	0.850759	0.427424	0.534374
BraA01g026740.3C.gene	3.18746	6.97037	4.75006	3.62996	5.62434	7.22928	7.60878	9.79894	8.51371	8.37582	6.6865	4.24088	5.94984	7.49164	7.86233	6.21358	8.19259	10.6754	9.97007	9.8823	3.25499	3.2132	4.71737	3.8389	3.01228	3.07985	2.9994	6.19967	8.13257	4.63895	3.79792	7.74088	7.8452	4.33156	4.73268	4.2729
BraA01g026810.3C.gene	29.1523	79.7064	13.8646	7.04589	41.1389	45.8984	62.3488	101.033	92.3911	101.967	11.4025	23.3071	20.5899	10.1146	43.5622	58.048	53.0906	67.8733	70.9157	75.4329	17.6904	13.1432	66.3012	14.7439	9.53007	12.6873	13.5564	86.7934	78.2949	80.046	16.0413	78.7053	80.0532	83.7884	45.5862	79.2957
BraA01g026830.3C.gene	1.10963	59.7063	0.463771	0.393041	6.92566	13.2852	10.9079	87.6398	73.2376	61.0082	1.75963	0.976368	3.39418	0.932574	11.5978	13.9953	11.1443	118.201	66.4932	78.0548	0.505325	0.26658	4.88732	0.062489	1.92953	1.64559	1.3502	39.2863	33.7566	25.9335	0.870242	57.8252	37.8466	10.8129	2.46578	8.82592
BraA01g027100.3C.gene	1.694	3.14786	2.6257	2.35676	4.00774	2.89954	2.93299	4.84409	3.7387	2.15878	3.74786	1.29062	4.45701	3.64396	4.58915	4.22042	4.16106	5.60454	6.15715	6.64035	2.34975	3.38036	2.07863	2.74473	3.30404	4.18702	3.94335	2.90011	3.26389	2.61053	2.66866	2.04336	2.78181	1.61157	1.13688	1.99477
BraA01g027110.3C.gene	0.109685	57.2967	0.10116	37.8842	0.146506	69.0935	0.135358	53.4413	0.097458	0.108466	0.135958	0.118899	27.0917	0.171051	0.123235	23.7079	21.7824	39.8286	30.6475	29.0196	0.151458	31.1234	30.1448	0.114859	0.082139	0.141387	2.75203	2.10132	37.669	35.9209	0.12446	0.133065	0.170229	0.147337	25.1609	0.096438
BraA01g027130.3C.gene	16.3801	16.1217	8.17583	8.95605	9.54703	8.09251	11.1116	8.33791	9.17657	7.82569	3.0942	15.2651	4.19302	3.7471	4.55277	3.26428	3.96289	3.25373	3.24897	2.7937	11.0833	9.86468	18.1042	6.82458	3.88866	4.03941	4.03305	3.00566	4.19136	2.98594	11.0239	22.8335	16.2569	23.7088	21.044	23.617
BraA01g027140.3C.gene	10.2792	7.77609	17.4197	14.1997	12.7203	14.2324	9.33738	2.23316	2.92952	2.82584	15.2363	8.48476	10.5419	12.4164	3.49778	4.2399	2.26546	3.09139	2.08408	1.65424	1.21194	7.71547	7.15637	2.79544	7.13531	10.7623	9.68319	4.52161	4.53404	4.58921	18.7055	5.94831	5.74553	5.99714	3.18434	6.74003
BraA01g027190.3C.gene	7.10794	8.80209	8.80108	11.2039	9.27653	9.89355	9.31234	9.09304	9.84404	10.0431	7.81737	6.3413	7.16509	8.38535	7.04204	6.80955	5.89085	7.72912	8.93817	9.75847	12.4311	20.9007	5.30426	18.8991	17.0171	23.2069	18.1268	13.7388	12.6554	14.6733	10.5646	7.05002	7.0464	5.97912	4.25868	5.14655
BraA01g027200.3C.gene	15.6512	26.6316	26.8053	22.3723	16.1122	16.0838	17.8022	28.9018	24.0981	27.1589	14.2304	25.872	12.2511	13.4255	11.6472	11.1057	9.91621	21.3649	13.8936	11.6092	17.2751	21.9523	21.7788	16.0188	15.4948	15.5014	19.5349	9.68383	10.6271	14.9445	21.5737	24.8379	22.2005	17.6199	22.3153	18.0532
BraA01g027210.3C.gene	8.7742	5.27309	6.8396	5.11198	3.71684	3.60994	3.14645	6.89592	6.27156	5.95911	9.49099	9.44438	5.2422	6.60415	10.5958	10.3064	10.551	9.68762	9.8034	8.97404	7.34396	9.12308	6.48954	7.88999	10.9042	12.8013	13.7211	14.5929	11.8372	14.0458	7.1452	8.40948	10.394	6.8928	6.08215	6.7931
BraA01g027230.3C.gene	61.7354	19.0409	48.4046	51.683	26.3872	24.3656	21.2972	6.24897	6.39722	8.5919	21.304	73.4984	22.3918	21.6071	9.0947	7.75116	11.2198	6.93082	6.28126	5.78403	24.7915	41.1046	41.9261	24.3503	30.083	43.7976	31.1051	17.4438	14.3557	18.4057	50.4564	25.8916	25.7195	25.848	30.0547	25.451
BraA01g027300.3C.gene	0.58262	0.436661	0.256588	0.361631	0.258784	0.120061	0.157548	0.321597	0.226205	0.246664	0.271253	0.571345	0.280699	0.232051	0.227362	0.216586	0.604381	0.375461	0.265773	0.518075	0.441033	0.487839	0.321364	0.386806	0.371405	0.191511	0.36875	0.309334	0.073156	0.192591	0.507399	0.463711	0.422656	0.432116	0.473372	0.477866
BraA01g027350.3C.gene	14.6604	17.9526	22.6733	27.5156	23.3633	15.8274	17.2416	26.9974	21.9345	22.5093	34.5129	21.3342	31.7483	36.8065	29.7997	30.9808	33.8479	17.2154	27.527	26.93	34.9036	37.1605	13.2994	29.9958	29.5897	37.2026	28.4602	24.3755	20.48	20.1893	26.2019	15.34	13.3358	13.0673	14.6714	13.5007
BraA01g027430.3C.gene	131.317	89.6476	72.3082	61.0607	113.889	100.732	95.3141	70.7047	80.0107	84.1576	25.5786	128.407	41.0348	27.7355	59.0158	51.3992	44.02	27.3531	59.1306	43.7401	201.423	118.206	197.503	126.841	158.207	108.547	150.214	77.0852	89.706	88.4797	81.099	114.917	110.977	170.382	197.497	201.591
BraA01g027470.3C.gene	74.1075	33.3407	65.805	77.6664	45.9192	43.7868	33.0373	21.6011	24.3302	22.1532	29.108	90.9991	42.1996	44.2478	31.7584	27.4111	41.2572	10.9422	23.8961	27.3123	86.0503	95.773	75.0384	72.5565	120.436	119.153	110.235	32.6312	31.5592	37.4712	70.3652	43.9724	52.4851	60.1307	71.9049	58.7964
BraA01g027550.3C.gene	9.5063	2.39544	8.27256	6.05633	6.56043	4.97101	4.75353	3.66171	3.19749	3.43819	12.5443	5.58338	8.86885	14.4464	6.32478	6.44373	10.0208	1.30782	3.89779	3.65865	6.85124	4.09187	2.79622	2.45969	7.29293	5.51574	4.58243	5.25791	6.11493	5.70173	5.40876	3.49963	4.8459	3.76028	8.50596	6.61702
BraA01g027600.3C.gene	4.86578	0.09706	2.37087	2.51889	0.076446	0.034024	0	0	0.025724	0.019062	0.127202	6.89544	0.202698	0.274738	0.048388	0.017573	0.037218	0.01683	0	0	1.91713	1.37355	1.4981	1.39007	0.755997	0.076679	0.86869	0.025183	0	0.039435	2.81269	0.039213	0.077455	0.917347	2.49732	1.41122
BraA01g027610.3C.gene	24.9579	71.4904	49.3034	65.8766	62.3638	72.2681	96.2407	122.513	113.618	116.662	22.3131	27.3644	23.5006	26.3794	38.2695	58.3576	31.8557	88.3401	61.1869	43.9531	81.5656	64.3288	25.8609	81.6358	64.8485	50.367	66.8892	66.4132	63.1919	46.7669	60.5093	61.9417	42.5827	43.8134	26.1637	38.1879
BraA01g027620.3C.gene	6.43077	7.00789	8.66106	11.3095	10.7529	8.9471	11.1393	9.88037	8.54455	8.21565	13.8294	7.11727	12.2668	13.7096	13.0985	11.3632	9.78898	11.4757	10.3334	11.1801	8.79391	11.7285	6.61841	10.583	10.532	10.8497	11.9574	8.34274	7.60637	9.51028	10.5204	7.37843	6.55232	2.89033	6.40853	3.0448
BraA01g027720.3C.gene	2.81385	3.20203	0.477134	0.712941	0.902555	1.09488	0.496139	0.603076	0.814212	1.18501	0.985161	2.38412	0.955139	0.883293	0.988259	1.4085	1.74435	0.173816	0.795123	0.806511	1.68674	1.87318	2.82034	1.18084	1.73695	1.43658	1.47739	1.74788	1.20661	2.0182	0.542197	2.82577	2.81246	2.95907	3.77697	3.16877
BraA01g027760.3C.gene	2.11529	7.9591	4.94311	5.7722	6.99247	7.74533	8.99883	9.81687	8.7904	9.04858	3.29192	2.3924	2.24875	2.01831	3.29871	4.46688	5.02545	5.44065	5.98593	4.878	4.99065	5.80802	2.39959	6.81708	5.37547	4.7354	5.55224	5.41607	7.47554	6.96136	6.05153	4.8643	4.07052	3.65016	2.04422	2.77108
BraA01g027810.3C.gene	13.8677	10.868	13.0565	9.34896	6.78542	8.88893	8.47129	9.87003	9.999	10.1547	24.868	13.5084	19.6799	19.4855	17.5613	17.4025	18.843	10.9183	15.3356	12.3097	14.1406	8.86106	10.5336	9.2071	11.4739	9.77459	10.0992	12.6239	10.0878	12.789	14.4001	9.94469	7.47518	8.52438	13.7564	12.0346
BraA01g027880.3C.gene	4.37437	18.0649	15.6311	10.8352	18.5954	22.2803	28.0871	35.1871	27.1211	32.6546	18.4797	4.48424	16.3453	15.3564	27.7249	26.3445	25.3775	21.759	27.9113	27.3354	10.6246	7.93172	4.95486	12.8491	9.22089	10.4917	11.176	22.27	22.5342	21.813	14.2836	12.3106	11.0289	5.79972	3.38177	4.9264
BraA01g027910.3C.gene	60.8747	52.9933	63.6156	52.4638	68.0739	62.5994	44.317	44.5874	42.8077	43.5035	64.427	63.3969	63.5564	63.8751	66.3986	57.7312	57.6036	54.2181	61.8583	60.0107	22.6475	32.3862	69.6097	23.2045	52.1548	60.4216	50.8972	44.3309	46.2821	44.0015	56.9054	66.1872	71.5301	60.9813	59.6575	57.0401
BraA01g028080.3C.gene	11.972	7.17028	5.41064	4.21151	4.74351	5.41183	3.12365	4.31857	4.52751	3.13394	20.5613	12.6135	17.089	9.02562	10.0085	12.0003	9.86197	7.70442	9.0884	7.38265	3.37183	5.44192	5.41039	2.564	3.62129	3.74069	3.74957	9.45934	9.24807	7.37376	6.19588	5.01098	5.31171	4.41012	7.33378	7.55107
BraA01g028090.3C.gene	24.4588	15.5594	27.9555	31.6267	35.6354	30.7548	34.1074	20.2219	20.042	21.16	47.6746	31.8204	45.6804	50.2015	32.6157	35.8839	37.3874	17.7831	23.6115	28.3228	27.6955	27.6791	29.2873	20.1231	33.1492	32.2797	28.0051	27.1493	28.0174	24.4102	33.7255	17.3193	22.4629	21.6306	32.014	22.5225
BraA01g028110.3C.gene	5.05297	4.13456	19.7351	31.631	15.2321	11.3213	12.341	1.85547	2.5253	2.17153	10.5299	6.71129	14.5995	24.2042	9.03399	4.78232	8.87052	6.55999	5.51427	5.52119	78.5228	80.7141	3.68776	91.223	78.1826	41.9877	76.1349	90.6897	54.3503	69.6161	42.646	2.07982	1.9803	1.85609	3.36531	3.00254
BraA01g028120.3C.gene	24.0307	35.8581	20.1946	17.1706	20.9732	18.665	20.0454	22.3261	20.9784	18.0457	19.3531	21.452	19.8372	18.4536	18.111	21.5254	19.815	27.8927	26.4749	30.4235	14.1414	18.946	22.9699	15.8244	17.5396	18.6827	17.1654	21.4973	23.3022	21.9596	18.6954	37.7092	33.0659	24.4588	23.7503	30.5705
BraA01g028180.3C.gene	2.07408	0.991356	18.0043	16.5775	35.9715	36.1514	38.4825	20.0972	18.0309	23.8917	151.394	3.06863	120.619	116.329	99.5383	91.809	102.909	39.4594	93.0804	111.113	30.1437	42.7611	1.6315	34.8783	45.5892	51.2865	48.3471	38.2558	38.1755	37.5993	19.6691	1.09274	1.34906	0.76471	1.81976	1.09929
BraA01g028200.3C.gene	40.4366	23.7337	47.1866	59.5542	29.8732	29.2648	28.4222	26.9876	24.6824	27.3608	41.5584	49.0645	38.7194	48.9227	34.158	30.9473	32.9438	29.6237	28.0417	35.3693	72.3317	81.9047	35.4187	69.8221	42.5172	34.7185	38.46	30.4649	30.8427	23.9863	52.0373	28.9683	31.7911	30.6987	34.4806	30.8785
BraA01g028280.3C.gene	5.6173	14.5351	5.74534	6.27138	10.1518	9.0303	9.75562	13.6545	12.3414	11.127	8.08836	5.69233	7.86599	6.04009	7.58717	8.74711	9.55292	14.8476	10.824	11.0055	3.42435	3.5346	7.16736	3.64738	5.37725	6.11071	4.94383	9.85756	10.345	9.66898	7.19906	10.8811	10.0603	6.92051	6.66031	6.86191
BraA01g028330.3C.gene	0.4415	2.94366	0.588542	0.575245	1.28888	2.19581	2.73752	3.76892	3.90618	4.43622	0.808719	0.498505	0.819137	0.535686	1.36815	1.18806	1.95844	3.4767	1.62407	1.98284	0.378783	0.311443	1.13468	0.351695	0.709372	0.51587	0.794473	4.10126	3.79911	4.17757	1.17226	2.76062	4.24756	0.831377	1.47911	0.995122
BraA01g028360.3C.gene	7.83002	23.2684	2.51642	1.13883	7.00134	4.4907	6.05825	17.6314	16.3896	12.7741	8.62439	5.89549	10.1673	6.94919	14.3351	15.6572	12.7669	20.5545	22.5522	15.4892	1.09175	0.371552	12.2887	0.573629	2.11792	0.844851	2.0753	7.44997	6.26629	4.00093	2.41431	26.4337	19.4225	16.6454	11.2265	11.4444
BraA01g028370.3C.gene	16.4681	8.50513	19.991	18.1043	10.4103	8.92369	6.68692	4.81149	3.28164	4.82667	9.84928	20.3069	12.5347	10.7734	9.43481	6.77714	7.9183	5.0734	6.87474	5.71362	20.4317	20.9873	11.6875	17.447	19.7407	18.8891	20.6317	6.40869	6.56008	6.74738	16.8633	9.6586	13.4124	10.4581	14.301	11.1457
BraA01g028390.3C.gene	1.30598	1.66941	0.669883	0.604875	1.02428	1.30888	0.789508	2.69217	1.63048	1.23289	0.788867	1.23083	1.17511	0.449342	1.21271	0.923066	1.37998	0.736952	0.693679	0.802133	0.600698	0.702757	1.38883	0.759394	0.858981	1.04049	0.731967	0.917135	1.06084	1.16607	0.884476	0.701764	1.10192	1.68658	1.41435	1.82664
BraA01g028400.3C.gene	4.38438	12.2079	11.5904	11.2242	16.6935	15.2969	21.4535	22.9046	17.6483	19.5852	5.76165	4.49123	5.37316	7.34968	8.67412	9.62237	6.40276	18.9934	15.0582	12.9702	12.6058	10.8031	3.65206	14.6511	9.17933	9.31693	8.15959	10.3827	10.8268	11.7712	13.7177	11.3779	6.45192	5.21556	2.59898	3.53929
BraA01g028420.3C.gene	13.6984	30.3219	20.0178	19.6775	24.9972	30.9806	34.2528	40.1195	44.6798	40.2059	10.8997	8.7678	11.4091	12.9218	15.4687	15.5107	11.6501	42.7672	26.6628	24.2471	11.5273	11.4763	15.8227	13.8715	13.8084	15.4147	13.6174	36.2448	32.8107	27.8724	18.3966	24.1703	27.149	16.2411	12.2972	12.4563
BraA01g028540.3C.gene	4.94277	13.6195	2.77083	1.69249	8.20134	11.096	11.1309	16.134	14.4851	14.6075	6.25741	3.29492	6.7454	4.18237	9.37265	9.89633	9.28988	18.3812	10.9086	13.2835	2.57831	1.1903	8.55581	1.11052	3.55356	5.06529	3.34961	19.9632	21.2088	16.205	2.79253	13.1678	13.5612	9.72028	8.38248	9.50276
BraA01g028550.3C.gene	1.05112	0.781106	1.47691	1.91138	0.829334	0.747444	1.02698	2.0884	1.77335	0.960047	0.227555	1.03907	0.434068	0.378821	0.592511	0.462434	1.24452	1.17288	0.331867	0.518645	1.61755	0.930204	0.75032	2.54527	1.75278	2.29132	1.99233	2.29327	2.51325	1.41543	3.25039	0.94	1.5597	0.688098	0.815506	0.395571
BraA01g028580.3C.gene	4.3044	4.43393	10.7136	15.5729	13.2437	17.2959	13.5312	10.669	12.5181	9.53508	13.2224	6.93305	11.5275	12.9654	9.98738	6.07366	8.33725	15.6993	6.99046	6.90719	12.4683	19.8033	4.85984	18.2496	18.6879	47.0278	33.0419	23.3598	25.012	25.3129	20.4295	4.4807	6.09793	2.20078	4.48268	2.31726
BraA01g028620.3C.gene	944.239	886.071	216.48	143.116	661.208	589.705	639.332	705.557	938.938	1047.22	164.451	608.232	308.161	112.234	407.684	474.065	319.749	246.058	478.387	312.046	492.581	175.346	1295.29	225.904	451.607	457.969	644.664	698.592	603.584	564.687	235.087	993.38	846.065	1501.29	1235.14	1554.1
BraA01g028630.3C.gene	2.60743	7.54588	14.2423	16.4215	13.0844	11.814	11.933	9.15121	10.4573	13.4896	4.332	2.12152	4.09384	7.04458	4.97068	4.71933	5.53741	10.2016	6.00124	8.35819	10.5514	10.7973	1.51465	9.99509	8.68267	9.55951	7.58785	11.2918	13.8068	11.066	14.1445	3.04366	5.17364	2.47298	2.09924	2.53207
BraA01g028690.3C.gene	16.4032	33.6573	19.7456	18.5136	17.5583	18.3731	18.85	34.4617	27.1018	26.9181	26.9528	18.9795	25.4484	23.3997	30.2993	31.4099	29.6921	47.6906	33.0318	33.0011	17.096	13.7634	19.8237	16.5763	16.7748	11.9009	14.1003	24.1116	20.1212	18.1534	17.6885	36.0586	27.6352	21.6672	18.553	22.0782
BraA01g028780.3C.gene	7.69979	34.3229	10.3961	10.3709	24.587	27.6933	30.6166	31.8454	25.1388	23.8801	21.9394	6.41978	22.3476	19.1788	22.7276	24.9023	25.7298	32.0894	30.073	33.9926	5.13063	9.21699	10.2471	8.70591	9.27752	20.6804	11.8973	27.015	26.4118	21.1873	16.0334	25.5312	23.152	11.8505	9.45789	13.2705
BraA01g028840.3C.gene	0.451406	4.24061	0.138389	0	2.57083	2.11843	3.20728	5.59654	4.227	4.14001	0.542322	0.261654	0.701568	0.089198	1.21267	1.44647	1.50079	6.42199	4.37043	6.50722	0.023033	0.102105	0.949401	0.117682	0.449131	0.82055	0.334132	3.06175	2.91846	3.0325	0.778063	3.89582	4.86757	1.82875	0.934391	1.46134
BraA01g028960.3C.gene	3.33254	2.36503	2.33438	3.0836	3.1543	2.13381	3.66562	1.35334	1.51852	1.12749	0.561875	4.40153	0.988026	0.916592	1.293	0.941807	0.46501	1.9574	2.47586	2.36721	7.17009	7.3565	3.54797	4.41835	4.1224	3.64162	3.14545	1.14817	1.9047	1.82615	2.23211	1.96116	2.94469	1.53216	2.4788	2.55063
BraA01g028980.3C.gene	12.8846	22.7955	15.822	21.6579	21.9585	28.4903	27.2834	26.7263	26.6483	24.3013	38.6721	12.9048	34.0782	49.4449	30.894	20.3629	24.582	32.2715	23.2927	26.5875	19.4686	27.7164	18.3713	23.4671	26.313	32.8548	26.8651	37.0237	34.7466	28.9141	22.5769	18.6493	24.302	13.8165	11.5364	14.6744
BraA01g029010.3C.gene	0.579342	0.083346	1.07233	1.28415	1.89884	2.77156	1.24785	0.414677	0.156372	0.298342	0.930895	0.362019	0.9534	1.01906	1.19294	0.435463	0	0.020993	0.342729	0.152203	1.78653	1.86988	0.170605	4.90096	1.7425	1.1018	3.38856	1.41373	1.00995	2.20932	2.09832	0.114519	0.217042	0.230698	0.509993	0.494348
BraA01g029020.3C.gene	38.6417	12.9969	35.7046	50.4712	23.4056	19.6868	24.8263	9.32004	9.81729	11.1674	46.2564	40.4097	46.9233	56.3418	25.8349	23.1036	21.2952	18.2288	24.3166	22.4242	111.951	115.245	32.143	91.9804	54.3389	29.7174	44.7851	13.5621	20.0005	22.0505	43.0509	15.8473	16.8589	18.6509	26.0486	23.6769
BraA01g029060.3C.gene	0.359657	5.90922	0.138673	0	0.230903	0.088253	0.300269	2.10502	0.870771	0.22746	0.092763	0.039504	0.70726	0.373297	0.364233	0.725052	0.293695	4.12698	1.59767	1.65253	2.23785	7.03446	0.18604	6.20118	0.102991	0.449192	0.648114	0.300842	0.14389	0.434101	0	2.85176	0.978452	1.17624	0.114362	0.605863
BraA01g029070.3C.gene	4.04296	3.89888	7.31389	13.013	10.9425	7.18944	9.47155	2.85874	2.77352	3.12389	7.35368	4.46417	4.86672	7.69125	5.10023	3.14975	2.26295	5.42098	5.65663	7.13358	15.8996	27.5054	3.28682	25.6974	13.3469	8.80306	9.74691	2.19425	2.10057	3.02217	8.72359	2.89772	4.06332	2.41813	1.60404	2.68974
BraA01g029080.3C.gene	0.499125	0.016808	1.0439	1.18173	0.182845	0.092261	0.033836	0.035643	0	0.028257	0.276652	0.446862	0.148281	0.515539	0.016374	0.126771	0	0.017142	0.03524	0.01104	1.7911	3.01431	0.133044	3.41458	0.787813	0.180467	1.75848	0.063915	0	0	0.378654	0	0.020397	0.16585	0.0403	0.085151
BraA01g029140.3C.gene	0.972813	5.75073	2.05396	1.32556	4.47998	5.80924	4.32608	6.55434	6.17501	5.15724	4.8836	1.23513	3.96507	2.62087	6.76634	5.59873	5.28395	11.1541	9.04058	8.57175	0.752389	1.15238	2.32985	2.52721	2.62482	2.93762	2.46069	5.92819	6.66047	6.64281	2.48239	2.81449	3.65754	3.0281	4.64512	2.44636
BraA01g029160.3C.gene	40.3817	14.6543	27.38	31.525	42.1551	42.978	30.3	14.6594	13.397	21.9733	10.171	38.8759	12.5625	13.3237	9.77788	9.8127	7.3306	14.4244	10.2967	8.82222	33.9818	49.5452	26.6655	39.461	80.5454	129.041	88.7033	37.5813	45.9324	48.4291	33.7902	16.0754	16.0936	18.6642	28.9903	21.4274
BraA01g029170.3C.gene	2049.57	1491.15	990.135	1002.12	1114.32	1005.67	1060.2	604.78	627.597	1004.99	1923.12	2970.82	1956.37	2570.91	1874.51	2444.15	2388.68	762.305	2003.36	1304.54	931.075	537.026	2647.68	643.957	812.94	677.008	707.133	300.798	480.206	383.768	1195.23	1703.53	1821.88	2896.85	2880.27	2568.95
BraA01g029180.3C.gene	3.95028	0.2925	3.32867	6.87295	1.94817	2.07498	1.19189	0.660275	0.305076	0.522514	2.3378	5.13353	1.48127	2.89541	0.428939	0.552197	0.599148	1.18349	0.637062	0.640916	2.64535	6.11344	2.19543	6.72154	4.25872	3.8283	4.16746	2.06193	3.32844	2.80008	4.65292	1.57821	1.2109	1.50037	1.70394	1.65522
BraA01g029260.3C.gene	4.85069	10.1656	15.1711	17.3825	23.6696	12.2835	20.6734	11.3807	15.5347	16.4949	2.46533	4.2828	4.12606	2.85397	9.13959	10.8681	7.83126	10.5606	5.90857	6.67189	12.1222	8.32338	5.18192	9.38644	8.52471	6.54799	11.4485	9.93709	13.5249	7.72159	10.4525	11.5438	6.39694	8.13958	5.84801	6.31768
BraA01g029270.3C.gene	4.06814	12.5913	6.86623	8.53237	11.9971	11.422	9.08789	10.2594	7.63008	7.03843	17.8292	4.15932	17.9328	16.3997	15.554	19.3514	19.8004	31.1182	26.4799	22.817	3.70186	4.41756	3.82147	4.53909	5.99152	7.22399	4.79675	8.13269	8.22036	8.11091	6.7572	7.56921	9.74778	5.37366	4.56273	3.85393
BraA01g029330.3C.gene	0.911258	0	0.731625	1.05153	0.17762	0.117482	0.047758	0	0.012266	0	0.514876	0.434506	0.369145	0.920187	0.229141	0.033518	0.108839	0.01605	0.068458	0.051856	2.40852	1.71436	0.0469	2.98529	1.13582	0.101174	0.49337	0.012008	0	0	0.348725	0.074191	0.064564	0.211293	0.084912	0.139183
BraA01g029370.3C.gene	0.33818	0.48964	0.772361	0.681563	0.226621	0.497294	0.207849	0.299232	0.117169	0	0.749553	0.50674	0.866307	1.29197	0.878117	0.118437	0.063671	0.423814	0.65866	0.448794	0.505053	0.184897	0.138783	0.285803	0.066945	0.070914	0.164551	0.293703	0	0.40482	0.682918	0.644859	0.388358	0.346763	0.334453	0.215222
BraA01g029380.3C.gene	2.42135	3.76112	10.6713	10.3301	13.0006	11.3631	11.0219	6.68457	6.91953	5.9743	10.7991	2.20836	10.4153	12.7786	10.1542	9.47013	9.48282	8.96878	11.3082	10.9035	4.19295	6.62739	2.40667	5.86972	8.75273	8.29072	6.9831	4.66436	6.07704	6.48901	10.2747	3.18365	3.38231	2.43009	2.15291	2.24002
BraA01g029400.3C.gene	24.4929	20.5661	17.4209	20.2644	21.2865	23.9064	22.394	14.9049	17.1109	15.471	8.62546	24.4577	10.436	12.066	9.38299	8.75623	10.0366	13.9831	10.2377	11.2816	24.0234	30.6541	18.0007	18.5807	28.8207	35.6295	34.7357	28.7986	25.4825	40.9538	18.8533	19.066	17.4357	18.1303	24.5938	12.2186
BraA01g029430.3C.gene	0.011281	0	0.077071	0.04695	0.04544	0.041186	0.048299	0.013879	0.02107	0.011114	2.31181	0	1.45169	2.38079	1.46802	1.37719	2.9085	0.244476	0.531297	0.689514	0.03939	0.03339	0	0.054243	0.054631	0.086399	0.06559	0.080941	0.028657	0.080726	0.033186	0	0	0	0	0.010209
BraA01g029450.3C.gene	25.3801	41.195	22.7903	32.5914	54.5107	83.7976	75.0449	51.4594	71.0208	63.6031	11.8946	24.6921	11.7086	11.6626	15.4097	14.9999	22.0346	21.1871	13.7566	12.6889	5.50548	4.75006	28.1989	23.1589	15.786	43.0832	22.6422	86.1254	83.1536	52.9106	53.6011	43.2268	39.7121	37.8613	29.3506	24.7274
BraA01g029520.3C.gene	15.0212	15.0922	26.7757	25.652	15.7036	21.206	16.5388	24.4807	17.8419	21.655	38.1296	15.5477	38.3145	39.2613	31.6271	23.1387	28.9181	12.589	20.942	20.2641	57.0449	64.9909	11.1363	70.9828	79.2917	73.9651	90.0729	41.8484	38.8841	39.7541	25.0999	13.595	13.3086	9.96935	9.63983	11.2601
BraA01g029590.3C.gene	1.97327	9.79031	4.93407	6.15603	5.60936	6.90163	8.06386	18.2756	8.09892	14.557	8.81206	2.77093	10.7142	25.7464	28.1312	22.725	28.6462	54.6681	108.772	169.558	40.1364	30.2432	1.54914	33.3112	45.989	5.58648	21.9768	12.4484	9.05565	13.8657	4.00838	8.15078	6.65661	4.69425	1.11181	3.22736
BraA01g029670.3C.gene	0.924706	0	4.78973	1.91712	0.078335	0.052457	0	0	0	0	0.264863	0.271281	0.282849	0.302526	0.072626	0	0	0	0.036562	0	2.19589	1.60724	0.177606	3.10523	3.54395	0.202611	2.43293	0	0	0	0.921899	0	0	0.069706	0.063439	0.137703
BraA01g029700.3C.gene	7.15857	16.3024	24.2785	24.4169	25.0253	25.5232	33.7618	31.9405	27.867	32.7733	14.5986	8.13625	10.8898	15.633	16.7184	16.9002	18.4463	19.1191	20.4337	19.395	22.9787	17.8569	7.34082	24.7543	17.7125	13.2284	17.3328	19.7228	19.5374	20.7016	25.6324	16.0624	13.258	7.8267	5.55927	8.76655
BraA01g029710.3C.gene	24.8116	33.4102	43.2504	45.8775	32.9059	30.9817	29.5377	23.6004	20.3687	17.0726	23.2122	24.0595	17.8956	21.6517	20.6925	14.5796	19.4178	16.1466	22.1044	17.2472	46.4798	65.5839	19.3535	52.4343	67.7734	59.3869	68.8691	54.12	53.0953	50.6679	40.6184	18.625	24.84	18.6023	17.011	23.3744
BraA01g029750.3C.gene	0.80766	2.71694	0.524733	0.288093	1.06678	0.883898	1.18745	2.81921	2.01842	1.87004	0.512455	0.368702	0.985448	0.278688	1.1039	1.88515	1.45688	1.2044	2.51389	2.24334	0.435388	0.360578	0.868451	0.251526	0.811386	0.651468	0.558976	1.22171	0.907467	1.59065	0.277449	2.47351	2.30697	0.928627	0.806744	1.14819
BraA01g029770.3C.gene	60.6639	3.96407	50.4593	60.686	2.3794	1.44417	1.32961	0	0	0	28.0479	105.724	25.7274	30.1216	8.55335	6.16403	8.54709	0.392777	1.86705	0.758044	49.6774	66.8204	42.8736	53.8575	47.0108	8.36566	29.2499	0	0	0.063704	47.7563	6.99635	8.74694	28.8606	53.9201	32.5831
BraA01g029840.3C.gene	1.25371	0.377539	1.39297	0.914166	0.637797	0.49425	0.93194	0.451337	0.269924	0.331609	0.663613	1.62951	0.959009	1.06866	1.17485	0.825496	0.493392	0.030803	0.578595	0.261313	1.00576	1.72871	2.22411	0.961557	1.126	1.13292	1.21069	0.277567	0.633574	0.427928	1.85056	0.334242	0.731099	0.853883	2.24001	1.49454
BraA01g029860.3C.gene	6.86626	28.1773	11.8846	10.3108	18.8781	19.3579	23.8172	44.5914	35.3513	39.3906	15.2439	6.85936	12.0746	11.5306	18.6982	24.0386	24.8343	25.1002	25.8143	26.909	8.82013	5.87041	10.8591	9.242	8.01505	8.63395	8.72234	24.309	23.1181	24.6158	12.0753	20.4344	16.6151	14.6195	7.40733	11.889
BraA01g029930.3C.gene	0	0.105045	0.020212	0	0.122512	0	0.161499	0.504045	0	0	0	0	0.049027	0.029534	0.455316	0.337957	0.410789	2.50026	1.2467	1.68894	0	0	0	0	0.021866	0	0	0.2829	0.323391	0.063804	0	0.416687	0.291247	0	0	0
BraA01g029970.3C.gene	35.3464	86.0899	6.27012	8.11872	6.57444	10.8621	10.3195	7.48382	8.87699	7.72254	13.5202	34.5134	10.658	15.1997	13.4883	16.9645	18.2913	54.2025	19.6368	18.2095	4.23092	9.8321	40.3652	4.75976	6.74249	7.90278	6.5098	7.11181	7.32597	11.2672	7.11175	58.105	52.8696	35.1669	42.2809	27.1119
BraA01g030000.3C.gene	6.37349	13.2731	4.95967	4.33057	7.05883	7.48502	5.85208	11.7648	10.0845	7.68196	3.27384	9.73995	3.39459	3.1581	4.65583	8.03689	3.92365	8.74539	5.71125	7.77264	4.10579	2.9513	7.86051	3.56075	4.76333	4.81394	4.09757	9.72357	8.44392	8.20691	5.39582	10.3907	10.1927	11.4252	9.565	8.11657
BraA01g030050.3C.gene	8.23124	8.09746	4.31149	5.41836	5.03096	5.3987	5.38282	7.0675	6.88498	5.66511	8.63626	7.492	6.33693	4.11902	8.8265	6.33664	5.60048	5.65136	8.07554	5.72865	3.43977	4.21322	11.085	4.01397	7.6798	6.94409	8.2161	7.9953	5.33521	10.6277	4.89132	9.73026	12.4354	9.42731	6.9306	8.25865
BraA01g030100.3C.gene	19.7278	11.3899	13.6615	14.2572	3.85363	2.77811	2.27245	2.10614	1.97543	1.65338	6.68544	18.4719	8.51684	10.7314	10.2621	8.14397	10.747	3.26843	10.1545	7.47899	28.6045	14.4503	14.9748	20.1569	17.15	2.03949	15.0236	0.909804	1.16342	1.08558	12.4493	14.7244	13.6231	14.6425	20.0304	14.6419
BraA01g030200.3C.gene	289.857	627.458	154.817	97.4513	499.951	302.295	469.734	655.934	658.798	729.37	176.625	181.649	269.621	187.705	557.075	667.717	731.902	351.2	776.073	981.435	177.928	82.9991	535.511	171.552	328.734	217.071	271.165	260.947	345.398	282.364	154.606	828.533	715.069	717.207	578.059	855.272
BraA01g030210.3C.gene	8.75092	34.2419	6.96121	5.79181	23.1931	28.1443	23.4417	25.8749	40.2467	34.8771	6.04158	7.07428	9.59293	6.40854	16.5018	14.5879	16.5769	31.3298	19.981	22.374	6.2596	4.65555	16.2444	6.26554	9.58724	15.5529	12.3579	31.9593	31.3702	27.7405	8.35381	26.7995	30.1564	17.5049	9.78776	16.2169
BraA01g030230.3C.gene	12.3995	35.3054	19.9463	15.2715	43.7204	44.172	51.4608	37.0337	39.3656	40.2836	11.3446	9.62555	12.2187	11.3475	10.624	9.848	12.5108	17.9641	13.4305	15.2841	16.863	21.9495	16.481	22.8222	15.3256	28.0325	19.4207	33.7749	37.5289	28.8395	20.2561	31.6683	27.0846	20.6567	12.8928	21.6062
BraA01g030270.3C.gene	78.3033	68.9764	73.7507	68.6369	55.2761	59.3127	53.3073	55.5092	55.0812	56.1931	74.0224	25.7516	83.3334	30.2481	31.8819	98.0416	93.7494	118.61	108.522	99.3519	25.3442	38.4726	30.5044	22.1823	50.049	42.5082	20.0637	23.7198	19.6751	48.4124	29.3577	68.723	64.1371	75.7826	75.266	31.8175
BraA01g030310.3C.gene	5.76333	10.9631	13.2685	11.2595	15.9417	13.3751	14.2009	14.7569	21.0894	15.8834	13.2834	5.55762	15.052	9.6402	12.1722	12.3206	9.4579	19.2645	14.7778	14.5145	8.11197	10.6059	7.87364	9.05906	7.33056	15.0397	12.2453	23.7467	23.1888	22.538	12.2562	8.62478	13.754	7.09275	8.94477	8.30953
BraA01g030320.3C.gene	2.36925	4.94568	1.90176	2.1095	2.93095	2.23302	2.452	2.25704	2.46882	2.69774	1.73236	1.72332	1.53128	1.53498	2.49994	1.62604	2.32722	3.89439	2.98767	2.76879	1.84043	2.91727	1.94331	1.59224	2.79459	1.74315	2.25242	2.70366	3.35647	3.51896	1.8366	2.79467	3.26471	1.61627	2.84474	1.26402
BraA01g030340.3C.gene	36.6577	16.1199	28.1372	26.7013	20.4577	17.8665	17.4049	14.2564	13.1995	14.0928	45.4226	43.6023	44.5527	48.2068	30.3835	29.0218	37.7356	20.0438	25.0317	30.357	23.6661	15.336	29.4355	17.3053	22.998	17.552	18.5567	13.7446	16.6847	14.591	30.0751	19.5535	22.3994	25.8888	31.0735	28.8109
BraA01g030430.3C.gene	6.63831	21.9478	19.6035	19.2743	29.3437	35.443	39.091	38.1753	32.2713	36.497	10.3082	7.27222	10.0004	10.6726	14.6769	16.6933	13.8738	27.1894	23.0983	20.5633	21.625	19.0986	8.7135	27.2016	21.7707	32.494	28.5424	32.813	29.8309	31.9079	22.4844	17.9154	14.4253	9.80633	6.53339	7.18486
BraA01g030450.3C.gene	3.16305	8.29189	4.40668	2.33366	4.70901	6.68319	5.72924	6.27907	7.46419	6.79184	6.00871	2.57101	4.53545	5.0628	6.14618	7.04597	11.9148	12.8923	9.45242	12.0021	1.48954	2.36063	4.90747	2.84463	2.29061	3.93481	1.9241	6.56818	7.43113	7.11846	4.02295	6.7942	7.88064	4.58819	3.85599	4.07708
BraA01g030460.3C.gene	8.27551	6.08732	11.103	20.9932	5.72605	15.5979	10.0281	2.51263	5.93995	4.58545	12.6759	6.98784	10.1022	9.28604	6.10325	4.94775	5.81636	10.4276	5.27474	5.51315	9.05131	20.2906	7.68958	9.89461	10.2085	18.3167	14.1229	14.8396	12.0707	8.4883	12.6041	4.62017	6.25115	5.16844	3.23245	3.13291
BraA01g030470.3C.gene	22.991	17.6889	22.6102	21.8365	19.2672	17.8128	14.2556	17.1691	15.3245	13.4297	71.0076	23.9823	61.7625	72.4724	50.8479	54.0587	54.5254	56.9213	50.5794	54.3408	24.5553	26.0452	16.3441	26.9631	24.9192	29.021	27.6298	18.7453	18.1608	14.7889	22.8915	17.7145	17.4314	15.9906	16.5968	14.4448
BraA01g030500.3C.gene	0.137258	2.89529	0	0	0.086051	0.064285	0.271226	0.929659	0.505757	0.560726	0.109362	0.027586	0.067679	0.014806	0.255852	0.765314	0.621638	1.56073	1.18773	1.41462	0	0	0.093285	0.008498	0.020156	0	0	0.388011	0.167583	0.170898	0	1.32159	1.36048	0.393186	0.371753	0.526084
BraA01g030520.3C.gene	4.85309	1.59655	11.6042	11.0289	6.81687	6.42352	4.0958	4.10985	1.64695	2.76222	2.51061	7.03335	2.92867	3.36357	1.88346	2.25614	1.43412	3.6907	2.5003	2.48759	7.19386	15.3366	2.6212	8.55579	17.5144	24.0528	32.4574	6.15353	6.87826	9.0272	12.7789	2.90284	1.56736	2.36006	1.86521	2.49152
BraA01g030530.3C.gene	12.5214	0.25674	16.1548	28.3165	0.073804	0.410858	0.052108	0	0.014293	0	1.80115	23.5264	1.71609	4.83218	0.027535	0.094405	0.386313	0	0.042539	0	30.3923	23.8678	3.59372	28.6485	1.78243	0.80427	1.56043	0.040656	0.081967	0	18.4465	0.371107	0.342988	0.514078	4.97189	1.91376
BraA01g030580.3C.gene	0.357238	2.36659	0.708856	0.518707	5.02275	2.07504	5.09318	4.29646	1.19514	1.43948	0.317339	0.353231	2.57443	0.500648	1.19333	2.86285	2.68461	1.91618	0.03653	7.10551	1.67844	0.319004	3.90024	1.61645	1.23664	0.175716	1.86943	0.397284	0.520032	0.000865	0.001368	0.288008	0.001229	3.41966	3.05639	6.22246
BraA01g030610.3C.gene	7.9447	1.99357	5.1266	7.02144	0.729876	1.42069	1.54531	1.19249	2.53192	2.52805	0.864817	10.4828	1.29227	0.604918	3.00723	2.02675	7.8012	1.98969	0.979206	1.33384	4.04474	2.27543	5.37291	3.19023	5.97139	1.7616	6.28594	2.85361	3.5633	3.86691	7.15679	3.38865	5.36786	5.20193	16.2138	4.01062
BraA01g030620.3C.gene	56.3607	259.28	119.744	126.808	139.651	156.475	196.852	243.701	264.438	243.894	58.7383	56.4865	55.1881	72.2499	122.645	160.934	105.087	246.435	174.428	145.167	133.298	104.271	65.7079	145.812	120.419	88.7778	128.945	141.417	139.608	102.395	131.438	229.639	132.564	114.486	60.6622	90.2039
BraA01g030670.3C.gene	26.5293	26.5632	23.562	25.3862	27.2926	33.2499	26.9874	29.985	27.7344	26.569	35.3675	23.6795	29.4496	27.1905	29.7955	25.117	26.6136	23.1123	25.2935	25.5937	15.7715	19.0464	29.6536	15.7777	28.9001	40.3401	36.6584	39.2922	41.3143	39.7274	25.349	28.2783	29.5429	30.518	23.7744	27.1102
BraA01g030710.3C.gene	0.073573	3.83821	1.50035	2.84377	5.48985	5.89857	4.85118	18.3569	25.7213	7.73681	0.490371	1.05773	1.13124	0.116254	3.95852	2.02396	2.8181	12.8425	3.30769	2.32486	2.35859	2.39921	1.67385	9.59794	7.05194	11.2373	7.41175	11.1624	21.4459	6.8542	12.8879	3.12033	4.2567	2.03122	2.57717	1.37186
BraA01g030750.3C.gene	0.88363	0.606488	0.11698	0	0.172139	0.084713	0.160091	0.260606	0.298634	0.091106	0.114602	0.985308	0.203787	0.350774	0.308189	0.178975	0	1.55186	0.285849	1.30099	0.14525	0.152259	0.877231	0.029569	0.02614	0	0.018079	0.141573	0.121319	0	0.298196	0.649911	0.438185	0.238851	0.322104	0.459296
BraA01g030800.3C.gene	15.44	5.45785	63.7012	44.4656	8.7302	11.5424	4.54635	4.25113	4.7418	3.49018	2.14229	15.8133	2.6842	4.04359	2.196	2.02088	1.53771	6.36569	4.10314	1.70361	4.65555	6.19464	6.10539	4.56748	13.2355	9.52342	12.0252	3.40257	5.10911	3.5403	50.668	4.24116	7.3806	5.67156	7.05896	5.64868
BraA01g030930.3C.gene	3.38342	5.53832	2.9942	8.43872	5.81566	11.2277	6.68416	7.3964	7.92346	5.15247	6.19957	3.56618	2.19594	5.19952	1.57115	1.43331	1.86023	6.32004	3.02126	1.19689	5.44185	17.0152	2.95803	11.5452	10.6717	33.6981	16.0276	26.188	18.2424	28.5243	11.913	1.9737	3.75057	1.30221	2.28671	0.869668
BraA01g030980.3C.gene	0.118056	2.6498	1.95908	2.58905	0	3.24952	1.66075	10.5627	10.0263	4.55992	0	0	0	0.29958	1.34275	0.423719	0.523908	17.0844	3.35485	3.8407	0.4307	1.66614	0	1.1584	1.32613	0.8546	0.986288	9.23632	7.71867	4.47455	3.68911	1.07267	1.1714	0.326043	0.187534	0
BraA01g031070.3C.gene	4.4331	14.9858	3.988	3.6314	23.2854	17.1397	17.7721	26.9925	34.0713	22.0297	2.60156	2.25389	3.52485	2.47413	12.3072	6.51637	10.7427	12.5283	8.76294	9.88903	2.21396	1.11952	7.46152	4.02152	6.61494	11.3072	8.62982	26.8123	29.5844	19.3418	10.193	14.4752	19.7215	8.76712	8.66028	8.70124
BraA01g031080.3C.gene	54.2197	57.5395	44.0387	63.0364	79.5943	109.004	90.006	48.1984	53.0697	53.9039	30.2451	55.5898	27.1454	25.3908	16.01	16.6483	16.0345	54.4111	21.7125	20.297	50.6064	81.7357	59.4419	60.1945	59.4285	137.238	80.1769	145.014	121.465	144.711	55.0426	38.3185	50.2332	36.9738	49.1271	40.6353
BraA01g031100.3C.gene	54.5163	46.9886	35.1529	39.3995	47.3124	53.3951	38.9599	38.498	43.2269	41.9538	25.4509	52.4802	25.7758	25.0986	30.6312	20.8005	25.8659	32.3505	24.3571	24.1744	37.8535	34.8752	55.9774	45.2143	51.7566	59.0452	38.6277	72.1196	67.9541	45.8132	59.3387	76.9118	45.6654	48.0139	46.751	42.7098
BraA01g031150.3C.gene	146.588	32.4277	107.096	182.701	87.4551	143.609	95.9185	41.9675	60.0149	62.7725	45.7208	185.501	36.3032	58.0319	23.3846	13.7766	16.9657	48.2173	26.7795	25.5716	245.799	357.145	109.319	284.805	237.01	935.094	494.163	504.671	469.879	666.567	155.335	39.5328	62.8988	54.9112	108.549	70.4636
BraA01g031210.3C.gene	7.39707	6.32553	7.28002	6.06638	8.77277	6.93881	7.91376	5.14196	4.73023	4.89477	5.0983	9.5792	6.21483	5.92674	7.15244	3.51659	7.77562	2.93662	6.36536	7.84897	29.8588	42.5272	7.94325	54.455	38.4619	15.6256	22.6103	9.24714	8.33026	11.048	7.60003	7.051	5.89036	8.2204	8.09332	9.09821
BraA01g031220.3C.gene	11.8556	42.3548	22.9276	18.7682	29.6353	26.1862	25.0742	31.1673	35.6497	37.272	10.1967	6.51972	10.5299	13.42	8.04281	3.54367	4.46169	2.53292	7.91239	4.08276	18.3588	34.8098	14.9098	26.6385	18.7679	21.8671	18.7528	15.313	20.8715	16.3268	25.9758	49.0336	32.5386	15.6885	10.6129	14.483
BraA01g031260.3C.gene	0.038334	0.414184	0.381863	0.070866	0.124102	0.110442	0.149654	0.401219	0.221511	0.126029	0.291305	0.124639	0.122664	0.82388	0.428266	0.49953	0.457302	0.196146	0.359684	0.43208	1.45953	2.45683	0.029558	1.99687	0.621437	0.443902	0.695739	0.052229	0.245731	0.309872	0.329237	0.186558	0.180985	0.067793	0.053998	0.138708
BraA01g031270.3C.gene	2.99367	0.082195	0.043241	4.39071	0.087628	4.54555	0.085313	2.55747	0.058708	3.93239	5.29203	4.88263	5.38812	10.0381	5.51647	3.72185	3.6699	4.8611	3.61091	3.73913	0.056302	4.8099	0.076747	0.062258	0.072088	0.059969	0.076628	3.84408	0.067523	0.049376	4.69716	1.6071	0.065443	1.38418	0.075794	0.030119
BraA01g031330.3C.gene	1.04999	2.01191	1.19807	1.78798	0.146852	0.729327	0.350027	0.555939	0.648404	0.521992	6.54886	1.27651	4.10248	5.40817	3.08967	2.53783	3.65416	2.92256	4.48768	3.03442	0.837879	1.64255	0.6419	1.19293	1.25441	1.13796	1.10056	0.562269	0.318297	0.786156	1.12535	1.10289	1.40135	0.614235	0.324585	1.06923
BraA01g031340.3C.gene	12.4032	19.2649	17.7873	20.2705	12.6064	16.6037	17.9777	28.303	23.129	21.3126	12.79	11.2617	11.6372	13.8371	15.56	9.33756	12.5084	29.4699	17.4528	15.6472	42.0795	41.7469	11.1478	52.5618	30.0962	20.9659	28.4084	23.0663	26.7933	21.4637	16.5005	20.5866	20.3371	14.6296	13.5028	13.0208
BraA01g031350.3C.gene	514.031	313.475	799.891	855.54	53.3014	66.8461	29.4864	6.10155	7.87346	4.07862	278.309	556.6	285.947	155.797	307.719	243.716	261.781	0.300846	181.459	94.2171	1440.43	794.464	373.844	1297.37	1130.32	110.87	1064.14	5.52586	3.34662	3.40519	630.714	411.076	208.401	475.822	573.074	417.693
BraA01g031390.3C.gene	1.58525	2.54137	1.85928	0.578535	4.78407	4.15925	4.99123	2.17266	2.39519	1.54067	2.57988	1.7877	2.06634	0.736344	0.225857	0.230773	0.213775	5.61625	1.13899	1.09993	0.278924	1.7421	0.732314	0	2.25539	5.2672	2.43539	4.65104	6.16798	4.96052	3.65814	0.784694	1.70483	0.819088	2.4401	0.98894
BraA01g031410.3C.gene	1.53313	2.03761	0.734837	0.950531	1.10736	1.2082	1.58804	2.82456	2.85934	2.57081	0.908249	0.793287	0.784623	0.379555	1.57261	1.84938	2.26336	5.25191	3.07646	3.50477	0.216317	0.195132	1.09066	0.275964	0.584792	0.545062	0.87263	2.09108	2.00335	1.7943	0.79601	2.24696	1.49678	1.23438	1.16608	0.649795
BraA01g031450.3C.gene	1.28309	5.86087	1.06467	0.821624	1.44026	2.94325	3.34667	3.5498	3.50211	4.66882	2.75163	0.861081	2.43407	1.9259	3.40442	4.59559	4.6648	8.0167	7.05929	7.90381	0.941883	0.66858	2.019	1.01787	1.11075	1.21608	1.22595	2.35332	3.81067	3.2283	1.39692	5.55739	4.91031	2.35964	1.51194	1.46271
BraA01g031480.3C.gene	1.2755	5.15804	0.806223	0.629045	0.832874	0.847755	1.13938	4.56671	4.59575	2.40065	0.628537	1.24385	1.18182	0.711039	2.02704	1.92313	1.17212	5.56156	2.95749	3.5036	0.497214	0.403661	1.69693	0.960334	1.05157	0.618463	0.484967	2.37506	1.83105	1.98962	0.911442	4.03789	3.55374	2.22687	1.23662	1.96719
BraA01g031500.3C.gene	7.37698	8.99836	7.36593	14.913	6.33562	9.4741	7.97146	7.76354	10.2021	6.45266	10.3872	10.1781	7.96152	11.2713	5.55168	4.951	7.1613	8.07667	4.30979	4.3735	10.8327	16.3469	5.74264	14.3666	9.53954	10.6421	10.4399	8.08884	8.57295	8.01365	12.6243	8.38976	9.09977	5.08069	6.31734	4.06041
BraA01g031540.3C.gene	0	0	0.158543	0.072358	0	0	0	0	0	0	0.535109	0.090455	1.63403	2.69603	0	0	0	0	0	0	26.5668	24.1995	0	18.7884	2.32336	0.179323	1.01185	0	0	0	0	0	0	0	0	0
BraA01g031550.3C.gene	0	0	1.20688	0	0	0	0	0	0	0	1.01051	0	1.38337	1.95163	0	0	0	0	0	0	66.5916	71.7291	0	54.9935	6.11454	0.448038	3.04481	0	0.119345	0	0	0	0	0	0.211976	0.044657
BraA01g031630.3C.gene	80.6522	136.821	152.655	176.103	228.619	306.036	253.943	260.567	238.032	237.03	111.535	75.8215	105.451	103.185	101.794	94.3528	94.0208	210.124	118.222	143.242	154.693	231.259	85.105	169.673	303.241	604.486	391.656	581.9	591.549	593.614	171.293	115.189	132.062	76.4071	85.5879	78.5803
BraA01g031650.3C.gene	0.122792	0.717605	0.250969	0.529247	0.678572	0.331338	0.575277	0.419768	0.344606	0.329228	0.963019	0.043626	1.27437	0.950171	1.8164	2.05127	2.23882	2.50527	2.3527	1.97328	0.408207	0	0.072657	0.157392	0.35554	0.564554	0.274764	0.263494	0.407952	0.238537	0.656968	0.580815	0.223985	0.242823	0.340678	0.05843
BraA01g031660.3C.gene	1.57166	4.15049	4.67821	4.02509	2.74315	3.70397	4.22885	7.71342	5.1585	5.77048	3.00898	1.62496	2.61514	1.71904	3.22896	2.07501	3.04518	9.7117	6.45658	5.81972	1.31473	2.27224	1.61598	2.18762	1.92241	2.02223	2.18264	6.51213	6.17112	5.34598	4.30868	4.62731	5.369	2.43581	1.10633	2.18092
BraA01g031690.3C.gene	447.362	316.765	612.47	717.348	364.565	404.589	385.335	285.46	295.587	280.595	699.604	501.035	608.073	823.526	509.307	461.243	444.708	524.008	380.779	357.437	628.554	686.329	404.165	673.108	475.544	462.233	510.09	369.58	335.007	413.792	601.444	377.81	321.03	301.714	390.257	216.138
BraA01g031710.3C.gene	6.57291	14.6009	16.3332	18.0637	20.3736	20.1799	24.5254	23.5243	18.112	20.182	15.0039	9.83637	14.9358	18.7342	16.1858	17.5577	15.3274	18.8556	19.4479	21.6447	17.4917	16.5377	6.97012	19.3793	12.3066	14.1432	14.6976	16.6831	18.2957	15.9139	16.0678	11.6803	10.7677	7.71353	4.3507	7.74191
BraA01g031740.3C.gene	14.6121	10.1181	17.4933	22.4975	14.8769	8.50993	13.5764	10.4594	9.69136	6.53606	10.6115	8.69555	10.0756	14.2109	8.32854	8.06258	6.55135	9.84973	7.64429	6.26895	13.2091	25.3622	8.44164	9.94681	14.1646	16.8887	10.0943	19.6473	19.4441	22.7026	17.1807	7.99523	12.6662	11.0914	13.8707	7.40696
BraA01g031770.3C.gene	52.9154	365.194	130.792	151.606	164.757	169.144	200.182	273.636	247.763	229.666	66.2135	52.7105	59.3769	71.2166	124.609	149.359	115.838	383.604	186.724	159.314	164.421	139.471	90.4238	166.156	130.163	95.6416	121.107	186.972	180.571	142.521	139.345	248.587	176.111	128.321	70.7684	87.8682
BraA01g031790.3C.gene	6.92881	13.5039	34.4677	29.9378	29.4171	32.9844	23.6174	23.1482	23.3899	22.7215	55.8373	8.49228	43.1239	61.5517	50.1019	34.748	44.0893	45.3324	37.5741	52.1295	19.1285	27.0539	7.37902	21.5354	31.238	41.3758	36.4097	29.9854	29.4503	24.7459	38.4085	13.3801	12.6493	6.08381	5.4008	5.02054
BraA01g031810.3C.gene	1.18293	2.55627	1.96881	2.10274	2.75778	3.37587	2.95928	5.07357	4.26041	4.40036	4.72225	1.00679	5.04388	4.49747	5.11117	6.56954	5.49261	9.50391	6.09913	6.35523	0.788991	1.8832	0.769307	0.9639	2.48251	4.70243	3.55427	3.52896	3.85961	3.49047	2.07571	2.86931	1.98768	1.04782	1.36325	1.00297
BraA01g031820.3C.gene	1.71314	4.31947	5.93374	6.50789	8.47248	9.60138	7.20947	8.76485	6.47468	7.28857	4.19794	1.77934	3.88217	3.52969	3.42093	4.09557	3.87688	4.04124	4.58173	4.17563	4.07114	7.221	3.17292	7.88689	8.20085	9.71421	9.74092	14.1626	13.9661	16.5136	5.49131	3.26968	4.19803	2.62172	2.19373	2.23119
BraA01g031830.3C.gene	6.94616	8.84694	7.35201	6.08205	9.62226	9.49407	9.85256	7.41052	8.18103	8.37356	6.03685	7.11545	5.68105	5.67878	6.34662	5.42751	5.79046	7.9095	6.54227	8.62799	5.41796	6.7196	8.00971	2.57226	7.54947	12.3665	9.18441	12.8252	12.9948	12.2118	7.85879	6.77813	9.34867	7.5574	6.90058	7.72622
BraA01g031840.3C.gene	10.7354	1.05959	33.1069	36.027	8.26356	8.19516	6.57774	2.05541	0.914459	1.90471	2.4969	14.2342	4.6026	4.33463	1.6362	1.90642	0.850663	1.36497	1.68964	1.603	14.2559	18.8661	4.99941	19.9977	9.35597	5.16034	11.4009	1.98358	2.32769	1.88999	26.2771	1.526	3.10261	2.71788	5.37701	2.88105
BraA01g031890.3C.gene	2.09517	4.84991	0.669509	0.494747	0.879727	1.69528	1.72978	3.30565	3.89686	2.71247	0.826753	0.868484	0.944426	0.436586	2.78799	2.86169	1.63012	7.44047	3.27187	4.62599	0.42907	0.795131	2.48439	0.822801	0.793662	1.08906	0.988818	4.92762	2.74785	5.28875	0.86793	4.99884	4.49954	1.58762	1.73655	2.1451
BraA01g031930.3C.gene	7.6754	1.00318	6.23088	6.21219	0	0	0	0	0	0	2.55438	11.0746	7.03965	1.74318	1.90535	3.76214	1.48312	0	1.13302	0.479558	6.17752	6.49378	6.61856	8.88467	1.14559	0	1.45228	0	0	0	4.05624	1.3223	0.923274	5.99465	6.69021	3.2592
BraA01g031950.3C.gene	18.1217	4.0592	14.4715	18.7934	1.66805	2.33798	1.05496	0	0.068791	0.520778	0.301803	20.6688	1.09729	1.08296	0.439244	0.796743	0.375197	0.123869	0.277632	0.271346	81.6315	84.6006	13.8991	74.1049	34.5774	8.85809	26.4331	3.08832	1.35519	1.42948	18.9414	6.01474	4.3001	5.71107	18.7346	9.82998
BraA01g032000.3C.gene	0.127803	1.54404	0.276446	0.441528	0.890881	1.46662	2.0453	1.03994	1.84284	1.44652	1.10521	0.365321	1.26904	0.452046	0.92145	0.585852	1.69215	0.363367	0.633208	1.58625	0.379469	0.271396	1.65478	0.111332	0.641555	0.790737	0.990028	1.59193	1.65831	2.58356	0.92446	1.57462	1.64528	1.77613	0.884517	1.14428
BraA01g032030.3C.gene	2.88545	5.45402	4.31486	7.55008	2.39204	2.02748	2.63865	3.56211	2.2828	2.14012	3.01692	3.91089	5.05494	7.23815	4.75363	4.89399	4.3676	8.54429	4.68302	6.26335	12.3315	16.3233	4.07797	17.1832	2.16239	1.78561	3.2493	2.97531	2.11782	2.48627	4.13753	3.03064	4.66935	2.72355	3.38783	2.69601
BraA01g032040.3C.gene	46.92	10.4241	69.4149	80.968	44.5407	35.9534	31.736	26.7435	19.2008	20.1735	20.0126	45.8497	22.3044	27.5101	21.5714	21.1334	21.1474	17.2225	24.9988	20.2794	86.5711	104.125	33.5324	85.0332	100.085	66.4687	94.8737	20.7212	21.1475	22.8072	77.6512	18.5939	22.6011	23.8138	30.651	26.5792
BraA01g032090.3C.gene	86.8255	26.9054	71.8144	85.598	45.9688	43.5164	29.6304	22.5393	29.3161	28.4014	6.63654	103.796	8.48352	9.94605	6.06315	8.04674	5.22209	4.01932	5.74947	3.81704	190.183	233.038	73.322	201.544	210.905	169.383	178.914	90.1652	85.8717	95.492	73.9737	41.704	49.5635	69.4584	81.1555	63.8145
BraA01g032130.3C.gene	51.6239	81.5232	61.2292	64.0669	76.4495	46.7763	49.3328	45.3054	48.0814	55.7427	29.6836	40.0889	55.6979	35.041	67.164	46.591	93.4993	11.0411	105.149	106.87	270.975	180.016	64.8984	221.324	280.399	104.81	200.989	28.8318	29.1668	46.4019	58.2869	170.238	120.873	82.553	62.2229	82.0884
BraA01g032150.3C.gene	1.27726	15.8903	0.580823	0.369403	7.86314	7.70145	13.8568	10.836	20.9984	13.7161	4.47896	1.65593	3.57759	0.941563	12.1226	12.8594	11.1616	1.25521	3.00134	11.2371	1.17644	0.510423	8.71467	0.974936	4.70778	3.90587	7.95415	14.0361	10.2775	26.4355	2.62217	13.157	18.4217	13.4903	8.99058	8.07368
BraA01g032170.3C.gene	9.07462	1.61468	7.89748	18.0588	11.5593	11.7159	16.7904	11.0278	6.79956	11.4868	4.85608	12.3872	5.44473	7.37639	3.93439	1.59308	1.72238	12.4333	3.53221	2.31306	9.60107	10.0174	3.17203	8.64863	10.564	18.6995	9.84666	22.7653	22.336	17.6187	15.5495	1.11752	1.34981	2.80703	4.37461	2.19135
BraA01g032270.3C.gene	12.1487	0.981787	5.27321	2.79927	4.07945	4.62352	10.1698	0.114587	0.470304	1.74842	3.38807	17.4588	1.91462	1.43684	1.95512	3.81235	2.64162	0	0.424801	0.168955	11.0012	7.3282	11.14	4.72208	18.0154	1.5547	22.276	0.591707	1.2072	0.997499	3.35029	0.624847	1.98338	10.176	10.4674	4.17002
BraA01g032280.3C.gene	0.658882	0.430878	1.30924	1.29867	1.16376	0.935483	0.629153	0.869822	0.556093	0.642111	0.710727	0.647682	0.259348	0.352335	0.515361	0.49036	0.225744	0.157149	0.488258	0.421084	1.71688	3.08837	0.177017	2.23277	0.992985	3.36606	1.96472	0.972858	0.758165	1.32415	1.32057	0.221219	0.259928	0.216155	0.046624	0.297534
BraA01g032400.3C.gene	0.008993	0.432965	0	0	0.034579	0.143401	0.077682	0.632582	0.575441	0.470362	0.020649	0.054785	0.17316	0	0.193354	0.13417	0.029852	0.363704	0.481851	0.270608	0	0	0.036022	0	0	0	0.012405	0.405123	0.214032	0.238406	0.075739	0.173559	0.555151	0.255048	0	0.096031
BraA01g032450.3C.gene	16.4025	27.9209	13.2948	11.6007	15.8809	12.3753	14.0306	26.7422	24.4897	23.9666	22.2093	14.5236	19.1147	19.0703	27.6261	32.4556	25.6831	26.9524	29.6376	30.4858	10.0288	7.46192	18.191	9.81058	11.4607	11.6522	12.2098	17.477	16.0699	15.9936	13.2212	31.0606	26.4195	22.9527	19.8369	22.6036
BraA01g032460.3C.gene	14.7995	48.7258	15.3775	19.0929	45.6731	47.6449	52.0321	84.3534	86.4032	63.0093	16.4989	12.8644	18.8689	15.3419	34.1351	26.7545	38.5829	55.6846	36.1565	50.1173	8.6731	7.81872	32.1533	11.7464	20.0138	34.5124	24.1226	79.0815	96.058	63.3684	25.1835	64.6451	60.8285	28.0471	27.985	29.3429
BraA01g032470.3C.gene	0.526322	1.27167	0.872255	0.60035	0.70645	1.10668	1.23439	1.38077	1.02308	0.73015	2.35426	0.438327	0.693802	1.47328	2.14189	1.13692	1.75373	0.730175	1.34158	2.04939	0.749063	1.24655	0.911289	1.16484	0.860198	0.741784	0.504685	0.761344	0.980959	1.04076	0.880338	0.54745	0.826958	0.542751	0.454917	0.39619
BraA01g032480.3C.gene	17.3661	17.8391	23.3441	24.1282	22.5943	23.9508	24.0034	20.9602	18.7826	18.1637	22.2529	18.0366	21.011	23.7162	19.9277	17.8346	18.2134	32.2818	21.6028	19.1122	27.256	28.2565	17.423	26.4889	29.7409	41.1889	31.1655	29.7603	27.9797	44.0069	25.2296	12.8733	13.5061	12.8038	12.9354	11.6669
BraA01g032530.3C.gene	2.30231	6.43154	6.13261	5.1425	8.71693	9.43076	9.69383	9.77258	8.71274	10.6986	4.93655	2.44514	4.3005	6.15474	5.52577	6.91769	7.12473	6.69581	7.56859	5.91739	6.46891	2.95436	2.91905	6.80271	6.83535	5.9547	5.90625	6.78467	6.08468	5.25883	6.80871	4.766	4.34098	2.39894	1.61795	2.20577
BraA01g032580.3C.gene	736.317	546.866	230.458	184.805	389	407.085	456.56	267.153	396.025	392.88	696.438	642.58	727.735	575.424	687.669	823.677	647.047	533.246	621.316	562.527	96.0321	48.2477	952.306	76.6665	147.519	174.441	174.108	197.955	212.503	173.791	210.049	572.11	598.091	887.176	787.947	760.456
BraA01g032660.3C.gene	2.48892	7.70934	3.44091	4.44385	2.41954	2.73573	2.81449	3.46681	1.2568	1.18118	0.203889	3.0896	0.399631	0.909192	0.599882	0.218739	0	5.377	1.2935	1.13256	6.46265	14.6394	2.21576	12.0391	3.50132	1.87911	2.19339	0.795537	1.36071	1.40808	3.33491	4.08373	3.54369	1.27127	1.96954	1.48734
BraA01g032820.3C.gene	10.0408	17.7885	19.3379	11.6711	51.4592	50.669	29.7087	23.8051	25.6532	20.4353	53.3249	9.00639	41.7077	35.6776	43.0671	42.3779	41.8037	60.6727	28.8695	26.0664	8.19392	14.7801	14.6255	5.53096	42.5808	43.034	41.2864	30.809	43.151	25.2752	14.6205	20.0961	22.6495	9.6219	13.0001	14.0905
BraA01g032830.3C.gene	3.17129	5.85426	5.17982	4.5864	5.88845	6.46248	7.46751	9.69515	9.54371	8.72674	6.33666	2.10333	7.47742	6.16149	9.39886	6.43664	9.58144	8.92221	8.24477	11.0609	4.40472	4.07905	5.93538	4.49916	4.88203	4.24774	3.94695	7.55566	7.88881	6.60157	3.98207	5.7351	6.52605	4.90841	3.24879	4.98641
BraA01g032880.3C.gene	0.475549	7.87564	0.325806	0.260326	0.247106	0.428124	0.454373	4.00349	2.52876	1.49542	0.47147	0.671708	0.759332	0.345084	1.43123	0.722143	1.78167	5.20349	2.36967	3.46659	0.207588	0.124566	0.474033	0.104751	0.162479	0.030651	0.218621	0.926131	0.881197	0.906746	0.175054	4.4442	3.77241	0.613966	0.376365	0.886035
BraA01g032910.3C.gene	3.311	8.56214	5.95357	4.38697	4.48237	5.38676	6.63487	6.56764	8.42163	6.98717	9.04866	4.09868	6.60412	8.7462	7.03332	8.31611	5.19724	7.07843	8.53056	8.75628	5.61478	5.23859	3.91502	7.09665	4.35714	2.29527	4.01173	5.53418	5.40065	4.14657	5.52425	7.56475	6.16451	5.07179	4.76361	5.11887
BraA01g032930.3C.gene	4.12675	4.50064	5.09186	5.55414	6.41252	6.96588	7.46905	7.10642	7.86907	7.65493	4.20008	3.96787	4.73491	5.71383	3.68152	3.23506	3.63707	5.08228	3.95451	5.74877	6.73706	7.08904	3.93048	6.73543	6.04006	9.27647	6.91866	10.7499	15.5309	9.15085	6.25609	4.1939	4.64831	3.86528	4.167	4.01397
BraA01g032940.3C.gene	13.9403	14.8426	11.7774	8.75154	10.6963	8.41783	9.44643	13.6575	11.465	12.2864	12.3841	13.4673	13.1314	9.65417	13.7469	18.6557	14.7916	12.8415	14.1065	17.0408	9.3442	4.42943	15.6006	6.4015	7.57519	10.7538	10.4063	12.0676	11.6744	13.9944	8.7369	22.336	18.1666	19.7253	19.0017	25.044
BraA01g032950.3C.gene	13.4728	107.599	18.6554	20.7971	14.4295	22.1799	23.0665	48.373	41.9315	42.0781	13.9876	11.4128	17.5972	18.9067	41.6466	49.5769	34.0571	109.483	77.0407	73.037	11.6855	4.0477	20.3165	12.2714	12.527	2.7081	5.77475	24.3221	17.3712	13.9143	15.0702	86.8241	48.0679	26.7962	24.9944	18.792
BraA01g032990.3C.gene	2.32914	10.7597	9.57231	2.85853	10.3146	8.61288	10.3277	2.0863	2.01008	2.59968	3.87471	1.61637	4.89827	3.82329	4.68778	3.78645	3.12586	10.6533	7.19368	6.43903	4.47292	8.87463	4.95773	2.36396	5.61009	1.1766	3.70203	1.33678	0.550806	1.29872	10.3134	3.79053	7.7622	2.71756	2.10876	3.67264
BraA01g033010.3C.gene	7.69485	9.20876	1.66283	2.09312	5.46795	5.6012	7.13168	5.99559	9.14407	6.62764	2.72238	5.07809	3.07117	2.11854	9.72767	4.47154	7.08876	10.1558	7.70314	6.99948	1.44867	1.83408	6.05728	0.626857	3.49153	5.89067	5.04077	12.1383	7.99014	19.2961	4.29985	16.2418	11.8142	13.4317	8.70556	6.09006
BraA01g033070.3C.gene	0.034001	0.11591	0.204608	0	1.69853	2.54468	3.5614	0.787409	0.513593	1.65213	0.076967	0	0	0	0.214595	0.052252	0.22663	0.080208	0.209826	0.320441	0.626625	3.03494	0.078563	0.584727	3.49319	5.45452	10.8143	3.06383	3.19202	7.04744	0.113219	0.224416	0.448443	0.061818	0	0.156749
BraA01g033080.3C.gene	11.2483	33.3871	30.5789	21.6626	126.761	173.744	93.9065	68.7953	148.311	65.4593	207.783	6.54333	194.146	219.87	498.882	146.029	385.079	184.207	129.233	244.233	26.0704	18.8817	30.5771	51.4218	140.694	183.738	197.301	136.623	100.505	72.0979	99.3102	75.1827	76.5439	32.0692	65.0775	35.4172
BraA01g033110.3C.gene	2.3775	12.6522	0.487016	0.483715	7.87058	10.947	1.04352	5.40733	10.5811	1.46098	0.786502	0.340749	4.67265	0.428571	6.59929	4.32052	5.09272	9.07358	8.62406	4.62426	7.67367	0.11507	7.38609	5.85428	2.3684	0.511762	2.13737	14.9167	5.05721	11.6403	0.642667	3.08185	11.8425	7.30052	7.2755	1.83203
BraA01g033120.3C.gene	1.30438	0.291107	0.942591	0.946393	1.58107	2.43578	1.87134	0.525281	0.764101	0.090181	4.36938	1.61953	4.54261	3.34445	3.52959	2.85153	4.07313	0.599094	2.37607	2.48796	3.09047	6.25269	1.39692	4.30088	2.89309	2.22898	1.47576	0.867106	0.897109	0.615311	1.28363	0.228802	0.437821	1.31689	1.09181	1.72007
BraA01g033130.3C.gene	15.501	13.9508	25.6931	26.3708	26.3288	28.0684	27.6056	24.791	22.4902	24.1663	16.4179	15.0618	14.5692	18.2292	12.5488	12.3058	13.9325	20.946	16.3437	15.9746	28.9148	32.3092	14.367	31.4703	28.7382	33.8118	26.7489	35.8338	33.9264	32.3569	29.0685	13.2232	13.7313	11.9874	12.9655	11.8568
BraA01g033150.3C.gene	14.6459	7.71235	7.41306	6.85434	2.97261	1.96055	2.10917	1.26102	1.20243	0.907456	3.47614	11.9699	4.43463	4.41676	3.97444	3.61513	3.47502	2.63005	3.67995	3.01016	14.2104	12.3777	11.1572	10.7138	10.8784	5.65574	8.0478	2.58574	2.68884	2.34618	7.01115	14.2556	9.64386	9.25469	11.9133	9.37054
BraA01g033220.3C.gene	1.05083	0.851956	0.604763	1.03772	0.397352	0.300727	0.478834	0.455749	0.421505	0.243489	0.236516	1.29672	0.442548	0.176241	0.290381	0.699807	0.334897	0.289411	0.628704	0.520172	0.83936	0.748764	1.24331	1.05944	0.999922	0.604182	0.315913	0.900505	0.830956	1.00654	0.496946	0.623928	0.585228	1.07168	0.708853	0.912251
BraA01g033240.3C.gene	4.16804	9.19082	7.72238	10.2915	10.2209	11.453	13.278	11.3859	11.0476	10.9088	4.97536	4.46775	4.97472	5.92269	5.48318	7.24437	5.27776	11.0071	7.74982	7.86793	8.33889	8.29497	5.01923	9.9143	9.47457	12.009	8.90707	11.3559	11.7703	12.6871	9.70923	7.71822	5.49577	3.92177	3.75057	3.1892
BraA01g033330.3C.gene	54.6959	20.5779	62.4608	87.5454	47.6135	40.5707	34.9353	14.9593	20.1985	23.3817	56.9357	51.5673	53.1224	50.3933	26.1447	24.4736	28.4365	17.325	16.5466	15.781	36.386	64.7038	43.528	63.5689	58.515	74.882	78.4108	29.2653	30.763	29.6979	63.2418	25.7311	28.8749	34.8606	35.2453	41.6808
BraA01g033350.3C.gene	66.5783	21.2467	42.6908	42.1256	25.2781	21.3571	23.6138	11.7292	13.1125	13.5933	40.8511	62.7697	45.5739	40.0351	31.322	33.5422	32.6081	13.9647	23.7921	18.7141	32.2556	27.8474	58.3596	24.383	30.138	26.2605	30.7999	15.2851	15.7318	18.7703	39.0249	32.0523	29.5497	46.1302	55.4074	38.098
BraA01g033360.3C.gene	7.17438	3.54909	8.1108	10.804	4.13879	4.27344	5.21763	4.0021	3.40868	4.08973	6.31093	8.76822	6.97657	5.94774	3.86419	3.47559	4.14697	4.41407	3.89501	3.89741	8.55547	11.4951	4.6456	9.68973	8.17148	12.0652	8.87526	7.07183	6.02768	6.95608	8.60912	2.72636	3.52902	4.18365	3.66589	3.87318
BraA01g033400.3C.gene	18.0244	17.2599	10.371	17.4137	21.8654	17.328	17.6807	8.97418	9.58895	9.17105	25.3383	15.3476	22.2606	21.3481	17.1011	21.3616	17.2926	20.6128	19.5672	21.4443	3.20232	2.29511	28.7668	2.82572	6.04902	6.33459	5.13364	6.92379	9.7283	10.354	13.7961	16.5121	24.818	23.709	26.0728	22.2299
BraA01g033420.3C.gene	1.90943	0.751655	2.25642	2.96907	2.29883	2.28802	2.13219	0.30826	0.752239	0.625881	5.46094	2.28769	3.34085	6.08717	1.69406	0.829359	1.76713	0.75437	1.40246	1.08585	0.825865	2.84991	1.90558	1.0648	2.30259	1.78307	1.02168	0.741215	1.00102	1.09643	1.84379	0.989158	0.802275	0.340164	1.57656	0.981324
BraA01g033430.3C.gene	45.1938	144.819	84.3082	71.6847	90.8351	82.3023	88.785	197.974	178.406	125.823	35.2646	32.6933	34.1002	27.5478	51.3998	43.7467	55.1645	109.64	72.1842	95.5835	58.7446	23.1253	62.5135	48.2936	32.7539	25.0179	31.9955	124.308	131.391	95.4872	97.9691	133.461	133.026	75.18	65.8241	77.4081
BraA01g033440.3C.gene	63.0874	34.1615	26.6109	19.3485	5.87195	3.88745	2.21804	1.14499	2.13144	1.30713	34.9883	50.1972	41.7366	23.998	39.8271	40.1017	38.2034	3.77063	25.16	18.81	21.3335	7.31335	59.5879	14.522	15.1759	2.9909	15.6226	0.857987	0.159259	0.609758	23.5537	43.6733	37.0868	55.2245	52.4966	50.7079
BraA01g033470.3C.gene	24.952	19.0504	20.3327	20.0797	13.3081	12.0116	11.3022	14.0297	12.6403	12.2071	22.7448	23.2372	25.1649	23.7897	23.722	24.7705	24.052	13.8782	23.7762	22.6049	22.2447	16.0624	19.8603	16.0088	17.9316	16.3045	15.931	12.1342	12.7955	13.6161	19.2915	20.414	21.7455	24.7009	21.7024	22.5485
BraA01g033520.3C.gene	15.7941	33.6993	17.7625	16.5812	48.8864	61.4148	64.042	48.35	48.0386	43.9974	9.64859	12.6967	8.5723	11.8377	11.1018	7.57737	7.84875	13.1548	11.46	8.30799	11.8932	14.6803	12.7127	12.8684	18.0618	24.729	17.6854	9.05837	10.8301	8.53183	24.5515	23.5701	16.711	16.3824	13.2543	15.5227
BraA01g033580.3C.gene	0.811201	0.214537	1.3012	1.12309	1.20432	1.21897	0.730064	0.250157	0.613399	0.293045	1.73907	0.84533	0.71978	0.756202	0.707322	0.72419	0.818302	1.63283	0.803985	0.674186	1.67815	2.21845	0.710158	2.75107	1.42347	1.87968	1.84305	1.08043	1.08279	0.59212	1.90652	0.347064	0.592699	0.135252	0.355099	0.303453
BraA01g033610.3C.gene	4.80328	16.2121	7.48019	10.1171	4.93	5.45284	7.6716	8.75953	7.53298	7.40751	9.96104	6.34404	10.0056	10.6422	11.253	10.2467	10.7234	12.6401	12.5537	12.9801	11.0786	11.5322	4.91664	9.62451	6.83768	7.57746	7.74822	7.00187	5.68384	8.16252	7.53137	8.34731	6.95795	4.40012	5.32147	4.80524
BraA01g033620.3C.gene	6.7667	6.83235	8.45247	7.16869	7.86311	6.77027	5.62133	0.830094	1.00007	0.589685	6.09658	7.27916	5.5354	5.95877	2.94671	1.36074	1.38115	1.57249	1.73493	1.17231	12.468	18.2922	3.53071	6.4561	10.413	4.13026	5.98433	2.03488	3.13402	2.6549	21.3339	1.68835	3.61644	3.22417	9.11602	5.27797
BraA01g033630.3C.gene	2.87313	5.47761	1.52982	1.78116	3.37887	3.33414	4.13727	5.50906	4.74514	5.11675	3.02429	1.73749	2.99245	1.57903	3.14922	3.27117	3.92122	6.67466	4.59528	5.097	1.09476	0.922847	3.32138	0.817764	1.55758	1.58334	1.13415	4.67474	5.19451	3.63213	2.11373	4.79157	6.14558	3.3557	4.03984	3.51383
BraA01g033640.3C.gene	4.6807	2.83552	5.78496	6.33184	5.44283	5.44548	4.65428	1.73326	3.15333	2.31605	10.6214	5.08924	8.46917	9.39438	5.28313	5.35526	6.30355	5.41589	3.25376	5.02869	2.7597	3.76108	3.21522	3.17422	4.90116	4.13681	4.84104	3.50278	2.66976	3.10193	7.13983	2.47106	2.38021	1.5473	2.12063	2.77052
BraA01g033670.3C.gene	1.009	5.71971	0.780098	0.411185	1.45244	0.889841	0.911373	1.92169	1.90966	1.40343	1.51708	0.964618	1.70036	1.26842	1.3196	1.32416	1.50629	5.58307	3.96611	4.45681	0.173227	0.333654	1.44937	0.592427	0.727504	1.51759	0.794096	1.98032	1.61147	1.35977	0.710128	3.08388	2.50946	1.02526	1.5286	1.31766
BraA01g033690.3C.gene	4.18394	11.5404	4.45528	6.48249	6.61299	7.83975	8.64461	6.35658	6.59471	6.53611	13.8752	4.14474	11.4932	12.738	11.5098	9.64682	13.4193	14.248	11.8641	12.3712	6.74057	8.82494	4.55749	9.29415	4.42202	5.90027	5.80494	4.72462	5.68886	4.55865	5.91676	6.49479	5.89845	3.49448	5.0109	4.57162
BraA01g033700.3C.gene	3.2974	5.89558	4.57618	6.54833	5.59167	5.947	6.31468	8.69636	7.57808	7.96905	2.6999	4.14597	3.34657	2.78375	4.42562	4.79117	3.89857	6.85609	6.93342	5.94674	6.60283	7.76013	4.05308	6.27683	6.67063	6.88072	6.13983	6.45817	6.83498	7.14772	4.32328	6.72659	4.88164	4.20512	2.87516	4.33618
BraA01g033730.3C.gene	7.30853	8.13127	9.80034	11.0145	12.7001	9.39397	9.33047	10.5045	8.99628	8.07885	6.79298	8.17285	7.61789	8.3489	5.32818	5.16844	4.2653	10.2701	7.34815	7.57814	8.0824	11.3425	6.25133	9.99148	10.7445	13.4728	11.4436	14.4031	13.4219	13.6216	11.9824	5.67433	6.34171	4.61435	5.67386	5.44696
BraA01g033740.3C.gene	22.0513	37.7873	21.1393	20.6632	26.0533	26.4632	26.7815	33.5546	38.2106	33.7078	12.0594	19.0546	15.7123	16.4397	23.7855	20.051	23.7408	33.0063	27.7108	31.2888	19.4638	19.3004	30.3114	18.5967	19.0563	17.9345	14.9667	31.03	35.4604	30.8812	19.8752	37.1365	37.0778	26.8518	24.0022	27.4868
BraA01g033800.3C.gene	1.0266	2.51851	1.44318	1.23982	1.85826	1.05009	2.69491	2.40909	1.72595	2.6399	0.58683	0.855847	0.451711	1.43095	1.01807	1.21023	0.526954	3.29157	2.08209	1.89534	1.33706	0.636749	0.615575	1.20502	0.532824	0.493788	0.665659	0.813865	0.587272	0.338047	1.07046	1.72263	1.4627	0.85984	0.729282	0.852828
BraA01g033820.3C.gene	13.0622	11.6727	18.2101	17.3165	21.0049	21.5163	19.8745	14.118	14.7617	14.8555	13.8908	12.9079	14.9003	17.4859	12.4521	9.454	11.5134	12.7773	9.35135	13.3343	30.5007	40.308	11.6665	31.1196	28.4972	34.3424	35.2469	29.2558	29.2982	30.6488	20.1032	10.536	9.88026	8.26077	12.8061	9.36128
BraA01g033840.3C.gene	4.00212	2.95997	4.26441	2.7825	4.87801	6.55059	4.74509	3.40349	3.63121	4.23333	4.25961	2.84393	3.48662	4.04024	2.82286	3.25928	3.09135	4.75005	3.97981	3.91166	5.98202	7.68812	3.55412	6.81271	5.90613	9.20286	7.82908	6.92887	8.4118	7.75554	4.70552	3.73463	2.41184	3.11571	2.95402	3.21487
BraA01g033860.3C.gene	42.5156	42.2761	34.8071	30.6216	26.7165	25.568	28.3053	39.7696	31.6751	36.7117	54.3139	50.908	52.1373	45.5436	54.5352	55.8781	62.4012	30.2198	46.532	51.6207	29.3121	22.8243	42.4518	24.2616	27.3098	18.6547	23.7631	24.5586	23.7111	23.681	33.7902	42.7986	44.8009	51.0826	48.7636	53.1044
BraA01g033890.3C.gene	9.99333	16.9744	9.6173	10.3629	9.11049	11.2592	10.5419	19.4506	15.6428	16.2923	6.51023	9.67403	7.12244	7.5734	5.44577	7.61218	7.99217	7.97989	8.0444	9.23434	15.7435	18.3907	7.71432	19.5247	15.1864	19.7458	19.0167	32.3257	26.1822	27.5573	10.6186	13.2945	13.9483	8.88508	6.65966	9.37151
BraA01g033920.3C.gene	0.085924	0.14999	0.135885	0.190232	0.128549	0	0.053911	0.052155	0.031594	0.089499	0.075124	0.189926	0.078753	0.173354	0.557598	0.111968	0.091325	0.086529	0.129034	0.085751	0.214742	0.256796	0.10668	0.205218	0.101833	0.017265	0.185929	0	0.017604	0.019479	0.067057	0.200054	0.080296	0.068908	0.07376	0.140102
BraA01g033930.3C.gene	100.86	43.15	66.3835	91.8338	78.1549	55.8273	75.5768	13.9098	23.4451	46.204	23.251	187.473	16.0802	16.445	3.22084	3.96313	3.48715	5.7041	3.33599	0.201761	133.929	219.892	125.099	74.4193	88.9616	81.6874	96.2928	5.73846	10.7993	20.5885	90.1221	20.7376	38.9149	62.7033	153.355	67.459
BraA01g033970.3C.gene	2.85618	9.08432	2.70861	4.83712	5.31246	4.93278	5.82325	7.33438	5.52102	6.16676	6.26064	3.49398	6.48288	7.23738	6.80552	5.38289	4.68936	10.0249	8.0776	10.8107	2.18587	3.48295	3.33925	3.63607	7.33291	10.0901	8.66576	10.9697	9.81351	12.6929	3.45244	8.07819	7.71004	3.35362	2.67122	3.30693
BraA01g033980.3C.gene	0.152374	0	0.309104	1.00724	0.053165	0.024428	0	0	0	0.039026	0.32639	0.399003	0.238033	0.333493	0.007151	0.036589	0.026403	0.057312	0.124956	0.032103	0.487477	1.37349	0	0.724269	0.149558	0.015587	0.389061	0.002888	0	0	0.535873	0.022256	0	0	0.081663	0.056338
BraA01g033990.3C.gene	0.468422	0	1.37521	1.89271	0.097348	0	0.013381	0	0.023917	0.029557	0.565204	1.1299	0.89692	1.17347	0.313151	0.023415	0.52792	0.051531	0.015092	0.265214	1.54564	3.1046	0.259521	1.99919	0.603265	0.010785	0.497491	0.041348	0	0.038999	2.43868	0	0.134469	0.070186	0.333261	0.312273
BraA01g034030.3C.gene	1.49266	3.02583	1.43314	2.87044	3.23781	1.78688	2.62261	3.11167	2.38276	5.49964	2.08547	4.82527	1.17161	1.71633	4.35394	5.02489	4.76494	2.61826	2.08356	6.62473	0.682468	6.2195	2.60111	1.61658	3.99204	4.5959	5.54376	2.83685	5.8189	6.38903	3.37993	5.48214	6.50066	4.24351	3.34619	3.08084
BraA01g034060.3C.gene	1.93832	2.02485	0.517211	0	0.978989	1.54449	1.58354	2.78143	5.26725	1.87826	0.506716	1.43676	0	0.356407	1.91092	1.10808	1.15688	6.9821	3.13851	5.72594	0.379178	0.67077	1.5068	0.411728	0.568424	0.260313	0	1.86608	1.89183	0.831377	0.57062	2.66529	2.57095	1.42244	0.842345	1.89358
BraA01g034090.3C.gene	112.196	15.8696	138.314	243.869	45.1651	46.0048	35.2928	11.9435	10.2378	19.2741	31.5271	111.331	36.1778	70.0852	14.0367	10.3709	10.8052	9.5861	11.527	9.97875	360.738	572.92	45.933	531.993	236.325	152.504	226.533	36.8932	34.4392	40.0953	134.591	29.5229	33.2629	39.1526	40.1391	39.6477
BraA01g034150.3C.gene	282.205	240.581	224.52	225.889	276.334	311.652	291.646	235.669	279.935	259.455	261.39	240.493	180.694	141.112	157.832	176.59	178.147	152.193	135.505	139.953	372.725	285.609	275.843	253.3	366.66	566.578	495.888	673.214	680.324	526.909	345.946	270.22	283.39	285.812	286.297	476.196
BraA01g034160.3C.gene	0.280511	0.718752	0.647428	0.076009	0.688564	2.48513	0.27084	0.565618	0.363114	0.256595	1.18201	0.150557	0.98274	0.47697	2.29227	2.63338	1.40576	0.283302	0.986247	0.484356	1.35402	0.57848	1.16926	0.910768	4.1171	1.45016	4.24045	0.152545	0.131991	0.466531	1.10728	0.271991	1.27925	0.714162	0.401756	0.453822
BraA01g034170.3C.gene	0.515106	0.566008	0.62988	0.223955	1.1609	1.63266	1.06353	0.413761	0.602768	0.993798	1.04267	0.617822	1.40949	0.822546	0.798651	0.662408	0.395144	2.06387	0.544271	0.136119	1.13556	0.777195	0.343643	1.11596	1.52933	2.22117	1.93762	1.51439	1.39179	2.11377	1.77095	0.318686	0.566835	0.15526	0.836183	0.235857
BraA01g034180.3C.gene	1.31299	2.95796	0.811142	0.638699	1.94606	1.59586	1.88234	2.12373	1.97437	1.01944	3.25075	1.69888	2.91127	3.82149	2.99348	2.81359	3.3819	4.77268	4.45033	3.885	1.03078	1.64727	0.925518	1.30744	2.5565	3.16154	3.28863	1.88159	2.67314	2.5867	1.35158	1.92647	2.80806	0.978573	1.47721	1.13704
BraA01g034190.3C.gene	3.01127	2.74864	4.10434	7.98712	3.76327	4.22797	4.04213	3.11985	3.17782	2.4396	7.48753	3.71532	7.625	9.17071	3.89547	4.39947	3.62508	3.6804	4.11505	4.83117	8.84128	12.1258	2.65953	9.02594	8.6204	9.27828	5.35273	4.69399	4.7198	5.2779	4.88142	1.34389	2.24886	1.91777	2.28826	2.21326
BraA01g034200.3C.gene	72.3865	26.3519	77.0448	82.6759	57.1328	42.426	40.5583	25.05	25.8292	27.3335	48.1976	76.4817	48.5606	52.7746	32.3237	32.7257	31.8951	36.6328	31.4279	31.383	94.7165	102.715	54.6152	97.5376	128.175	118.61	114.025	48.1185	46.5379	58.9447	68.2294	34.9666	37.6801	39.3063	54.0952	44.1525
BraA01g034210.3C.gene	57.8614	270.068	135.627	188.275	162.318	187.723	230.04	268.122	298.987	281.75	61.514	51.7034	63.7332	60.5775	120.273	155.941	96.4599	298.561	186.936	160.406	193.626	169.455	82.4696	207.736	145.067	112.018	137.888	196.634	190.721	130.938	141.715	224.986	137.062	115.746	62.6474	82.6607
BraA01g034260.3C.gene	0.124267	3.46376	0.082899	0.026169	0.62327	0.94529	1.31909	1.98449	1.88718	1.64615	0.439484	0.214253	0.407447	0.060375	0.801357	1.27753	1.08071	1.78657	1.60102	3.0481	0.171741	0.072712	0.626045	0.207015	0.377492	0.390516	0.516554	2.04904	0.957627	3.15369	0.207055	4.52403	3.99118	1.23217	1.08344	0.997215
BraA01g034290.3C.gene	0.052555	1.10898	0.806341	0.349694	0.964833	2.07042	1.38655	1.50549	1.30843	1.07903	0.853198	0.224291	0.617354	1.10451	0.92456	0.916503	0	1.34391	1.69412	1.54732	0.74705	1.34324	0.515146	1.47085	1.35302	2.04459	1.41378	1.69173	1.63919	1.61225	0.908458	0.386278	1.41789	0.066904	0.405142	0.376712
BraA01g034300.3C.gene	1.01578	4.68982	3.48568	4.47	6.61091	6.48089	9.6897	8.99211	7.15724	7.04723	2.47506	1.47645	1.96463	2.80367	2.22894	4.56654	3.19066	4.88479	4.72351	4.9459	1.97097	1.9368	1.50938	2.26933	3.34831	3.78646	3.90492	3.61737	4.95728	5.89958	3.45943	2.69011	2.43035	1.61661	0.645907	1.3143
BraA01g034310.3C.gene	0.40576	0.947489	2.0681	1.04552	2.04247	2.02196	3.29419	2.14308	1.80434	2.89768	0.255829	0.179917	0.548895	0.884559	1.12593	0.274241	2.3839	1.87631	2.26747	1.27556	0.220113	0.301088	0.572715	0.736496	0.871309	1.3288	1.0775	0.775742	1.66296	1.08846	1.5683	0.979096	0.462954	0.307702	0	0.447081
[truncated: 16,198 more rows]
