# Supplementary material for: Comparative transcriptome analysis provides insights into molecular pathway and genes associated with head-type formation and phenotypic divergence in Chinese cabbage
Source: Front Genet. 2023 May 9;14:1190752. doi: 10.3389/fgene.2023.1190752 (PMC10203174; doi:10.3389/fgene.2023.1190752)
Supplement: Supplementary file 5 [file Table4.XLSX]

## Sheet: Table S4
Table S4 DEGs in abscisic acid and Auxin pathway for comparison group of tetraploid overlapping type cabbage and tetraploid outward-curling type cabbage
Pathway	gene name	gene ID	gene expression in 2XD	gene expression in 4XD	gene expression in 2XS	gene expression in 4XS
Auxin	IAA16	BraA08g026970.3C.gene	3.57022	1.20713	9.31113	4.15987
Auxin	IAA7	BraA06g014700.3C.gene	14.0259	18.1215	18.7198	47.3985
Auxin	SAUR20	BraA01g028580.3C.gene	5.36576	3.00024	12.5718	8.13276
Auxin	SAUR24	BraA09g050440.3C.gene	11.1359	4.79956	23.7357	15.8706
Auxin	IAA12	BraA06g044670.3C.gene	34.1057	36.3006	23.1168	20.8245
Auxin	IAA19	BraA02g012200.3C.gene	4.62351	10.869	2.53962	2.03949
Auxin	SAUR20	BraA04g028450.3C.gene	20.4131	41.8582	3.06875	5.3526
Auxin	SAUR36	BraA09g005890.3C.gene	27.8661	15.2317	23.1499	8.08062
Auxin	SAUR50	BraA10g032490.3C.gene	27.0372	13.435	10.5341	7.26525
Auxin	SAUR50	BraA05g040420.3C.gene	109.554	97.1593	81.0903	55.752
Abscisic acid	ARF7	BraA06g044360.3C.gene	5.74138	10.9855	3.74301	6.09879
Abscisic acid	PYL6	BraA09g000440.3C.gene	0.846675	1.89872	0.10854	0.399749
Abscisic acid	SRK2B	BraA09g064090.3C.gene	14.0833	3.31889	3.1098	0.59996
